# Supplementary material for: Natural genetic variation determines microglia heterogeneity in wild-derived mouse models of Alzheimer’s disease
Source: Cell Rep. Author manuscript; Available in PMC 2021 Mar 7. (PMC7937391; doi:10.1016/j.celrep.2021.108739)
Supplement: 2 [file NIHMS1672405-supplement-2.xlsx]

## Sheet: microglia_marker_genes
p_val	avg_logFC	pct.1	pct.2	p_val_adj	cluster	gene
1.22138e-38	0.440774	1	0.942	5.819e-34	H	Cx3cr1
6.53021e-38	-0.610484	0.999	0.997	3.11119e-33	H	Tyrobp
1.64626e-37	0.403846	0.998	0.931	7.84325e-33	H	Marcks
1.62013e-35	0.493679	0.941	0.723	7.71876e-31	H	Zfhx3
4.32642e-35	-0.533776	0.988	0.991	2.06123e-30	H	Ctsz
9.83807e-35	0.382888	0.993	0.832	4.68715e-30	H	Gm37376
1.85122e-33	-0.451675	1	0.999	8.81975e-29	H	Ctsd
1.49829e-31	-1.02464	0.65	0.804	7.13829e-27	H	Cd52
3.90745e-31	-1.67908	0.069	0.388	1.86163e-26	H	Cst7
2.0003e-30	-0.502721	0.942	0.962	9.53004e-26	H	Npc2
6.75668e-30	-0.379532	0.997	0.994	3.21908e-25	H	mt-Co3
1.30747e-29	0.429373	0.999	0.844	6.22916e-25	H	Malat1
4.36568e-29	0.346972	0.999	0.968	2.07994e-24	H	P2ry12
8.96565e-28	-1.0336	0.434	0.672	4.2715e-23	H	Cd63
3.00041e-27	0.365961	0.989	0.873	1.42949e-22	H	Rsrp1
4.74592e-27	0.431501	0.888	0.664	2.2611e-22	H	Nrip1
9.31599e-27	0.440992	0.892	0.676	4.43842e-22	H	Maf
3.31573e-26	0.464215	0.848	0.627	1.57971e-21	H	Txnip
1.40423e-25	-1.21374	0.035	0.281	6.69016e-21	H	Ccl3
1.48238e-25	0.394058	0.97	0.747	7.06253e-21	H	Gm26905
4.69052e-25	-0.466587	0.971	0.979	2.2347e-20	H	B2m
5.95953e-24	0.300129	0.985	0.885	2.8393e-19	H	Ifngr1
6.49262e-24	-1.9026	0.435	0.637	3.09328e-19	H	Apoe
9.76514e-24	0.317842	0.993	0.898	4.65241e-19	H	Tmem119
1.86459e-23	0.404184	0.93	0.714	8.88346e-19	H	Ssh2
8.76258e-23	-0.391849	0.994	0.992	4.17476e-18	H	mt-Cytb
1.36658e-22	0.390838	0.901	0.71	6.51081e-18	H	Zfp36l2
2.26574e-22	0.285027	0.973	0.867	1.07947e-17	H	Tgfbr1
2.39946e-22	-0.699585	0.055	0.316	1.14317e-17	H	Clec7a
2.53261e-22	0.35457	0.929	0.717	1.20661e-17	H	Frmd4a
3.06145e-22	0.289072	0.968	0.873	1.45857e-17	H	Qk
4.27633e-22	0.438293	0.908	0.7	2.03737e-17	H	Srgap2
5.81534e-22	-0.965953	0.098	0.342	2.7706e-17	H	Lpl
7.36098e-22	-0.380463	0.987	0.985	3.50699e-17	H	mt-Nd1
1.36145e-21	0.414518	0.9	0.669	6.48638e-17	H	Pnisr
1.43171e-21	-0.613686	0.999	0.96	6.82109e-17	H	Fth1
1.53572e-21	0.422308	0.898	0.711	7.31664e-17	H	Rhob
1.67465e-21	0.258842	0.795	0.636	7.97852e-17	H	Rhoh
2.43636e-21	-0.370697	0.989	0.987	1.16076e-16	H	mt-Nd4
4.15153e-21	0.393036	0.854	0.643	1.97791e-16	H	Gfm2
9.44369e-21	-0.395727	0.912	0.919	4.49926e-16	H	Atp6v0c
9.48609e-21	0.327481	0.968	0.838	4.51946e-16	H	Mafb
1.51032e-20	0.416446	0.925	0.721	7.19563e-16	H	Tanc2
4.29832e-20	0.36034	0.828	0.648	2.04785e-15	H	Rgs2
7.11225e-20	-0.759304	0.092	0.316	3.38849e-15	H	Ifitm3
1.08999e-19	0.270528	0.999	0.969	5.19303e-15	H	Selplg
1.1264e-19	0.402723	0.634	0.452	5.3665e-15	H	Col27a1
1.36297e-19	-1.538	0.155	0.399	6.49358e-15	H	Cd74
2.80039e-19	0.260549	0.982	0.877	1.33419e-14	H	Basp1
3.4674e-19	0.268316	0.964	0.843	1.65197e-14	H	Mbnl1
4.69243e-19	-0.562517	0.987	0.917	2.23561e-14	H	Ftl1
7.68799e-19	0.359107	0.882	0.703	3.66279e-14	H	Mef2a
1.10706e-18	0.298341	0.951	0.806	5.27437e-14	H	Rbm39
1.13947e-18	0.472793	0.927	0.778	5.42878e-14	H	Glul
1.70747e-18	0.357917	0.703	0.516	8.13492e-14	H	Rcsd1
1.83624e-18	-0.441184	0.953	0.953	8.74841e-14	H	Gm10925
1.86889e-18	0.298813	0.883	0.695	8.90395e-14	H	Zeb2
2.61154e-18	0.40373	0.919	0.746	1.24422e-13	H	Ivns1abp
3.51158e-18	-0.296566	0.04	0.21	1.67302e-13	H	Itgax
4.13033e-18	-0.635203	0.915	0.936	1.96781e-13	H	Cd9
4.38157e-18	0.32815	0.827	0.645	2.08751e-13	H	Celf2
4.46276e-18	0.251459	0.987	0.912	2.12619e-13	H	Vsir
1.24422e-17	-0.61775	0.805	0.809	5.92784e-13	H	Gapdh
1.31178e-17	0.313353	0.956	0.798	6.24973e-13	H	Son
2.20933e-17	-0.397636	0.341	0.526	1.05259e-12	H	Tspo
2.53049e-17	0.339904	0.822	0.653	1.2056e-12	H	Tsc22d4
2.69597e-17	0.358679	0.941	0.802	1.28444e-12	H	Arhgap5
3.15198e-17	0.316145	0.926	0.749	1.5017e-12	H	P2ry6
4.09796e-17	-0.346597	0.839	0.852	1.95239e-12	H	Cox4i1
4.95406e-17	-0.608508	0.923	0.941	2.36026e-12	H	Ctsb
5.41505e-17	-0.490943	0.886	0.861	2.57989e-12	H	Rps2
6.02193e-17	0.325909	0.82	0.645	2.86903e-12	H	Arglu1
1.72409e-16	-0.422006	0.958	0.961	8.2141e-12	H	Gm28437
1.97372e-16	0.295423	0.806	0.646	9.40339e-12	H	Srsf5
2.08863e-16	0.375413	0.88	0.661	9.95086e-12	H	Gm43321
2.32151e-16	0.287515	0.692	0.54	1.10604e-11	H	Rab3il1
3.07319e-16	-0.569362	0.464	0.638	1.46416e-11	H	Bst2
3.1301e-16	0.343303	0.884	0.686	1.49127e-11	H	Git2
3.73848e-16	0.318298	0.826	0.661	1.78112e-11	H	Tnfaip8l2
4.37594e-16	-0.466413	0.954	0.891	2.08483e-11	H	Rps5
4.86315e-16	0.343284	0.863	0.647	2.31695e-11	H	Dleu2
4.89568e-16	0.297388	0.953	0.826	2.33245e-11	H	Bin1
6.09608e-16	-0.406483	0.058	0.288	2.90436e-11	H	Axl
6.18069e-16	0.376537	0.896	0.689	2.94467e-11	H	Pou2f2
6.52718e-16	0.347771	0.832	0.615	3.10975e-11	H	Nav2
7.29293e-16	0.374127	0.767	0.607	3.47457e-11	H	Pten
8.41137e-16	0.303414	0.88	0.69	4.00743e-11	H	Pag1
1.36813e-15	0.27256	0.758	0.609	6.5182e-11	H	Bin2
1.98463e-15	-0.3193	0.921	0.919	9.45535e-11	H	Cd68
4.67264e-15	0.368246	0.943	0.791	2.22618e-10	H	Picalm
5.00517e-15	0.342704	0.733	0.553	2.38461e-10	H	Sall1
5.47558e-15	-0.504207	0.774	0.843	2.60873e-10	H	H2-K1
5.67128e-15	0.350594	0.875	0.685	2.70197e-10	H	Il6ra
5.9408e-15	-0.341602	0.998	0.995	2.83038e-10	H	Trem2
5.96607e-15	-0.373587	0.361	0.527	2.84241e-10	H	Ndufa1
1.21945e-14	-0.550752	0.135	0.333	5.80981e-10	H	Ank
1.38314e-14	0.279225	0.882	0.723	6.58971e-10	H	Inpp5d
1.43e-14	-0.376415	0.708	0.741	6.81297e-10	H	Rpl18
1.53266e-14	-0.285622	0.998	0.957	7.30206e-10	H	Rplp1
1.77908e-14	-0.466122	0.753	0.777	8.47605e-10	H	Rpsa
2.25239e-14	0.317502	0.805	0.641	1.07311e-09	H	Pnp
2.66969e-14	0.261695	0.707	0.574	1.27192e-09	H	Gna15
4.40731e-14	0.305191	0.777	0.62	2.09978e-09	H	Tmem55b
5.20484e-14	0.314635	0.684	0.512	2.47974e-09	H	Ankrd44
7.51864e-14	-0.626789	0.22	0.418	3.58211e-09	H	Mif
7.9565e-14	0.378131	0.623	0.427	3.79072e-09	H	Cebpd
1.00907e-13	0.295423	0.88	0.716	4.80752e-09	H	Wnk1
1.05638e-13	0.332567	0.778	0.596	5.03293e-09	H	Nav3
1.25746e-13	-0.425761	0.977	0.894	5.99091e-09	H	Rps24
1.32389e-13	0.450001	0.751	0.549	6.30741e-09	H	Fam46a
1.44657e-13	0.329302	0.907	0.764	6.89188e-09	H	Epb41l2
1.76373e-13	0.368274	0.547	0.368	8.40293e-09	H	Filip1l
1.92234e-13	0.317586	0.957	0.828	9.1586e-09	H	Ddx5
2.37722e-13	-0.493324	0.98	0.9	1.13258e-08	H	Rpl32
2.42566e-13	-0.304506	0.118	0.303	1.15566e-08	H	Nceh1
2.62969e-13	0.425069	0.78	0.586	1.25286e-08	H	Sfi1
2.84754e-13	-0.59348	0.338	0.527	1.35665e-08	H	Cstb
3.93197e-13	0.325652	0.761	0.606	1.87331e-08	H	Ppcdc
4.31627e-13	0.266816	0.722	0.566	2.0564e-08	H	Phf14
4.78886e-13	0.279179	0.667	0.526	2.28156e-08	H	Pisd
4.86429e-13	0.308836	0.805	0.617	2.31749e-08	H	Btg2
5.65186e-13	0.290031	0.706	0.543	2.69272e-08	H	Fgd2
5.66399e-13	0.275296	0.948	0.828	2.69849e-08	H	Apbb1ip
6.14966e-13	0.260874	0.647	0.523	2.92988e-08	H	Ubash3b
6.78331e-13	0.258461	0.694	0.54	3.23177e-08	H	Gm4117
8.9911e-13	-0.386242	0.96	0.96	4.28363e-08	H	Gm28661
9.02902e-13	0.253263	0.59	0.442	4.30169e-08	H	Slc1a3
9.449e-13	0.262698	0.677	0.523	4.50179e-08	H	Frmd4b
9.66603e-13	0.335682	0.685	0.516	4.60519e-08	H	Rps6ka1
1.20821e-12	0.333584	0.862	0.7	5.75628e-08	H	Wasf2
1.28679e-12	-0.287517	0.958	0.956	6.13065e-08	H	Hexa
1.40708e-12	0.371784	0.818	0.602	6.70377e-08	H	Adap2
1.57443e-12	-0.259725	0.974	0.964	7.50106e-08	H	Grn
1.67212e-12	0.294348	0.676	0.522	7.96647e-08	H	Zfp710
1.74191e-12	0.298721	0.772	0.593	8.29899e-08	H	Rbm5
1.83826e-12	0.335975	0.938	0.773	8.75803e-08	H	Srrm2
2.06461e-12	0.28443	0.784	0.636	9.83643e-08	H	Cttnbp2nl
2.12548e-12	0.450723	0.75	0.542	1.01264e-07	H	Gm21897
2.31476e-12	-0.274515	0.724	0.742	1.10282e-07	H	Atp5e
2.3605e-12	-0.493074	0.968	0.893	1.12461e-07	H	Rps19
2.48958e-12	0.280474	0.602	0.442	1.18611e-07	H	Gm15503
2.89376e-12	0.272062	0.483	0.351	1.37868e-07	H	Camk2n1
3.04272e-12	0.366634	0.71	0.517	1.44964e-07	H	Numb
3.2986e-12	-0.783121	0.136	0.362	1.57155e-07	H	Cox6a2
4.28688e-12	-0.427348	0.75	0.757	2.0424e-07	H	Rps15a
4.90795e-12	-0.481812	0.701	0.729	2.33829e-07	H	Rps18
5.45141e-12	0.313917	0.855	0.696	2.59721e-07	H	Plekho1
5.45388e-12	0.319325	0.711	0.53	2.59839e-07	H	Fchsd2
5.61814e-12	-0.563272	0.802	0.795	2.67665e-07	H	Uba52
6.29485e-12	0.27673	0.852	0.711	2.99906e-07	H	Tm6sf1
7.73031e-12	0.269558	0.928	0.801	3.68295e-07	H	Calm2
7.97408e-12	0.256354	0.742	0.591	3.79909e-07	H	Pnn
8.32686e-12	0.322272	0.738	0.559	3.96717e-07	H	Elmo1
9.49999e-12	0.2902	0.749	0.575	4.52608e-07	H	Ophn1
1.01598e-11	-0.342459	0.707	0.79	4.84045e-07	H	Mpeg1
1.1635e-11	0.299865	0.924	0.78	5.54328e-07	H	Smap2
1.17325e-11	0.316201	0.717	0.534	5.58974e-07	H	RP24-344N22.3
1.71946e-11	-0.599856	0.68	0.711	8.19202e-07	H	Gm20721
2.02268e-11	0.257494	0.69	0.551	9.63665e-07	H	Arrb2
2.21927e-11	-0.487566	0.238	0.457	1.05733e-06	H	Lgals3bp
2.33973e-11	-0.548281	0.749	0.772	1.11472e-06	H	Rps26
2.74722e-11	-0.374282	0.249	0.415	1.30886e-06	H	Mt1
2.93468e-11	-0.263984	0.898	0.851	1.39817e-06	H	Rpl7
3.3259e-11	0.266845	0.457	0.341	1.58456e-06	H	Maml3
3.63517e-11	-0.327778	0.87	0.883	1.73191e-06	H	mt-Nd6
4.22269e-11	-0.31703	0.982	0.907	2.01182e-06	H	Rps10
4.76758e-11	-0.836919	0.186	0.393	2.27142e-06	H	Ifi27l2a
4.77428e-11	0.294239	0.535	0.398	2.27461e-06	H	Gm37954
5.35031e-11	0.253454	0.494	0.378	2.54905e-06	H	Arid4a
6.19401e-11	-0.32278	0.848	0.822	2.95101e-06	H	Gng5
6.50341e-11	-0.361029	0.999	0.956	3.09842e-06	H	Eef1a1
7.05488e-11	0.320475	0.766	0.611	3.36116e-06	H	Pnrc1
7.2255e-11	-0.365838	0.698	0.75	3.44244e-06	H	Rpl29
7.96622e-11	0.261319	0.664	0.514	3.79534e-06	H	RP23-233O21.6
1.13611e-10	-0.291425	0.858	0.883	5.41278e-06	H	Timp2
1.30146e-10	0.269974	0.748	0.6	6.20052e-06	H	Map4k4
1.58937e-10	0.307133	0.645	0.488	7.57225e-06	H	Mtus1
1.64023e-10	0.267888	0.692	0.563	7.81453e-06	H	Tyms
1.7645e-10	-0.28743	0.231	0.386	8.40661e-06	H	Pgk1-rs7
1.95756e-10	-0.624102	0.088	0.216	9.32639e-06	H	Stmn1
1.99468e-10	-0.329066	0.985	0.914	9.50327e-06	H	Rplp2
2.48314e-10	-0.42643	0.253	0.418	1.18304e-05	H	Crlf2
2.49347e-10	-0.367773	0.053	0.213	1.18796e-05	H	Il4i1
2.55786e-10	-0.37948	0.895	0.911	1.21864e-05	H	Gm28438
2.81147e-10	0.274649	0.792	0.627	1.33947e-05	H	Hmha1
3.02482e-10	-0.84053	0.572	0.672	1.44111e-05	H	Lyz2
3.10486e-10	-0.32021	0.988	0.914	1.47925e-05	H	Rps11
3.22963e-10	0.253836	0.688	0.553	1.53869e-05	H	Prex1
3.32884e-10	0.275617	0.883	0.703	1.58596e-05	H	Luc7l2
3.38198e-10	0.255478	0.681	0.534	1.61127e-05	H	Pik3r1
3.59956e-10	-0.75147	0.502	0.669	1.71494e-05	H	Ccl6
3.77414e-10	-0.550572	0.604	0.723	1.79811e-05	H	Syngr1
4.11077e-10	-0.363713	0.975	0.927	1.95849e-05	H	Rps21
4.77374e-10	0.264175	0.655	0.529	2.27435e-05	H	Atxn7l3b
5.352e-10	0.358966	0.666	0.51	2.54985e-05	H	Gm42927
5.51354e-10	-0.430637	0.788	0.791	2.62681e-05	H	Rplp0
5.70657e-10	0.261929	0.776	0.624	2.71878e-05	H	Susd3
6.4574e-10	0.278109	0.513	0.389	3.0765e-05	H	Gm29055
7.63261e-10	0.262444	0.661	0.486	3.63641e-05	H	Adrb2
7.70138e-10	0.289292	0.697	0.542	3.66917e-05	H	Jmjd1c
7.76428e-10	0.326561	0.868	0.716	3.69913e-05	H	Fscn1
8.06756e-10	0.267442	0.536	0.412	3.84363e-05	H	Tab2
8.18489e-10	0.250027	0.619	0.479	3.89953e-05	H	Clk1
1.2358e-09	0.262127	0.631	0.497	5.88771e-05	H	Sipa1
1.52472e-09	0.270545	0.68	0.534	7.26424e-05	H	Ikzf1
1.70999e-09	-0.296047	0.984	0.906	8.14689e-05	H	Rps14
1.86671e-09	0.275844	0.664	0.523	8.89355e-05	H	Cxxc5
2.0554e-09	0.252736	0.507	0.387	9.79255e-05	H	Dip2b
2.13447e-09	-0.50386	0.788	0.853	0.000101692	H	H2-D1
2.19305e-09	0.2838	0.629	0.489	0.000104483	H	Akirin2
2.23242e-09	0.25185	0.554	0.436	0.000106359	H	Zbtb7a
2.24773e-09	0.33294	0.775	0.623	0.000107089	H	Kctd12
2.49379e-09	-0.312894	0.934	0.871	0.000118811	H	Gnb2l1
2.84645e-09	0.331518	0.608	0.443	0.000135613	H	Fam212a
2.86912e-09	-0.394972	0.903	0.852	0.000136694	H	Rpl37a
4.06595e-09	-0.29164	0.912	0.863	0.000193714	H	Rps15
4.26304e-09	0.261899	0.603	0.474	0.000203104	H	Pip4k2a
4.38355e-09	-0.325368	0.4	0.514	0.000208845	H	Capg
4.88055e-09	-0.424646	0.868	0.812	0.000232524	H	Gm6472
5.33205e-09	0.271119	0.731	0.566	0.000254035	H	Tra2a
5.6974e-09	-0.356663	0.993	0.99	0.000271441	H	mt-Rnr2
6.07777e-09	-0.436679	0.478	0.594	0.000289563	H	Pkm
6.29314e-09	-0.252697	0.982	0.971	0.000299824	H	Ctsl
7.13486e-09	0.292044	0.653	0.491	0.000339926	H	RP24-174G2.2
8.54899e-09	-0.47042	0.566	0.632	0.000407299	H	Rpl36
9.60457e-09	0.280749	0.531	0.385	0.000457591	H	Gm38042
1.08102e-08	0.277633	0.492	0.356	0.000515032	H	Pld1
1.24734e-08	-0.323294	0.985	0.916	0.000594272	H	Rpl13a
1.55526e-08	-0.277003	0.142	0.31	0.000740972	H	Anxa5
1.64708e-08	0.3772	0.671	0.495	0.000784721	H	Gm42519
1.71325e-08	0.279275	0.448	0.359	0.000816243	H	Zfp488
2.04901e-08	0.319699	0.762	0.582	0.000976211	H	Dock10
2.22467e-08	-0.294091	0.52	0.611	0.0010599	H	Cox6c
2.71839e-08	0.251265	0.51	0.386	0.00129512	H	Trim26
2.89997e-08	0.296739	0.779	0.625	0.00138163	H	Ncf1
3.08562e-08	-0.319062	0.965	0.895	0.00147008	H	Rps23-ps1
3.36537e-08	0.291931	0.763	0.613	0.00160336	H	Ptpn1
4.09697e-08	-0.31481	0.224	0.372	0.00195192	H	Fxyd5
4.22131e-08	0.285873	0.574	0.431	0.00201116	H	Tnrc6b
4.39262e-08	0.278467	0.684	0.53	0.00209277	H	Tcf4
4.9498e-08	0.294344	0.264	0.165	0.00235823	H	Ddit4
5.69187e-08	-0.285777	0.575	0.686	0.00271178	H	Srgn
5.95012e-08	-0.374917	0.665	0.715	0.00283482	H	Atox1
6.18646e-08	-0.375627	0.248	0.415	0.00294741	H	Cd83
6.52634e-08	0.275712	0.629	0.502	0.00310934	H	Kmt2e
6.76693e-08	-0.303281	0.915	0.854	0.00322397	H	Rpl22
7.12714e-08	-0.271023	0.695	0.746	0.00339558	H	mt-Nd5
7.2855e-08	0.409099	0.832	0.669	0.00347103	H	Slc29a3
7.33293e-08	0.312509	0.713	0.544	0.00349363	H	Klf3
8.50346e-08	-0.30475	0.632	0.712	0.0040513	H	Prdx1
8.53847e-08	-0.439982	0.647	0.673	0.00406798	H	Rps16
8.80995e-08	0.276148	0.785	0.622	0.00419733	H	Mycbp2
9.93077e-08	0.372315	0.629	0.461	0.00473132	H	Rapgef5
1.08717e-07	0.268542	0.654	0.51	0.00517961	H	Arid1a
1.0985e-07	-0.290547	0.558	0.619	0.00523357	H	Myl6
1.12147e-07	0.250281	0.694	0.538	0.00534304	H	Gm43830
1.16375e-07	0.287128	0.536	0.396	0.00554448	H	Chd9
1.20792e-07	-0.374213	0.856	0.821	0.00575488	H	Eef1b2
1.21508e-07	-0.454671	0.241	0.333	0.005789	H	Gm12191
1.272e-07	0.302887	0.609	0.453	0.00606019	H	Zbtb20
1.27607e-07	0.266249	0.652	0.526	0.0060796	H	Ccdc50
1.34599e-07	-0.319402	0.992	0.92	0.00641271	H	Rps4x
1.3722e-07	0.250562	0.727	0.572	0.0065376	H	Ttc14
1.42939e-07	-0.338684	0.863	0.79	0.00681003	H	Rpl19-ps11
1.5674e-07	-0.408182	0.56	0.591	0.00746757	H	Rpl3
2.03758e-07	-0.346654	0.773	0.773	0.00970762	H	Rpl9
2.11145e-07	0.286418	0.451	0.333	0.0100596	H	Pecam1
2.20768e-07	-0.298222	0.891	0.842	0.010518	H	Rpl14
2.561e-07	-0.47305	0.75	0.782	0.0122014	H	Gm29216
2.81317e-07	-0.283194	0.832	0.81	0.0134028	H	Ptma
3.1087e-07	0.272807	0.61	0.479	0.0148108	H	Cbl
3.26818e-07	-0.34353	0.966	0.881	0.0155706	H	Rpl26
3.30268e-07	-0.250241	0.642	0.708	0.015735	H	Tmed3
4.02493e-07	-0.321968	0.253	0.42	0.019176	H	Cxcl16
4.05236e-07	-0.310944	0.922	0.876	0.0193067	H	Gm15427
4.05816e-07	0.260931	0.548	0.446	0.0193343	H	Zmynd8
4.32699e-07	-0.315178	0.35	0.482	0.0206151	H	Tpi1
5.11721e-07	0.253081	0.961	0.84	0.0243799	H	Mef2c
5.84132e-07	-0.269694	0.998	0.941	0.0278298	H	Tpt1
6.27703e-07	0.264359	0.689	0.548	0.0299057	H	Snx18
6.959e-07	0.257273	0.478	0.35	0.0331548	H	Thap3
7.14104e-07	-0.328957	0.848	0.804	0.0340221	H	Rps13
7.50293e-07	-0.35222	0.412	0.495	0.0357462	H	Tmsb10
9.56473e-07	0.279472	0.672	0.527	0.0455692	H	Zmiz1
1.16426e-06	0.255915	0.521	0.407	0.0554688	H	Lcp2
1.18499e-06	0.262203	0.842	0.701	0.0564565	H	Abi3
1.23229e-06	0.272816	0.608	0.431	0.0587098	H	Pid1
1.26438e-06	-0.482058	0.734	0.717	0.0602389	H	Rpl41
1.26708e-06	-0.389169	0.803	0.792	0.0603676	H	Rpl39
1.28615e-06	-0.327856	0.087	0.233	0.0612761	H	Rtp4
1.37113e-06	0.257576	0.48	0.356	0.0653247	H	Tjp1
1.44273e-06	0.298348	0.744	0.591	0.068736	H	Pura
1.70639e-06	-0.37453	0.522	0.602	0.0812976	H	Rpl38
1.87097e-06	-0.257961	0.287	0.39	0.0891384	H	Atp5l
2.22384e-06	-0.277876	0.61	0.692	0.10595	H	Fkbp2
3.50745e-06	-0.299333	0.894	0.908	0.167106	H	Ssr4
3.67307e-06	0.325751	0.605	0.447	0.174996	H	Gm17132
4.00311e-06	0.256585	0.653	0.527	0.19072	H	Mylip
4.11035e-06	-0.309571	0.93	0.878	0.195829	H	Rpl6
4.76584e-06	0.251289	0.54	0.42	0.227059	H	Supt20
4.87227e-06	-0.394677	0.825	0.81	0.23213	H	Gm4332
4.9777e-06	-0.344561	0.766	0.717	0.237152	H	Rps27a
5.47229e-06	0.256772	0.488	0.339	0.260716	H	Slc40a1
6.51589e-06	-0.812047	0.221	0.369	0.310436	H	H2-Ab1
6.78059e-06	0.325749	0.554	0.434	0.323048	H	Zfp652
7.18584e-06	-0.419194	0.623	0.681	0.342355	H	Rps20
9.99403e-06	-0.259973	0.799	0.762	0.476145	H	Rps17
1.06289e-05	-0.288528	0.495	0.611	0.506393	H	Cox6a1
1.08349e-05	-0.25035	0.412	0.541	0.516207	H	Cadm1
1.12436e-05	-0.350805	0.606	0.642	0.53568	H	Tmem176a
1.33135e-05	0.294301	0.544	0.452	0.634294	H	Wdr31
1.36726e-05	0.276092	0.53	0.38	0.651401	H	Tcf7l2
1.43239e-05	-0.306139	0.816	0.85	0.682435	H	mt-Rnr1
1.44629e-05	0.250375	0.788	0.657	0.689058	H	Bmp2k
1.46586e-05	0.267162	0.709	0.57	0.698381	H	Gm26529
1.58812e-05	-0.28504	0.697	0.724	0.756627	H	Nme2
1.59271e-05	-0.522848	0.27	0.374	0.758816	H	Rpl35
1.69039e-05	-0.324001	0.709	0.748	0.805351	H	Gusb
1.70153e-05	-0.368226	0.846	0.866	0.810662	H	mt-Co1
1.72127e-05	-0.265584	0.693	0.714	0.820065	H	Uqcrh
2.26164e-05	-0.270861	0.702	0.721	1	H	Npm1
3.14294e-05	0.412488	0.552	0.412	1	H	Gm17131
3.22316e-05	0.268071	0.584	0.459	1	H	Lpin2
4.84159e-05	-0.406275	0.717	0.712	1	H	Rpl21
5.07266e-05	-0.372123	0.763	0.76	1	H	Rps25
5.59913e-05	0.26164	0.392	0.246	1	H	Bank1
6.66755e-05	-0.291115	0.761	0.756	1	H	H2afz
6.79009e-05	-0.339862	0.626	0.66	1	H	Rpl24
8.65802e-05	0.274835	0.505	0.4	1	H	Gm6483
9.23849e-05	0.254895	0.539	0.432	1	H	Ttc28
9.52552e-05	0.278851	0.559	0.421	1	H	C130089K02Rik
0.000127765	-0.338225	0.79	0.754	1	H	Rpl28
0.000147407	0.251452	0.525	0.415	1	H	Zfp292
0.000177327	0.251117	0.679	0.57	1	H	Scoc
0.00019769	-0.364209	0.259	0.305	1	H	Rpl23a
0.000224528	0.288033	0.59	0.448	1	H	1700017B05Rik
0.000259084	-0.405481	0.29	0.449	1	H	Ramp1
0.000348022	-0.393386	0.472	0.549	1	H	Rpl36a
0.00036782	-0.310957	0.866	0.806	1	H	Gm7536
0.000384513	-0.433778	0.728	0.789	1	H	mt-Nd2
0.00043933	-0.25705	0.191	0.225	1	H	Rpl27-ps3
0.000542703	-0.444557	0.621	0.676	1	H	Rps28
0.000555609	-0.393606	0.324	0.403	1	H	Rpl17
0.000569167	-0.65153	0.227	0.333	1	H	Gnas
0.000572877	-0.454317	0.5	0.538	1	H	Rpl10a
0.00061963	-0.378342	0.857	0.803	1	H	Rpl37
0.000620251	0.260688	0.446	0.34	1	H	Gm43498
0.000627308	0.250634	0.473	0.371	1	H	RP23-185A21.4
0.000660653	0.258604	0.485	0.354	1	H	Arhgap12
0.000731154	-0.283565	0.836	0.812	1	H	Cox8a
0.000749092	-0.375935	0.468	0.536	1	H	Rpl10-ps3
0.000904569	-0.268551	0.774	0.737	1	H	Rpl7a
0.000972761	0.28635	0.501	0.388	1	H	Fkbp5
0.00105068	-0.269651	0.692	0.705	1	H	Rpl30
0.00107663	-0.792411	0.136	0.244	1	H	Ccl12
0.0012311	0.278911	0.488	0.375	1	H	Gm37515
0.00191282	-0.50182	0.546	0.581	1	H	Rpsa-ps10
0.00200505	-0.330397	0.65	0.643	1	H	Rpl13
0.00202043	-0.252132	0.464	0.561	1	H	Ldha
0.00275611	-0.316247	0.5	0.542	1	H	Gm11518
0.00313667	-0.295702	0.821	0.79	1	H	Rpl34
0.00328988	-0.345004	0.477	0.505	1	H	Gm15500
0.00400947	-0.47796	0.497	0.51	1	H	Gm10275
0.00449824	-0.296175	0.681	0.695	1	H	Rpl18a
0.00458052	-0.272511	0.22	0.268	1	H	Hmgb2
0.00539842	-0.4774	0.996	0.993	1	H	mt-Atp6
0.00555786	-0.376533	0.336	0.443	1	H	Rpl22l1
0.00566316	-0.307126	0.323	0.367	1	H	Rps6
0.00607811	-0.290929	0.802	0.8	1	H	Rps8
0.00717413	-0.283106	0.63	0.666	1	H	Aldoa
0.00946772	0.260364	0.465	0.361	1	H	Gm26547
1.8949e-116	2.13726	0.81	0.1	9.02788e-112	11	Stmn1
1.13215e-85	1.31431	0.97	0.756	5.39388e-81	11	H2afz
1.26899e-78	1.5449	0.745	0.219	6.04587e-74	11	Hmgb2
1.2794e-72	1.15713	0.935	0.674	6.09546e-68	11	Tubb5
2.68841e-70	1.51232	0.5	0.004	1.28084e-65	11	Mki67
2.03354e-66	1.52862	0.477	0.004	9.68841e-62	11	Top2a
4.69319e-62	0.969711	0.475	0.033	2.23598e-57	11	Cdk1
9.95158e-60	0.757652	0.485	0.036	4.74123e-55	11	Cks1b
1.56179e-59	1.03282	0.464	0.008	7.44084e-55	11	Birc5
4.62645e-59	0.894862	0.451	0.023	2.20418e-54	11	Cdca8
1.18168e-57	0.79093	0.967	0.824	5.62988e-53	11	Ptma
2.52258e-57	0.702044	0.383	0.003	1.20183e-52	11	Cdca3
5.10828e-57	1.28539	0.415	0.013	2.43374e-52	11	Ube2c
1.98193e-56	1.10763	0.432	0.04	9.44252e-52	11	Cenpf
2.0028e-56	1.12714	0.905	0.629	9.54196e-52	11	Tuba1b
2.10168e-56	1.1	0.419	0.018	1.0013e-51	11	Prc1
1.45024e-55	0.721067	0.39	0.003	6.9094e-51	11	Tpx2
1.53845e-55	0.865169	0.534	0.085	7.32965e-51	11	Smc2
3.86866e-53	0.795225	0.374	0.005	1.84315e-48	11	Cenpe
6.21785e-52	0.673947	0.448	0.047	2.96237e-47	11	Lmnb1
2.20151e-51	0.672857	0.441	0.042	1.04887e-46	11	Ezh2
8.79839e-51	0.961246	0.508	0.074	4.19182e-46	11	Smc4
5.76947e-50	0.911276	0.696	0.282	2.74875e-45	11	H2afv
5.92178e-50	0.752322	0.374	0.002	2.82131e-45	11	Pbk
4.15786e-49	0.52792	0.404	0.036	1.98093e-44	11	Mcm5
4.29097e-49	0.680452	0.405	0.045	2.04434e-44	11	Cdkn2c
2.72726e-48	0.766203	0.805	0.448	1.29935e-43	11	Dek
1.03662e-47	0.635061	0.351	0.003	4.93877e-43	11	Ccnb2
2.24102e-47	0.608645	0.338	0.012	1.06769e-42	11	Nusap1
2.97739e-47	0.625761	0.364	0.009	1.41852e-42	11	Cit
3.10454e-47	0.77574	0.5	0.11	1.4791e-42	11	Cks2
7.25021e-46	0.860775	0.693	0.338	3.45422e-41	11	Ube2s
1.10888e-45	0.528018	0.363	0.017	5.28306e-41	11	Asf1b
1.75529e-45	0.55105	0.498	0.108	8.36275e-41	11	Cbx5
8.5381e-45	0.577293	0.339	0.01	4.06781e-40	11	Ccna2
4.36845e-44	0.400183	0.289	0.001	2.08126e-39	11	Cenpm
5.08796e-44	0.54806	0.389	0.019	2.42406e-39	11	Rad51ap1
2.00341e-43	0.946636	0.446	0.075	9.54487e-39	11	Cenpa
5.78098e-43	0.469833	0.311	0.006	2.75423e-38	11	Nuf2
7.02894e-43	0.434428	0.327	0.017	3.3488e-38	11	Gmnn
1.00965e-42	0.555494	0.448	0.079	4.81028e-38	11	Lig1
1.44105e-42	0.717341	0.33	0.005	6.8656e-38	11	Hmmr
2.19947e-42	1.08837	0.488	0.089	1.04789e-37	11	H2afx
4.13866e-42	0.73705	0.412	0.05	1.97178e-37	11	2810417H13Rik
5.75247e-42	0.690282	0.379	0.038	2.74065e-37	11	Lockd
8.11651e-42	0.629819	0.357	0.014	3.86695e-37	11	Casc5
8.52909e-42	0.455963	0.315	0.007	4.06352e-37	11	Aurkb
1.29219e-41	0.77102	0.629	0.22	6.15637e-37	11	2700094K13Rik
3.20643e-41	0.611834	0.394	0.049	1.52764e-36	11	Racgap1
4.85802e-41	0.726159	0.615	0.215	2.31451e-36	11	Tagln2
5.35132e-41	0.716365	0.672	0.265	2.54953e-36	11	Tmpo
7.02489e-41	0.503281	0.442	0.077	3.34687e-36	11	Dnajc9
2.2699e-40	0.466303	0.301	0.009	1.08145e-35	11	Ckap2l
2.29061e-40	0.441279	0.303	0.005	1.09132e-35	11	Knstrn
4.86716e-40	0.475671	0.298	0.005	2.31886e-35	11	Kif11
9.04238e-40	0.639066	0.774	0.456	4.30806e-35	11	Nucks1
9.40338e-40	0.637226	0.953	0.803	4.48005e-35	11	Gapdh
1.59352e-39	0.473197	0.376	0.044	7.59199e-35	11	Mcm6
2.34317e-39	0.669431	0.789	0.44	1.11635e-34	11	Anp32b
5.66114e-39	0.426508	0.293	0.009	2.69714e-34	11	Mis18bp1
3.80726e-38	0.375559	0.273	0.004	1.81389e-33	11	Ndc80
4.66076e-38	0.453083	0.417	0.067	2.22053e-33	11	Rrm1
7.57768e-38	0.345553	0.256	0.005	3.61023e-33	11	Aurka
2.56629e-37	0.442537	0.293	0.014	1.22266e-32	11	Kif20b
3.27541e-37	0.633575	0.297	0.005	1.56051e-32	11	Cdc20
4.56125e-37	0.719868	0.575	0.201	2.17312e-32	11	Pcna
4.71517e-37	0.548411	0.285	0.002	2.24645e-32	11	Ccnb1
8.44967e-37	0.39856	0.303	0.013	4.02568e-32	11	Tacc3
1.13467e-36	0.660378	0.866	0.565	5.40591e-32	11	Ran
4.09417e-36	0.475803	0.263	0.001	1.95058e-31	11	Aspm
4.26371e-36	1.05952	0.615	0.267	2.03136e-31	11	Tubb4b
4.376e-36	0.814534	0.425	0.072	2.08486e-31	11	Cdkn1a
7.09125e-36	0.339765	0.292	0.012	3.37849e-31	11	Ncapd2
2.47211e-35	0.42944	0.288	0.005	1.17779e-30	11	Trim59
2.95744e-35	0.426444	0.261	0.001	1.40901e-30	11	Fam64a
5.4082e-35	0.464141	0.415	0.082	2.57663e-30	11	Mcm7
1.56389e-34	0.336005	0.246	0.003	7.45084e-30	11	Cdca2
1.65064e-34	0.301217	0.26	0.01	7.86415e-30	11	Kifc1
2.52795e-34	0.631051	0.336	0.046	1.20439e-29	11	Tuba1c
2.83811e-34	0.33964	0.256	0.018	1.35216e-29	11	E2f1
4.01873e-34	0.419082	0.303	0.01	1.91465e-29	11	Spc25
4.05648e-34	0.310828	0.233	0.001	1.93263e-29	11	Kif23
4.96811e-34	0.438139	0.363	0.045	2.36696e-29	11	Incenp
5.6377e-34	0.363852	0.244	0.002	2.68597e-29	11	Sgol2a
7.43788e-34	0.551683	0.69	0.354	3.54363e-29	11	Txn1
1.13919e-33	0.360697	0.279	0.008	5.42742e-29	11	Kif22
1.46138e-33	0.322378	0.248	0.004	6.96244e-29	11	Diaph3
1.57807e-33	-0.496219	0.922	0.958	7.5184e-29	11	Gm37376
3.5603e-33	0.552651	0.43	0.078	1.69623e-28	11	Tk1
3.72429e-33	0.437041	0.994	0.961	1.77436e-28	11	Ppia
1.49262e-32	0.621653	0.461	0.104	7.11129e-28	11	Atad2
2.08293e-32	0.340153	0.245	0.003	9.9237e-28	11	Plk1
7.18293e-32	0.29231	0.226	0.001	3.42216e-27	11	Ckap2
7.84405e-32	0.329158	0.245	0.009	3.73714e-27	11	Anln
1.3642e-31	0.47238	0.25	0.001	6.49948e-27	11	Esco2
1.38447e-31	0.517055	0.721	0.386	6.59604e-27	11	Prdx4
2.45204e-31	0.313667	0.272	0.02	1.16822e-26	11	Prim1
3.40919e-31	0.316001	0.233	0.005	1.62424e-26	11	Ccnf
5.04502e-31	0.307927	0.251	0.01	2.4036e-26	11	Ncapg
6.90025e-31	0.854001	0.607	0.285	3.28749e-26	11	Gm42429
7.72595e-31	0.298842	0.261	0.003	3.68087e-26	11	Bub1b
1.08104e-30	0.31213	0.227	0.001	5.15039e-26	11	Cep55
6.23867e-30	0.46168	0.234	0.001	2.97229e-25	11	Rrm2
1.17471e-29	0.262085	0.208	0.003	5.59668e-25	11	Brca1
1.37296e-29	0.401563	0.394	0.075	6.54121e-25	11	Fen1
2.64531e-29	0.2688	0.237	0.012	1.26031e-24	11	Ncapg2
3.02595e-29	0.449627	0.405	0.096	1.44165e-24	11	Hirip3
6.64247e-29	0.270194	0.209	0.004	3.16467e-24	11	Rad51
7.85025e-29	0.366736	0.274	0.018	3.74009e-24	11	Clspn
8.25598e-29	0.46463	0.661	0.342	3.9334e-24	11	Calm3
1.11146e-28	0.326992	0.242	0.005	5.29533e-24	11	Cdkn3
1.45886e-28	0.351436	0.232	0.002	6.95047e-24	11	Dtl
1.67867e-28	0.41786	0.52	0.205	7.99768e-24	11	Ccdc34
1.81545e-28	0.352541	0.482	0.19	8.64936e-24	11	Psip1
2.61582e-28	-0.439361	0.923	0.967	1.24625e-23	11	Unc93b1
2.63863e-28	0.269515	0.245	0.008	1.25712e-23	11	Fignl1
2.80787e-28	0.461858	0.491	0.195	1.33775e-23	11	Nap1l1
3.27243e-28	0.321205	0.232	0.009	1.55908e-23	11	Tcf19
3.47967e-28	0.483031	0.546	0.201	1.65782e-23	11	Mcm3
3.95234e-28	0.450824	0.324	0.044	1.88301e-23	11	Dut
5.99209e-28	0.506069	0.647	0.33	2.85481e-23	11	Hdgf
1.12759e-27	0.25451	0.229	0.01	5.37216e-23	11	Uhrf1
2.03931e-27	0.479036	0.909	0.724	9.71588e-23	11	Ybx1
2.48876e-27	0.348214	0.305	0.033	1.18572e-22	11	Mcm2
5.22708e-27	0.365798	0.363	0.07	2.49034e-22	11	Tipin
6.66664e-27	0.33248	0.369	0.095	3.17619e-22	11	Dnmt1
6.994e-27	-0.301347	0.995	1	3.33215e-22	11	Ctss
9.05288e-27	0.321078	0.441	0.164	4.31307e-22	11	Tpm4
1.33635e-26	0.436012	0.28	0.019	6.36679e-22	11	Fbxo5
1.78101e-26	0.347156	0.297	0.036	8.48526e-22	11	Mcm4
2.14573e-26	0.307215	0.381	0.12	1.02229e-21	11	Hat1
2.85756e-26	0.302029	0.355	0.076	1.36143e-21	11	Rbl1
3.4521e-26	0.600276	0.5	0.203	1.64469e-21	11	Hjurp
8.16425e-26	0.340705	0.286	0.031	3.88969e-21	11	Dlgap5
1.13086e-25	0.472638	0.813	0.536	5.38775e-21	11	Hmgn1
1.70132e-25	-0.448652	0.935	0.965	8.10559e-21	11	Malat1
1.77327e-25	0.621688	0.259	0.037	8.44837e-21	11	Hist1h2ap
2.0349e-25	0.451244	0.502	0.185	9.69488e-21	11	Whsc1
2.08741e-25	0.430119	0.327	0.077	9.94507e-21	11	Pttg1
2.38833e-25	0.251082	0.251	0.032	1.13787e-20	11	Ube2t
5.05343e-25	0.365962	0.416	0.136	2.4076e-20	11	Ncapd3
5.96575e-25	0.300922	0.43	0.155	2.84226e-20	11	Sae1
6.07307e-25	0.324492	0.244	0.021	2.89339e-20	11	Hells
8.66294e-25	0.259081	0.201	0.008	4.12728e-20	11	Cdc25b
1.02458e-24	0.454413	0.317	0.058	4.88138e-20	11	Cdkn2d
2.09142e-24	0.397389	0.435	0.134	9.96416e-20	11	Usp1
4.73639e-24	0.459613	0.864	0.698	2.25656e-19	11	Ptms
5.54554e-24	0.794738	0.276	0.059	2.64206e-19	11	Hmgn2
6.25115e-24	0.468134	0.879	0.638	2.97823e-19	11	Hint1
6.9811e-24	1.11696	0.492	0.226	3.32601e-19	11	Ifi27l2a
8.1901e-24	0.387415	0.707	0.428	3.90201e-19	11	Cbx3
9.63475e-24	0.482893	0.81	0.557	4.59028e-19	11	Rbm3
2.07459e-23	0.268095	0.267	0.033	9.88396e-19	11	Rfc4
2.6557e-23	0.25506	0.288	0.072	1.26525e-18	11	Orc6
4.55943e-23	0.276279	0.342	0.091	2.17225e-18	11	Rpa2
7.54049e-23	0.323452	0.488	0.2	3.59252e-18	11	Lsm2
9.59516e-23	0.360502	0.552	0.247	4.57142e-18	11	Banf1
1.5894e-22	0.468509	0.545	0.25	7.57237e-18	11	Fxyd5
1.86601e-22	0.382132	0.478	0.171	8.89024e-18	11	Topbp1
2.13834e-22	0.329465	0.4	0.139	1.01877e-17	11	Nde1
3.824e-22	0.424552	0.546	0.257	1.82187e-17	11	Rad21
8.50968e-22	0.292848	0.448	0.191	4.05427e-17	11	Lsm5
1.01225e-21	0.416244	0.649	0.331	4.82266e-17	11	Snrpd1
1.092e-21	0.354034	0.443	0.189	5.20264e-17	11	Milr1
1.14444e-21	0.390491	0.643	0.334	5.45246e-17	11	Fam111a
1.15691e-21	0.545383	0.759	0.552	5.51187e-17	11	Hmgb1
2.09532e-21	0.26324	0.589	0.33	9.98272e-17	11	Stra13
3.48107e-21	1.54008	0.223	0.035	1.65848e-16	11	Hist1h2ao
4.15408e-21	0.289352	0.521	0.26	1.97913e-16	11	Ssrp1
4.30242e-21	0.284846	0.3	0.056	2.0498e-16	11	Nt5dc2
5.91597e-21	-0.265219	0.996	1	2.81854e-16	11	C1qa
1.14709e-20	0.562856	0.863	0.68	5.46506e-16	11	Cd52
1.28554e-20	0.730551	0.897	0.778	6.12471e-16	11	Arl6ip1
1.54651e-20	0.274925	0.233	0.025	7.36802e-16	11	Cdkn2a
1.6962e-20	0.624772	0.401	0.129	8.08123e-16	11	Kpna2
1.99653e-20	0.539815	0.603	0.318	9.51209e-16	11	Ramp1
2.5826e-20	0.310637	0.352	0.107	1.23043e-15	11	Reep4
2.64814e-20	0.376261	0.672	0.373	1.26165e-15	11	Anapc5
6.16855e-20	0.306073	0.625	0.373	2.93888e-15	11	Dbi
6.25844e-20	0.707333	0.696	0.424	2.98171e-15	11	Tmsb10
7.15211e-20	0.306186	0.282	0.088	3.40748e-15	11	Lbr
1.44931e-19	-0.348221	0.926	0.964	6.90494e-15	11	Ifngr1
1.52776e-19	0.293442	0.436	0.164	7.27869e-15	11	Ncaph2
2.3066e-19	0.289631	0.425	0.164	1.09893e-14	11	Ddx39
2.73893e-19	-0.313181	0.944	0.964	1.30491e-14	11	Rsrp1
2.84481e-19	0.676552	0.666	0.384	1.35535e-14	11	Fam73a
3.71851e-19	0.252587	0.271	0.064	1.77161e-14	11	Shcbp1
4.46806e-19	0.364667	0.978	0.909	2.12872e-14	11	Actg1
7.29396e-19	-0.270585	1	1	3.47506e-14	11	Cst3
1.09535e-18	0.436555	0.594	0.302	5.21858e-14	11	Anp32e
1.4367e-18	0.333318	0.427	0.145	6.84488e-14	11	Rangap1
1.90485e-18	0.718204	0.73	0.53	9.07527e-14	11	Gm43305
1.94631e-18	0.320192	0.474	0.187	9.2728e-14	11	Nrm
3.42146e-18	-0.341334	0.924	0.964	1.63008e-13	11	Fcgr3
5.70313e-18	0.295165	0.585	0.315	2.71714e-13	11	Smc3
5.75506e-18	0.292543	0.698	0.434	2.74188e-13	11	Snrpe
6.66256e-18	0.283313	0.606	0.346	3.17424e-13	11	Nme1
7.25378e-18	0.265991	0.597	0.328	3.45592e-13	11	Mrpl18
7.33537e-18	0.437004	0.298	0.061	3.49479e-13	11	Vim
9.42596e-18	0.30608	0.496	0.222	4.49081e-13	11	Nasp
1.05462e-17	0.326164	0.974	0.889	5.0245e-13	11	Oaz1
1.09679e-17	0.403949	0.685	0.399	5.22546e-13	11	Hnrnpa1
1.31489e-17	0.340873	0.762	0.493	6.26455e-13	11	Bag1
1.37262e-17	0.259373	0.401	0.193	6.53959e-13	11	Snrpf
1.66138e-17	0.265506	0.744	0.515	7.9153e-13	11	Cox6a1
1.93992e-17	0.437059	0.848	0.649	9.24237e-13	11	Hsp90aa1
2.81784e-17	0.262549	0.415	0.2	1.3425e-12	11	Nxt2
2.94619e-17	0.46613	0.545	0.279	1.40365e-12	11	Mt1
4.17574e-17	0.274756	0.425	0.167	1.98945e-12	11	Dtymk
7.23678e-17	0.438689	0.695	0.385	3.44782e-12	11	Ranbp1
1.2384e-16	0.405551	0.306	0.101	5.9001e-12	11	Hist1h1e
1.3056e-16	0.423706	0.942	0.82	6.22029e-12	11	Gpx1
1.62493e-16	0.268463	0.797	0.588	7.74165e-12	11	Set
2.68479e-16	-0.282187	0.933	0.971	1.27912e-11	11	Vsir
2.74641e-16	0.450259	0.767	0.506	1.30847e-11	11	Rps27l
2.84101e-16	-0.309587	0.737	0.791	1.35354e-11	11	Tnfaip8l2
3.13378e-16	0.34287	0.827	0.656	1.49303e-11	11	Hnrnpa3
4.02252e-16	0.268437	0.224	0.037	1.91645e-11	11	Zfp367
5.94772e-16	0.306873	0.57	0.308	2.83367e-11	11	Cdk4
6.8506e-16	0.419661	0.771	0.559	3.26383e-11	11	Hn1
7.06917e-16	0.259461	0.537	0.276	3.36797e-11	11	Mrpl51
7.2678e-16	1.47746	0.237	0.083	3.4626e-11	11	Hist1h2ai
1.09407e-15	0.253863	0.475	0.228	5.21249e-11	11	Lsm4
1.37853e-15	0.305751	0.718	0.499	6.56774e-11	11	Pkm
1.39997e-15	0.364581	0.51	0.256	6.66989e-11	11	Rfc2
1.66467e-15	0.384773	0.85	0.623	7.93101e-11	11	Fkbp2
1.89721e-15	0.346355	0.474	0.23	9.0389e-11	11	Emp3
2.19958e-15	0.327259	0.855	0.658	1.04795e-10	11	Atp5j
2.65625e-15	0.289632	0.547	0.284	1.26552e-10	11	Dctpp1
2.82868e-15	-0.281587	0.904	0.915	1.34767e-10	11	Sat1
3.08517e-15	0.550402	0.302	0.135	1.46987e-10	11	Cst7
3.12483e-15	0.297439	0.539	0.276	1.48876e-10	11	Rbbp7
3.44899e-15	0.648973	0.599	0.334	1.6432e-10	11	Gm42428
3.88096e-15	0.250659	0.535	0.283	1.84901e-10	11	Dynll2
7.25415e-15	0.629968	0.496	0.251	3.45609e-10	11	Gm10182
1.05962e-14	0.331491	0.438	0.189	5.04834e-10	11	Ckap5
1.08381e-14	-0.318633	0.78	0.834	5.16359e-10	11	Il6ra
1.15315e-14	0.433832	0.536	0.286	5.49395e-10	11	Dynlt1f
1.19572e-14	0.693512	0.452	0.233	5.69676e-10	11	Gm42427
1.251e-14	0.257425	0.536	0.289	5.96015e-10	11	Cpd
1.7098e-14	0.340124	0.886	0.707	8.14602e-10	11	Sumo2
1.75619e-14	0.378951	0.672	0.405	8.36699e-10	11	Erh
1.97358e-14	0.264684	0.645	0.387	9.40275e-10	11	Lsm6
3.56497e-14	1.43781	0.284	0.117	1.69846e-09	11	Hist1h2aj
3.77613e-14	0.303757	1	1	1.79906e-09	11	Tmsb4x
4.25297e-14	-0.297099	0.945	0.98	2.02624e-09	11	Ctsl
4.55574e-14	0.288608	0.746	0.516	2.17049e-09	11	Aes
6.31178e-14	-0.342026	0.87	0.907	3.00712e-09	11	AF251705
6.9884e-14	-0.260637	0.883	0.892	3.32948e-09	11	Asah1
7.35385e-14	-0.289999	0.829	0.858	3.5036e-09	11	Rhob
1.0229e-13	0.251379	0.645	0.418	4.87339e-09	11	1810037I17Rik
1.20844e-13	0.253985	0.998	0.99	5.75739e-09	11	Fth1
1.6063e-13	0.313185	0.842	0.645	7.65291e-09	11	Prdx1
1.63926e-13	0.357062	0.65	0.375	7.80992e-09	11	Smc1a
1.64726e-13	0.292122	0.596	0.354	7.84806e-09	11	Smc6
2.04371e-13	0.453087	0.63	0.376	9.73683e-09	11	Tspo
2.2322e-13	0.440841	0.259	0.08	1.06349e-08	11	Gm15387
2.54955e-13	0.284394	0.53	0.269	1.21468e-08	11	2700029M09Rik
2.80971e-13	0.269437	0.761	0.538	1.33863e-08	11	Uqcrq
4.4747e-13	0.316636	0.84	0.65	2.13188e-08	11	Tceb2
4.66008e-13	0.277519	0.24	0.061	2.2202e-08	11	Hist1h4d
5.89342e-13	-0.308974	0.916	0.947	2.8078e-08	11	Rnase4
8.29081e-13	0.290042	0.862	0.694	3.94999e-08	11	Eif5a
8.6646e-13	-0.294729	0.883	0.911	4.12808e-08	11	Picalm
1.34871e-12	0.252143	0.49	0.26	6.42567e-08	11	Pgk1-rs7
1.88002e-12	0.298706	0.938	0.84	8.95699e-08	11	Gng5
3.24019e-12	-0.250418	0.854	0.884	1.54372e-07	11	Frmd4a
4.32427e-12	0.287913	0.846	0.644	2.06021e-07	11	Atpif1
4.43086e-12	0.288204	0.794	0.599	2.11099e-07	11	Snrpb
5.29689e-12	-0.303857	0.933	0.961	2.5236e-07	11	Sirpa
5.79466e-12	0.324791	0.769	0.535	2.76075e-07	11	Cox6c
5.79841e-12	0.259956	0.748	0.51	2.76253e-07	11	Smdt1
6.23979e-12	0.330108	0.789	0.55	2.97283e-07	11	Snrpg
7.03633e-12	0.286774	0.844	0.672	3.35232e-07	11	Atox1
7.09653e-12	0.25887	0.74	0.529	3.381e-07	11	Cox5b
8.68498e-12	0.415621	0.296	0.138	4.13779e-07	11	Ifitm3
1.00976e-11	-0.353024	0.699	0.739	4.81081e-07	11	Sfi1
1.07747e-11	0.352805	0.749	0.567	5.13341e-07	11	Myl6
1.18977e-11	0.31377	0.754	0.501	5.6684e-07	11	Uqcr10
1.45357e-11	-0.364202	0.615	0.68	6.92527e-07	11	Gm26529
2.29204e-11	-0.270084	0.911	0.94	1.092e-06	11	Mafb
2.53491e-11	0.282449	0.853	0.664	1.2077e-06	11	Ndufa4
4.8247e-11	-0.260173	0.962	0.987	2.29863e-06	11	Gpr34
4.9357e-11	0.275212	0.683	0.481	2.35151e-06	11	Cox7c
6.95224e-11	-0.258252	0.973	0.993	3.31226e-06	11	P2ry12
7.5115e-11	0.301342	0.78	0.553	3.57871e-06	11	Cdk2ap1
1.32752e-10	-0.275733	0.864	0.882	6.32472e-06	11	Fam105a
1.52412e-10	0.28435	0.824	0.675	7.26136e-06	11	Gm10175
1.57939e-10	0.386985	0.612	0.34	7.52467e-06	11	Hnrnpab
1.84321e-10	-0.294505	0.721	0.751	8.78159e-06	11	Tmem86a
2.16454e-10	0.266695	0.499	0.305	1.03125e-05	11	Atp5l
2.31174e-10	-0.253085	0.797	0.828	1.10138e-05	11	Ccr5
4.07353e-10	0.308482	0.748	0.525	1.94075e-05	11	Nudc
6.25382e-10	0.40005	0.66	0.407	2.97951e-05	11	Slbp
1.25971e-09	0.29006	0.938	0.828	6.00162e-05	11	Cox8a
3.03684e-09	0.27775	0.253	0.103	0.000144684	11	Crip1
3.65092e-09	0.299518	0.884	0.787	0.000173941	11	H2-K1
3.7388e-09	0.262966	0.457	0.211	0.000178127	11	Alyref
4.05407e-09	0.258677	0.986	0.951	0.000193148	11	Rps19
4.12312e-09	0.276596	0.844	0.668	0.000196438	11	Atp5j2
4.55582e-09	0.315076	0.798	0.59	0.000217053	11	Cox7a2
4.88952e-09	0.382501	0.309	0.157	0.000232951	11	Ccl12
6.16298e-09	0.27863	0.72	0.475	0.000293623	11	Raly
6.22074e-09	0.256506	0.539	0.295	0.000296375	11	Ssna1
7.11078e-09	0.301825	0.796	0.586	0.000338779	11	Ifi30
7.85723e-09	0.259936	0.747	0.52	0.000374342	11	Cox5a
8.97789e-09	-0.26913	0.761	0.8	0.000427734	11	Txnip
9.83705e-09	0.25227	0.87	0.728	0.000468667	11	Srsf3
1.09078e-08	0.255422	0.586	0.351	0.00051968	11	Pgp
1.49277e-08	-0.30899	0.704	0.733	0.000711202	11	Pnrc1
1.55399e-08	0.251852	0.717	0.489	0.000740368	11	Swi5
2.04621e-08	0.250955	0.973	0.92	0.000974877	11	H3f3b
2.06421e-08	0.260978	0.949	0.864	0.000983453	11	Cfl1
2.27641e-08	0.371411	0.634	0.42	0.00108455	11	Capg
2.49699e-08	0.34949	0.559	0.355	0.00118964	11	Rpl22l1
2.61175e-08	0.341263	0.36	0.248	0.00124432	11	Gnas
2.69186e-08	-0.275872	0.741	0.757	0.00128248	11	Hmha1
3.42165e-08	0.259107	0.531	0.302	0.00163018	11	Acsl5
4.1985e-08	0.25295	0.916	0.788	0.00200029	11	Hnrnpf
4.57028e-08	0.501483	0.384	0.25	0.00217742	11	H2-Ab1
5.46172e-08	0.271072	0.337	0.182	0.00260213	11	Cox6a2
5.6073e-08	0.26245	0.428	0.26	0.00267149	11	Mif
6.95977e-08	-0.251544	0.793	0.802	0.00331584	11	Pla2g15
9.0254e-08	0.253336	0.67	0.456	0.00429997	11	Bax
9.06745e-08	0.264199	0.866	0.707	0.00432	11	Ncl
1.02591e-07	-0.274395	0.79	0.808	0.00488773	11	Gfm2
1.0823e-07	0.26083	0.66	0.449	0.00515638	11	Atp5g1
1.27851e-07	-0.261913	0.94	0.945	0.00609121	11	Trf
1.39562e-07	-0.271045	0.742	0.764	0.00664913	11	Btg2
1.58911e-07	-0.273123	0.663	0.695	0.007571	11	Tmcc3
2.4829e-07	-0.316548	0.672	0.708	0.0118293	11	Fam46a
2.67158e-07	0.255709	0.327	0.185	0.0127282	11	Rpl31-ps8
3.6161e-07	0.31738	0.862	0.766	0.0172282	11	H3f3a
3.75956e-07	0.265821	0.884	0.799	0.0179117	11	Uba52
3.88975e-07	-0.43374	0.787	0.797	0.018532	11	Slc29a3
4.44001e-07	0.255865	0.736	0.528	0.0211536	11	Ndufb8
6.13754e-07	-0.260632	0.864	0.895	0.0292411	11	Cd14
8.18095e-07	-0.30837	0.804	0.841	0.0389765	11	Hpgds
1.36046e-06	0.302393	0.893	0.756	0.0648166	11	Rpsa
1.71729e-06	0.315901	0.79	0.684	0.0818169	11	Gm20721
1.84278e-06	0.447934	0.527	0.354	0.0877957	11	Cep85
3.31844e-06	0.350671	0.447	0.289	0.158101	11	Rpl35
3.69561e-06	-0.272951	0.657	0.677	0.17607	11	RP24-344N22.3
4.25556e-06	0.771719	0.344	0.205	0.202748	11	Cd74
5.72371e-06	0.251352	0.805	0.699	0.272695	11	Ubb
8.21964e-06	-0.272741	0.513	0.55	0.391608	11	Cd300a
3.37856e-05	0.255127	0.363	0.222	1	11	Gm26880
3.74376e-05	-0.274237	0.729	0.727	1	11	Ppcdc
0.000135006	0.316221	0.993	0.995	1	11	mt-Atp6
0.00074265	-0.268986	0.74	0.733	1	11	Slc2a5
0.00321552	-0.263164	0.58	0.618	1	11	RP24-174G2.2
6.9931e-95	1.14367	0.745	0.096	3.33172e-90	7	Rtp4
8.84702e-92	1.58735	0.72	0.12	4.21499e-87	7	Ifitm3
2.17897e-78	1.45991	0.599	0.053	1.03813e-73	7	Ifit3
2.05739e-76	1.07217	0.87	0.489	9.80204e-72	7	Bst2
6.28393e-71	0.976387	0.707	0.178	2.99386e-66	7	Slfn2
7.4404e-65	0.952736	0.708	0.234	3.54483e-60	7	Stat1
1.48073e-60	0.871761	0.78	0.356	7.05464e-56	7	Trim30a
1.1389e-58	0.880867	0.468	0.032	5.42607e-54	7	Irf7
8.81123e-57	0.914127	0.489	0.03	4.19793e-52	7	Oasl2
6.2329e-54	0.802292	0.699	0.271	2.96954e-49	7	Lgals3bp
8.67629e-54	0.971546	0.731	0.305	4.13365e-49	7	Parp14
5.55564e-53	1.02096	0.438	0.04	2.64687e-48	7	Isg15
7.69152e-53	0.986782	0.442	0.043	3.66447e-48	7	Ifit2
4.55784e-52	0.624278	0.989	0.868	2.17149e-47	7	Ly6e
1.37356e-51	0.74181	0.587	0.152	6.54407e-47	7	Sp100
1.28768e-48	0.95663	0.415	0.043	6.13487e-44	7	Ifi204
8.98921e-48	0.753834	0.412	0.028	4.28273e-43	7	Usp18
4.19324e-47	0.880875	0.376	0.017	1.99778e-42	7	Ifit3b
1.96163e-46	0.667634	0.462	0.118	9.34577e-42	7	Phf11b
4.01079e-43	0.819973	0.42	0.054	1.91086e-38	7	Mx1
2.69441e-42	0.737157	0.634	0.224	1.2837e-37	7	Eif2ak2
3.36134e-42	0.71985	0.945	0.783	1.60144e-37	7	H2-K1
4.3067e-41	0.943247	0.349	0.015	2.05184e-36	7	Ifit1
7.55054e-40	0.724817	0.63	0.191	3.5973e-35	7	Xaf1
5.69574e-39	1.07798	0.562	0.22	2.71362e-34	7	Ifi27l2a
3.18986e-38	0.554884	0.337	0.034	1.51975e-33	7	Slfn5
8.94316e-37	0.628788	0.935	0.797	4.26079e-32	7	H2-D1
6.75399e-35	0.621705	0.343	0.036	3.2178e-30	7	Pyhin1
8.69274e-35	0.955889	0.451	0.096	4.14148e-30	7	Mx2
2.08502e-32	0.678019	0.469	0.129	9.93365e-28	7	Phf11d
2.23117e-32	0.748394	0.313	0.019	1.063e-27	7	Ms4a4c
5.07516e-32	0.539537	0.777	0.508	2.41796e-27	7	H2-T23
5.60614e-31	0.47691	0.285	0.022	2.67094e-26	7	Zbp1
1.02765e-30	0.357497	0.993	0.972	4.89606e-26	7	B2m
1.52878e-30	0.578093	0.658	0.338	7.28355e-26	7	Slfn8
9.45683e-30	0.59144	0.457	0.127	4.50552e-25	7	Trim30d
2.19307e-29	0.658691	0.279	0.03	1.04484e-24	7	Ly6a
4.37959e-29	0.543342	0.342	0.041	2.08657e-24	7	Oas1g
2.22377e-28	0.498867	0.238	0.017	1.05947e-23	7	Tgtp2
2.78482e-27	0.545922	0.442	0.132	1.32677e-22	7	Rnf213
3.52351e-27	0.55794	0.402	0.13	1.6787e-22	7	Fgl2
4.76633e-26	0.467292	0.483	0.177	2.27082e-21	7	Trex1
1.95984e-24	0.48669	0.955	0.852	9.33726e-20	7	Fcgr1
1.05335e-23	0.633615	0.496	0.183	5.01846e-19	7	Herc6
3.11061e-23	0.481304	0.315	0.055	1.48199e-18	7	Gm12250
5.54016e-23	0.478399	0.377	0.096	2.6395e-18	7	Irgm1
1.78997e-22	0.629869	0.555	0.253	8.52797e-18	7	Tor3a
9.14185e-22	0.519649	0.248	0.049	4.35545e-17	7	Gm4951
1.10754e-21	0.388245	0.415	0.18	5.27667e-17	7	Tap1
7.51123e-21	0.734222	0.592	0.296	3.57857e-16	7	Gm4070
1.17994e-20	0.423717	0.523	0.264	5.62158e-16	7	Ifi35
4.45675e-20	1.71137	0.411	0.151	2.12333e-15	7	Ccl12
1.12953e-19	0.414101	0.318	0.086	5.38143e-15	7	Stat2
1.46941e-18	0.455322	0.475	0.187	7.00073e-14	7	Epsti1
1.59494e-18	0.337193	0.261	0.053	7.59876e-14	7	Dhx58
2.88574e-18	0.448738	0.599	0.374	1.37485e-13	7	Tspo
4.68778e-18	0.486788	0.368	0.116	2.2334e-13	7	Clec2d
5.19271e-18	0.426576	0.435	0.18	2.47396e-13	7	Ddx58
1.38588e-17	0.447919	0.425	0.176	6.60275e-13	7	Igtp
1.66219e-17	0.420083	0.471	0.21	7.91918e-13	7	Parp9
4.22963e-17	0.285269	0.285	0.097	2.01512e-12	7	Ube2l6
4.94543e-17	0.265192	0.415	0.226	2.35615e-12	7	Irf9
1.42792e-16	0.4123	0.598	0.388	6.80302e-12	7	Samhd1
1.5319e-16	0.360001	0.768	0.559	7.29844e-12	7	Psme1
4.32587e-16	-0.266226	0.991	0.992	2.06097e-11	7	P2ry12
9.88626e-16	0.320295	0.664	0.462	4.71011e-11	7	Psme2
1.0393e-15	0.560426	0.695	0.472	4.95156e-11	7	Gm8995
4.38739e-15	0.41053	0.33	0.104	2.09028e-10	7	Ifih1
2.54071e-14	0.310829	0.554	0.336	1.21047e-09	7	Psmb9
6.21497e-14	0.403519	0.608	0.373	2.961e-09	7	Ms4a6b
1.72275e-13	0.334788	0.589	0.358	8.2077e-09	7	Lgals9
2.2555e-13	0.258231	0.287	0.098	1.07459e-08	7	Gm15135
1.01584e-12	-0.282897	0.979	0.987	4.83975e-08	7	Gpr34
2.02286e-12	0.269887	0.34	0.161	9.63753e-08	7	H2-T24
2.89129e-12	0.307756	0.851	0.678	1.37749e-07	7	Cd52
2.94847e-12	0.309419	0.382	0.213	1.40474e-07	7	Gvin1
6.55127e-12	0.295202	0.261	0.103	3.12122e-07	7	Axl
8.00662e-12	0.287817	0.215	0.053	3.81459e-07	7	RP23-25M3.6
9.55042e-12	0.330863	0.336	0.131	4.55011e-07	7	Parp12
1.01944e-11	0.427227	0.574	0.391	4.8569e-07	7	Ms4a6c
1.32825e-11	0.334751	0.781	0.601	6.32819e-07	7	Psmb8
6.30907e-11	0.274466	0.338	0.174	3.00583e-06	7	Irf1
1.17874e-10	0.360429	0.812	0.627	5.61589e-06	7	Shisa5
1.2405e-10	0.258008	0.299	0.125	5.9101e-06	7	Adar
1.86868e-10	0.374715	0.493	0.265	8.90296e-06	7	Znfx1
3.68446e-10	0.365598	0.609	0.394	1.75539e-05	7	Etnk1
2.31236e-09	0.288503	0.5	0.312	0.000110168	7	Trafd1
5.18558e-09	0.267152	0.352	0.183	0.000247057	7	Dtx3l
7.18344e-09	0.337342	0.208	0.088	0.000342241	7	H2-Q7
1.32358e-08	0.30449	0.299	0.145	0.000630591	7	Sp110
3.32265e-08	0.305287	0.48	0.265	0.00158301	7	Ogfr
4.38256e-08	0.301531	0.801	0.666	0.00208799	7	Cd47
1.05313e-07	0.365823	0.379	0.214	0.0050174	7	Trim12a
3.40216e-06	0.266986	0.537	0.421	0.162089	7	Gpr84
1.87614e-05	0.257145	0.464	0.337	0.89385	7	Rpl17
1.93236e-05	0.307103	0.215	0.108	0.920632	7	BE692007
2.79601e-05	0.28504	0.375	0.236	1	7	Gbp7
3.15445e-05	0.461654	0.488	0.353	1	7	9930111J21Rik2
5.92184e-05	0.26966	0.411	0.327	1	7	Gm8430
0.000104717	0.277925	0.322	0.219	1	7	Rpl28-ps1
0.000158767	-0.262413	0.629	0.698	1	7	Pmp22
0.00137569	-0.309427	0.178	0.294	1	7	Gm10076
0.00304406	-0.268462	0.194	0.292	1	7	AY036118
0.00719418	-0.366845	0.522	0.54	1	7	Ccl6
3.29014e-77	0.812689	0.995	0.918	1.56752e-72	10	Cd9
6.53719e-64	1.0792	0.85	0.476	3.11451e-59	10	Cd63
1.18855e-57	0.696304	0.988	0.911	5.6626e-53	10	Atp6v0c
1.1185e-55	0.520743	0.999	0.988	5.32885e-51	10	Ctsz
1.12689e-49	0.646244	0.998	0.971	5.36884e-45	10	Ftl1
2.91032e-48	0.69739	0.989	0.925	1.38656e-43	10	Ctsb
1.2647e-46	0.772733	0.742	0.343	6.02542e-42	10	C3ar1
1.67925e-46	0.912291	0.71	0.371	8.00043e-42	10	Cstb
4.61822e-45	0.374473	1	1	2.20026e-40	10	Ctsd
2.13517e-43	1.0085	0.655	0.275	1.01726e-38	10	Cd83
2.38608e-38	-0.408353	0.98	0.993	1.1368e-33	10	Selplg
1.74918e-36	2.16688	0.354	0.055	8.33363e-32	10	Ccl4
6.53986e-30	-0.367911	0.98	0.993	3.11578e-25	10	P2ry12
2.01616e-28	1.63798	0.367	0.081	9.60561e-24	10	Ccl3
9.57993e-28	0.529413	0.91	0.777	4.56417e-23	10	Eif4a1
1.55213e-25	0.356331	0.975	0.919	7.39482e-21	10	Cd68
3.8282e-25	0.306132	0.99	0.973	1.82387e-20	10	Cyba
1.84982e-24	0.3758	0.935	0.803	8.81311e-20	10	Gapdh
4.33987e-22	0.400783	0.809	0.645	2.06764e-17	10	Prdx1
1.761e-21	0.389008	0.753	0.524	8.38994e-17	10	Dnase2a
3.24443e-21	0.47855	0.591	0.373	1.54574e-16	10	Tpi1
4.95409e-21	0.457971	0.703	0.451	2.36028e-16	10	Plek
4.00972e-20	0.527172	0.482	0.258	1.91035e-15	10	Mif
6.75939e-20	0.508851	0.597	0.37	3.22038e-15	10	Slc15a3
9.11842e-20	-0.308379	0.951	0.973	4.34429e-15	10	Tmem119
1.3748e-19	0.68752	0.292	0.068	6.54998e-15	10	Atf3
2.56339e-19	0.681057	0.316	0.107	1.22128e-14	10	Clec7a
3.78315e-19	0.40378	0.828	0.633	1.80241e-14	10	Aldoa
1.42403e-18	0.48491	0.509	0.284	6.7845e-14	10	Cxcl16
2.11391e-18	0.478899	0.854	0.691	1.00713e-13	10	Pmp22
2.22e-18	0.319119	0.868	0.747	1.05768e-13	10	Slc25a5
5.84727e-18	0.35408	0.575	0.346	2.78581e-13	10	Nme1
2.44826e-17	0.413668	0.408	0.191	1.16643e-12	10	Hmox1
2.6246e-17	0.368333	0.961	0.911	1.25044e-12	10	Hspa5
3.38978e-17	0.517759	0.515	0.279	1.615e-12	10	Mt1
4.27904e-17	0.252293	0.978	0.938	2.03866e-12	10	Ctsa
1.01189e-16	0.463589	0.651	0.418	4.82093e-12	10	Bcl2l1
3.25539e-16	0.275681	0.472	0.289	1.55096e-11	10	Renbp
3.86457e-16	0.382507	0.343	0.163	1.8412e-11	10	Mfsd12
7.33004e-16	0.567174	0.526	0.281	3.49225e-11	10	Pdgfa
8.54237e-16	0.51689	0.704	0.482	4.06984e-11	10	Aplp2
2.11842e-15	0.414355	0.229	0.063	1.00928e-10	10	Csf1
3.39567e-15	0.328407	0.669	0.477	1.6178e-10	10	Pgam1
4.44701e-15	0.384641	0.671	0.481	2.11869e-10	10	Ldha
1.40812e-14	0.306605	0.878	0.764	6.70872e-10	10	Slc3a2
1.6629e-14	0.380423	0.858	0.707	7.92257e-10	10	Ncl
2.50536e-14	0.457946	0.361	0.191	1.19363e-09	10	C5ar1
2.51759e-14	-0.290565	0.954	0.963	1.19945e-09	10	Ifngr1
9.56451e-14	0.455087	0.592	0.363	4.55682e-09	10	Hif1a
1.3692e-13	0.257047	0.976	0.935	6.52327e-09	10	Hsp90ab1
2.91108e-13	0.405062	0.229	0.053	1.38693e-08	10	Plaur
3.09203e-13	-0.339001	0.836	0.883	1.47313e-08	10	Ivns1abp
5.05703e-13	0.541788	0.576	0.397	2.40932e-08	10	Tlr2
5.57178e-13	0.420736	0.642	0.435	2.65456e-08	10	Cadm1
5.66027e-13	-0.28389	0.867	0.895	2.69672e-08	10	Glul
6.4594e-13	-0.394659	0.601	0.737	3.07745e-08	10	Slc2a5
7.30466e-13	0.345771	0.614	0.496	3.48016e-08	10	Bcl2a1b
9.53952e-13	0.292886	0.325	0.165	4.54491e-08	10	Apbb2
1.16272e-12	0.434806	0.367	0.181	5.53953e-08	10	Cox6a2
1.55566e-12	-0.271961	0.557	0.649	7.41162e-08	10	Ankrd44
3.55356e-12	-0.296574	0.789	0.84	1.69302e-07	10	Nrip1
3.57052e-12	0.373069	0.358	0.157	1.7011e-07	10	Nrp2
6.03028e-12	-0.260407	0.954	0.971	2.87301e-07	10	Vsir
8.05609e-12	-0.269361	0.874	0.911	3.83816e-07	10	Arhgap5
1.5745e-11	0.290411	0.235	0.087	7.50139e-07	10	Cacna1a
3.55602e-11	0.288893	0.243	0.082	1.6942e-06	10	Nab2
3.78377e-11	0.283782	0.776	0.65	1.8027e-06	10	Hsp90aa1
4.39587e-11	0.277371	1	0.99	2.09433e-06	10	Fth1
5.9657e-11	0.296798	0.312	0.172	2.84224e-06	10	Neat1
8.07297e-11	0.286829	0.42	0.302	3.8462e-06	10	Plin2
9.63082e-11	-0.277445	0.639	0.725	4.58841e-06	10	Dock10
1.00806e-10	-0.292287	0.513	0.63	4.80268e-06	10	Abca9
1.22584e-10	-0.279037	0.639	0.731	5.84028e-06	10	Commd8
1.61848e-10	0.298319	0.43	0.252	7.71091e-06	10	Rhoc
1.90437e-10	-0.288137	0.865	0.91	9.07299e-06	10	Gng10
2.13253e-10	0.301176	0.328	0.146	1.016e-05	10	Uap1l1
2.62083e-10	-0.292211	0.823	0.885	1.24864e-05	10	Ssh2
3.01081e-10	0.31081	0.518	0.362	1.43444e-05	10	Npl
5.59708e-10	0.271012	0.641	0.496	2.66662e-05	10	Lipa
6.6366e-10	-0.261644	0.829	0.863	3.16188e-05	10	Srgap2
6.7254e-10	-0.271586	0.512	0.625	3.20418e-05	10	Adrb2
7.21195e-10	0.29068	0.592	0.417	3.43599e-05	10	Pld3
1.48283e-09	0.303339	0.842	0.703	7.06464e-05	10	Npm1
1.58676e-09	0.363821	0.599	0.429	7.55982e-05	10	Ankrd12
2.07015e-09	-0.250535	0.662	0.74	9.86283e-05	10	Nav3
2.17459e-09	-0.293671	0.838	0.884	0.000103604	10	Frmd4a
2.9508e-09	0.265352	0.553	0.389	0.000140585	10	Hspd1
3.0982e-09	0.289458	0.906	0.786	0.000147607	10	H2-K1
3.2292e-09	0.268348	0.794	0.668	0.000153849	10	Srsf2
3.38413e-09	-0.281541	0.66	0.745	0.00016123	10	Susd3
3.64074e-09	0.279874	0.338	0.182	0.000173456	10	Plekhm2
4.11599e-09	0.253332	0.338	0.186	0.000196098	10	Dusp3
4.24524e-09	0.429051	0.679	0.476	0.000202256	10	Abcg1
5.42127e-09	0.267106	0.416	0.261	0.000258285	10	Pgk1-rs7
6.26059e-09	0.299735	0.553	0.373	0.000298274	10	Cln8
1.03206e-08	0.294153	0.661	0.499	0.000491703	10	Pkm
1.13775e-08	0.263458	0.297	0.155	0.000542058	10	Nceh1
1.45523e-08	0.251676	0.309	0.175	0.000693314	10	Ank
1.56198e-08	0.283835	0.949	0.91	0.000744175	10	Actg1
1.80193e-08	0.29682	0.453	0.349	0.000858495	10	Eno1
1.89894e-08	0.456674	0.541	0.422	0.000904712	10	Gpr84
1.94904e-08	-0.261667	0.652	0.729	0.00092858	10	Adgrg1
2.12156e-08	0.264265	0.599	0.426	0.00101077	10	Vps29
2.61081e-08	0.27147	0.831	0.714	0.00124387	10	Evi2a
3.47733e-08	0.361259	0.622	0.514	0.00165671	10	Junb
4.75569e-08	0.265165	0.75	0.622	0.00226575	10	Eif5
5.16302e-08	0.250099	0.88	0.774	0.00245982	10	Bri3
6.06287e-08	-0.344764	0.498	0.597	0.00288853	10	Col27a1
1.02188e-07	0.373356	0.367	0.24	0.00486855	10	Id2
1.06854e-07	0.304801	0.43	0.265	0.00509082	10	Impact
1.12535e-07	-0.274664	0.458	0.583	0.00536151	10	Cebpd
1.15259e-07	-0.260922	0.458	0.569	0.00549127	10	Adora3
1.35313e-07	-0.352517	0.619	0.71	0.0064467	10	Fam46a
1.36931e-07	0.351384	0.26	0.13	0.00652381	10	Marcksl1
1.65976e-07	0.596681	0.249	0.148	0.00790759	10	Lpl
1.78516e-07	0.410518	0.728	0.59	0.00850504	10	Lyz2
1.92198e-07	-0.281559	0.86	0.894	0.00915688	10	Zfhx3
2.14332e-07	-0.259743	0.802	0.861	0.0102114	10	Zfp36l2
8.76999e-07	0.253088	0.385	0.232	0.0417829	10	Eif1a
8.84577e-07	0.30612	0.745	0.601	0.0421439	10	Atp1b3
1.14973e-06	0.291003	0.596	0.447	0.0547766	10	Fam46c
1.48291e-06	0.301246	0.713	0.606	0.0706503	10	Sgk1
1.50157e-06	0.276412	0.578	0.455	0.0715393	10	Sdf2l1
2.14045e-06	0.637059	0.269	0.157	0.101977	10	Ccl12
2.82288e-06	-0.26155	0.242	0.354	0.134491	10	Tsc22d3
1.58951e-05	0.346713	0.711	0.624	0.757292	10	Ccl9
2.06023e-05	0.272645	0.467	0.372	0.981555	10	Jun
2.17326e-05	0.303175	0.853	0.759	1	10	Gm26917
2.37264e-05	0.277507	0.228	0.158	1	10	Plau
2.44863e-05	0.251639	0.685	0.545	1	10	Eif3a
5.04643e-05	-0.250669	0.363	0.465	1	10	Pld1
0.000125459	0.351107	0.317	0.229	1	10	Rgs1
0.000210456	0.261644	0.301	0.206	1	10	Il1a
0.000728315	0.252273	0.565	0.457	1	10	Pdgfb
0.000810487	-0.272554	0.333	0.427	1	10	Pecam1
0.00104766	0.302648	0.662	0.536	1	10	Ccl6
0.0028751	-0.264153	0.241	0.136	1	10	Cst7
0.00383494	-0.260013	0.843	0.845	1	10	Rpl37
3.00301e-162	-1.71727	0.991	1	1.43073e-157	8	Tmsb4x
4.95887e-152	-1.72432	0.618	0.998	2.36256e-147	8	Tpt1
6.56472e-151	-1.60196	0.717	0.999	3.12763e-146	8	Rplp1
1.40378e-143	-1.53079	0.717	0.999	6.68805e-139	8	Eef1a1
8.23973e-140	-1.83185	0.353	0.98	3.92566e-135	8	Rps24
2.53273e-137	-1.60143	0.424	0.986	1.20667e-132	8	Rps14
2.2279e-132	-1.48234	0.744	0.999	1.06144e-127	8	Fth1
3.71579e-132	-1.70837	0.314	0.969	1.77032e-127	8	Rpl26
1.96883e-131	-1.51051	0.497	0.992	9.38008e-127	8	Rps4x
3.14293e-131	-1.61269	0.47	0.989	1.49739e-126	8	Rps11
1.79955e-129	-1.63521	0.486	0.989	8.57359e-125	8	Ftl1
1.31305e-128	-1.49849	0.484	0.987	6.25578e-124	8	Rpl13a
8.31268e-128	-1.43889	0.405	0.985	3.96041e-123	8	Rps3
3.58312e-127	-1.53231	0.364	0.972	1.70711e-122	8	Rps19
1.19484e-126	-1.4296	0.468	0.987	5.69259e-122	8	Rplp2
2.87242e-126	-1.26789	0.421	0.98	1.36851e-121	8	Eif1
2.14087e-123	-1.50225	0.414	0.969	1.01998e-118	8	Rps23-ps1
1.18239e-121	-1.63803	0.427	0.984	5.63325e-117	8	Rps10
5.03374e-121	-1.59344	0.386	0.982	2.39822e-116	8	Rpl32
1.66e-120	-1.87921	0.15	0.88	7.90873e-116	8	Gm6472
2.82853e-114	-1.21491	0.568	0.991	1.3476e-109	8	Rgs10
1.83559e-113	-1.1643	0.497	0.978	8.74532e-109	8	Ppia
8.13632e-109	-1.26958	0.548	0.987	3.87639e-104	8	Rps9
2.24787e-105	-1.15537	0.338	0.953	1.07095e-100	8	Pfn1
3.24632e-105	-1.06086	0.318	0.93	1.54664e-100	8	Clta
4.36445e-105	0.663363	1	0.999	2.07936e-100	8	Hexb
5.42494e-105	-1.18526	0.386	0.964	2.5846e-100	8	Aif1
3.9861e-103	-0.807559	0.96	1	1.8991e-98	8	Actb
6.19662e-102	-1.29868	0.379	0.959	2.95226e-97	8	Rps5
3.32306e-101	-1.0558	0.49	0.975	1.5832e-96	8	Basp1
1.47958e-100	-1.5208	0.291	0.913	7.04918e-96	8	Rpl37a
4.167e-100	-1.29529	0.336	0.907	1.98528e-95	8	Rpl7
1.23755e-99	-1.43777	0.14	0.784	5.89608e-95	8	Rps25
4.76195e-99	-1.52991	0.321	0.918	2.26874e-94	8	Rps29
6.7894e-98	-1.67403	0.195	0.836	3.23468e-93	8	Rpl34
9.5952e-98	-1.1222	0.309	0.93	4.57144e-93	8	Gng10
5.8528e-97	-1.19671	0.258	0.902	2.78845e-92	8	Rpl14
1.61714e-95	-1.24274	0.255	0.924	7.70454e-91	8	Rpl22
3.24873e-94	-1.12896	0.438	0.969	1.54779e-89	8	Rpl8
6.77687e-94	-1.5603	0.234	0.867	3.2287e-89	8	Rpl37
9.48542e-94	-1.10011	0.244	0.888	4.51914e-89	8	Cfl1
1.43925e-93	-1.49121	0.145	0.776	6.85702e-89	8	Rps26
2.38688e-93	-1.52367	0.238	0.808	1.13718e-88	8	Rplp0
1.12449e-92	-1.19305	0.245	0.869	5.35742e-88	8	Eef1b2
1.82099e-92	-1.16641	0.338	0.921	8.67576e-88	8	Rps15
2.10426e-92	-1.29203	0.345	0.899	1.00253e-87	8	Rps2
3.1915e-92	-0.826074	0.787	0.99	1.52053e-87	8	Marcks
2.05258e-90	-1.1735	0.337	0.941	9.77909e-86	8	Gnb2l1
2.38477e-90	-1.04662	0.356	0.94	1.13618e-85	8	H3f3b
4.70862e-89	-1.2574	0.426	0.867	2.24333e-84	8	Gm7536
3.62533e-88	0.629414	0.997	0.999	1.72721e-83	8	Cd81
1.98334e-87	-1.03704	0.192	0.845	9.44924e-83	8	Gpx1
5.63062e-87	-1.16585	0.404	0.937	2.6826e-82	8	Rpl6
8.68838e-87	-1.52815	0.189	0.793	4.13941e-82	8	Gm2000
1.01564e-86	-1.04727	0.235	0.872	4.83881e-82	8	Rpl4
7.67367e-86	-1.26925	0.41	0.93	3.65597e-81	8	Gm15427
4.90022e-85	-1.39549	0.34	0.864	2.33461e-80	8	Rpl19-ps11
1.29631e-83	-1.86457	0.291	0.818	6.17602e-79	8	Uba52
2.55735e-83	-1.73368	0.159	0.736	1.2184e-78	8	Rpl21
4.47731e-83	-1.02406	0.221	0.811	2.13313e-78	8	Rps17
7.8246e-83	-0.932539	0.107	0.718	3.72787e-78	8	Uqcrh
1.71674e-82	-1.09731	0.144	0.749	8.17904e-78	8	Naca
8.81153e-82	-1.69036	0.175	0.775	4.19808e-77	8	Rps27a
3.04063e-81	-1.3051	0.206	0.778	1.44865e-76	8	Rpsa
3.69383e-81	-0.900433	0.315	0.902	1.75985e-76	8	Arpc2
7.25375e-81	-1.49006	0.244	0.82	3.4559e-76	8	Rpl39
3.83599e-80	-0.978957	0.227	0.836	1.82758e-75	8	Cotl1
7.28766e-80	-1.58792	0.171	0.726	3.47206e-75	8	Rps18
8.76511e-80	-0.968535	0.175	0.795	4.17596e-75	8	Sh3bgrl3
1.55577e-79	-1.51938	0.175	0.771	7.41217e-75	8	Rps15a
4.26239e-79	-0.954414	0.123	0.723	2.03073e-74	8	Nme2
4.95574e-79	-0.953908	0.178	0.807	2.36106e-74	8	Chchd2
1.56065e-78	-1.2881	0.172	0.728	7.4354e-74	8	Rpl29
2.15804e-78	-1.01161	0.578	0.978	1.02815e-73	8	Rps21
4.26982e-78	-1.42797	0.164	0.713	2.03427e-73	8	Rpl30
4.56182e-78	-0.97114	0.212	0.832	2.17339e-73	8	Calm1
1.00542e-76	-1.08357	0.233	0.848	4.7901e-72	8	Ptma
2.17087e-76	-0.998393	0.24	0.863	1.03427e-71	8	Gng5
2.60546e-76	0.537235	1	1	1.24132e-71	8	C1qa
2.76906e-76	0.605004	1	1	1.31926e-71	8	Cst3
6.69039e-76	-1.43208	0.299	0.79	3.1875e-71	8	Rpl9
2.04505e-74	-0.979057	0.208	0.848	9.74323e-70	8	Pfdn5
2.27253e-74	-0.96653	0.327	0.92	1.0827e-69	8	Calm2
4.80958e-74	-1.02378	0.257	0.825	2.29143e-69	8	Gapdh
2.06443e-73	-1.17831	0.425	0.853	9.83556e-69	8	Rps13
4.66843e-73	-0.747302	0.483	0.94	2.22418e-68	8	Bin1
1.48291e-72	-0.780189	0.216	0.812	7.06501e-68	8	Rap1b
3.69355e-72	0.525615	1	0.999	1.75972e-67	8	C1qb
9.67682e-71	-1.58046	0.115	0.617	4.61033e-66	8	Rpl35a
1.49135e-70	-0.808933	0.45	0.944	7.10525e-66	8	Capza2
5.4283e-70	-1.2401	0.455	0.814	2.5862e-65	8	Rps8
1.12612e-69	-1.27252	0.165	0.702	5.36516e-65	8	Rpl18a
1.827e-69	-1.2645	0.314	0.798	8.70437e-65	8	Rpl28
5.04563e-69	-1.14047	0.244	0.784	2.40389e-64	8	Rpl7a
9.13908e-69	-1.49755	0.062	0.599	4.35413e-64	8	Rpl36
1.48999e-68	-0.809336	0.377	0.91	7.09875e-64	8	Smap2
1.6752e-68	-0.909651	0.11	0.696	7.98114e-64	8	Atox1
1.98331e-68	0.566539	0.998	0.999	9.44908e-64	8	Itm2b
6.47397e-68	-0.910571	0.16	0.793	3.08439e-63	8	Arhgdib
7.62964e-68	0.770077	0.971	0.958	3.63499e-63	8	Gm28437
1.11842e-67	-1.18321	0.308	0.839	5.3285e-63	8	Gm4332
2.10632e-67	-1.32574	0.104	0.651	1.00351e-62	8	Rps28
2.15927e-67	-0.855371	0.157	0.756	1.02874e-62	8	Atp6v1g1
9.06037e-67	-1.7089	0.094	0.597	4.31663e-62	8	Rps3a1
1.56819e-66	-0.77903	0.233	0.818	7.47133e-62	8	Spi1
2.2183e-66	-0.847903	0.299	0.853	1.05687e-61	8	Fscn1
5.19108e-66	-0.906296	0.251	0.851	2.47318e-61	8	Cox8a
8.43996e-66	-1.30736	0.116	0.654	4.02105e-61	8	Rps20
9.03454e-66	-0.941019	0.428	0.788	4.30433e-61	8	Rpl35a-ps3
9.03454e-66	-0.941019	0.428	0.788	4.30433e-61	8	Rpl35a-ps6
9.03454e-66	-0.941019	0.428	0.788	4.30433e-61	8	Gm10243
1.40179e-65	-0.802796	0.43	0.919	6.67855e-61	8	Ckb
3.99063e-65	-1.43958	0.324	0.744	1.90126e-60	8	Rpl41
4.16161e-65	-1.6012	0.16	0.67	1.98272e-60	8	Rps16
5.34055e-65	-0.895374	0.244	0.857	2.5444e-60	8	Gabarap
5.385e-65	-0.906196	0.146	0.726	2.56558e-60	8	Npm1
8.44767e-65	-0.932885	0.129	0.749	4.02473e-60	8	Atp5e
2.80445e-64	-0.76403	0.155	0.698	1.33613e-59	8	Tubb5
2.9576e-64	-0.871489	0.2	0.797	1.40909e-59	8	Bri3
4.04941e-64	0.590229	0.995	0.997	1.92926e-59	8	Trem2
4.38919e-64	-0.882019	0.145	0.749	2.09114e-59	8	Ybx1
1.23765e-63	-0.78497	0.142	0.717	5.89654e-59	8	Eif5a
1.46931e-63	-0.818765	0.359	0.91	7.00025e-59	8	Oaz1
1.71149e-63	-1.2744	0.177	0.72	8.15406e-59	8	Ubb
2.87457e-63	-1.05871	0.196	0.757	1.36953e-58	8	Serf2
6.09783e-63	-0.807033	0.311	0.879	2.90519e-58	8	Sh3glb1
2.42928e-62	0.488817	1	1	1.15738e-57	8	Ctsd
2.71413e-62	-1.592	0.095	0.583	1.29309e-57	8	Rpl3
4.47918e-62	-1.51202	0.259	0.68	2.13402e-57	8	Rpl17-ps5
6.09658e-62	-0.709789	0.13	0.668	2.9046e-57	8	Cox6b1
1.41903e-61	0.546441	0.998	0.997	6.76066e-57	8	Lgmn
2.57086e-61	-0.584021	0.089	0.558	1.22484e-56	8	Hmgn1
2.799e-61	-0.859507	0.13	0.652	1.33353e-56	8	Tuba1b
1.23014e-60	-0.67126	0.108	0.628	5.86077e-56	8	Nedd8
1.46893e-60	-1.16265	0.38	0.837	6.99841e-56	8	Rps27
3.8109e-60	-0.735632	0.197	0.767	1.81563e-55	8	Mrfap1
2.19136e-59	-0.752201	0.534	0.956	1.04403e-54	8	Ywhah
3.20845e-59	-0.749306	0.109	0.655	1.5286e-54	8	Myl12b
6.16478e-59	-0.743955	0.118	0.662	2.93709e-54	8	Hint1
6.94342e-59	-0.658601	0.068	0.53	3.30805e-54	8	Sec61b
3.13711e-58	-0.76822	0.151	0.721	1.49462e-53	8	Atp5h
5.80797e-58	0.638137	0.993	0.989	2.76709e-53	8	mt-Nd4
2.28525e-57	-0.808098	0.13	0.702	1.08876e-52	8	Eif3f
2.63765e-57	-0.811478	0.15	0.697	1.25666e-52	8	Gm10175
3.52822e-57	-0.593952	0.121	0.605	1.68095e-52	8	Ppp1r18
5.8341e-57	-1.34415	0.124	0.648	2.77954e-52	8	Rpl27a
7.01671e-57	-0.72329	0.386	0.883	3.34297e-52	8	Eef2
8.48236e-57	-0.916843	0.093	0.583	4.04125e-52	8	Rpl36al
2.30987e-56	-0.592554	0.097	0.574	1.10049e-51	8	Cdk2ap1
7.01511e-56	-0.811872	0.181	0.72	3.34221e-51	8	Ptms
1.85646e-55	-0.694157	0.112	0.644	8.84474e-51	8	Park7
1.929e-55	-0.674831	0.126	0.644	9.19033e-51	8	Prdx5
2.04562e-55	-0.720197	0.097	0.627	9.74593e-51	8	Eif3h
2.37313e-55	-0.732302	0.227	0.781	1.13063e-50	8	Efhd2
2.71176e-55	-0.782996	0.277	0.857	1.29196e-50	8	Ptpn18
5.26071e-55	-0.580984	0.102	0.576	2.50636e-50	8	Edf1
8.73752e-55	0.696806	0.968	0.96	4.16282e-50	8	Gm28661
9.53406e-55	-1.3856	0.255	0.722	4.54231e-50	8	Rpl23
1.08486e-54	-0.727306	0.116	0.637	5.16859e-50	8	Cyb5a
1.36234e-54	-1.7136	0.067	0.498	6.49059e-50	8	Rpl10-ps3
1.50534e-54	-0.810029	0.106	0.587	7.17189e-50	8	Myl6
1.58894e-54	-1.07188	0.084	0.503	7.57018e-50	8	Rpl36a
4.80324e-54	0.731164	0.969	0.952	2.28841e-49	8	Gm10925
4.97076e-54	-0.699192	0.167	0.711	2.36822e-49	8	Atp6v1f
5.09273e-54	-1.6064	0.193	0.664	2.42633e-49	8	Rpl13
1.1648e-53	-0.760692	0.242	0.809	5.54946e-49	8	Tnfaip8l2
1.40245e-53	-0.707897	0.131	0.682	6.6817e-49	8	Zfp706
1.59874e-53	-1.03523	0.091	0.555	7.61687e-49	8	Rpl38
2.42502e-53	0.582121	0.994	0.994	1.15535e-48	8	mt-Cytb
3.01213e-53	-0.727969	0.249	0.806	1.43507e-48	8	Snx5
3.33675e-53	-0.67186	0.212	0.75	1.58973e-48	8	Pnrc1
7.05369e-53	-0.694857	0.244	0.81	3.36059e-48	8	Hnrnpf
9.70164e-53	-0.768976	0.145	0.693	4.62215e-48	8	Gngt2
1.31913e-52	-0.632942	0.122	0.631	6.28471e-48	8	Sub1
1.44747e-52	-0.566063	0.121	0.587	6.89616e-48	8	Ran
1.58222e-52	-0.739858	0.192	0.749	7.53815e-48	8	Akr1a1
1.5897e-52	-0.636895	0.065	0.528	7.57379e-48	8	Rps27l
4.04675e-52	-0.562681	0.14	0.619	1.92799e-47	8	Snrpb
4.51873e-52	-0.674159	0.153	0.68	2.15286e-47	8	Atp5j
6.98499e-52	-1.03691	0.241	0.731	3.32786e-47	8	Rpl18
7.06782e-52	-0.773769	0.2	0.787	3.36732e-47	8	Ywhae
1.74562e-51	-0.697909	0.375	0.886	8.31667e-47	8	Arpc1b
1.79683e-51	-1.43443	0.182	0.625	8.56065e-47	8	Rpl10-ps1
3.38186e-51	-0.665711	0.08	0.571	1.61122e-46	8	Snrpg
6.97593e-51	-0.860971	0.152	0.754	3.32354e-46	8	Cox7a2l
8.968e-51	-0.680169	0.185	0.732	4.27262e-46	8	Arhgdia
1.41671e-50	-0.557318	0.113	0.578	6.74961e-46	8	Arpc5
1.44517e-50	-0.633804	0.218	0.731	6.88521e-46	8	Ppp1r14b
3.699e-50	-0.595023	0.092	0.565	1.76231e-45	8	Snx3
1.05089e-49	-0.721686	0.21	0.771	5.00677e-45	8	Limd2
1.07012e-49	-0.57448	0.079	0.472	5.09836e-45	8	Rpl15-ps3
1.07528e-49	-0.724675	0.209	0.772	5.12294e-45	8	Capzb
1.39839e-49	-0.628368	0.14	0.637	6.66235e-45	8	Ndufa2
2.58627e-49	-0.515991	0.098	0.54	1.23218e-44	8	Cox5a
3.23547e-49	-0.650895	0.224	0.766	1.54148e-44	8	Rap1a
5.25518e-49	-0.656393	0.374	0.874	2.50373e-44	8	Coro1a
9.68481e-49	0.613118	0.99	0.987	4.61413e-44	8	mt-Nd1
1.11087e-48	-0.883869	0.318	0.759	5.29251e-44	8	Gm14303
1.23947e-48	-0.593188	0.145	0.644	5.90521e-44	8	Shfm1
1.28427e-48	-0.674009	0.277	0.82	6.11864e-44	8	Vdac2
1.73343e-48	-0.673422	0.217	0.77	8.25856e-44	8	Gnb2
2.67295e-48	-0.564639	0.089	0.536	1.27347e-43	8	Aes
3.10335e-48	-0.825297	0.42	0.704	1.47853e-43	8	Rpl35a-ps2
3.56685e-48	-0.539848	0.085	0.505	1.69936e-43	8	Tomm7
4.82745e-48	-0.728969	0.157	0.73	2.29994e-43	8	Sumo2
5.2449e-48	-0.693908	0.16	0.7	2.49883e-43	8	Ppp1ca
6.43492e-48	-0.673726	0.148	0.655	3.06579e-43	8	Aldoa
7.23466e-48	-0.726607	0.279	0.806	3.44681e-43	8	Rgs2
2.09137e-47	-0.61176	0.328	0.828	9.96391e-43	8	Abi3
2.50854e-47	-0.619783	0.168	0.671	1.19514e-42	8	Tceb2
2.56189e-47	-0.615018	0.127	0.623	1.22056e-42	8	Tma7
2.79736e-47	-0.640225	0.164	0.698	1.33274e-42	8	Vamp8
3.4078e-47	-1.18038	0.113	0.496	1.62358e-42	8	Gm15500
3.67787e-47	-0.554698	0.145	0.624	1.75225e-42	8	Atp5a1
6.13544e-47	-0.521753	0.097	0.533	2.92311e-42	8	Scand1
6.14485e-47	-0.563091	0.082	0.541	2.92759e-42	8	Chmp4b
6.50583e-47	-0.615832	0.175	0.672	3.09957e-42	8	Grcc10
7.20477e-47	0.430814	1	0.999	3.43257e-42	8	Ctss
7.68465e-47	-0.592049	0.294	0.789	3.6612e-42	8	Gdi2
1.02262e-46	-0.635634	0.291	0.786	4.87207e-42	8	Pnp
1.10553e-46	-0.591742	0.071	0.523	5.26707e-42	8	Myl12a
1.18628e-46	-0.61148	0.211	0.739	5.6518e-42	8	Srsf9
1.5156e-46	0.43138	0.998	0.997	7.22077e-42	8	Csf1r
1.75468e-46	-1.42445	0.128	0.513	8.35984e-42	8	Gm10275
2.20389e-46	-0.558243	0.062	0.483	1.05e-41	8	Myeov2
5.51527e-46	-1.25713	0.075	0.524	2.62764e-41	8	Gm11518
6.30849e-46	-0.773677	0.364	0.783	3.00556e-41	8	H3f3a
6.71673e-46	-0.512885	0.116	0.555	3.20005e-41	8	Gpsm3
7.0415e-46	-0.609208	0.513	0.924	3.35478e-41	8	Actg1
7.93237e-46	-0.327136	0.219	0.725	3.77922e-41	8	Ighm
8.4734e-46	-0.984604	0.428	0.715	4.03698e-41	8	Rpl11
8.90074e-46	-0.840265	0.152	0.588	4.24058e-41	8	Rpl36a-ps2
2.89456e-45	-0.654322	0.12	0.609	1.37906e-40	8	Set
2.93564e-45	-0.635218	0.06	0.514	1.39863e-40	8	Bag1
3.41557e-45	-0.56313	0.18	0.674	1.62728e-40	8	Anp32a
4.31984e-45	-0.4875	0.075	0.477	2.0581e-40	8	Tbca
7.12453e-45	-0.583804	0.198	0.715	3.39434e-40	8	Hnrnpa0
7.16906e-45	-0.504763	0.155	0.62	3.41556e-40	8	Psma7
8.57155e-45	-0.644145	0.184	0.697	4.08374e-40	8	Dynll1
8.73784e-45	-0.742388	0.336	0.757	4.16297e-40	8	Gm8797
9.1454e-45	-0.524285	0.058	0.458	4.35714e-40	8	Tomm6
1.3099e-44	-0.591439	0.197	0.704	6.24077e-40	8	Eef1d
1.45824e-44	-0.587843	0.109	0.589	6.9475e-40	8	Atp5c1
2.37316e-44	-0.63282	0.207	0.736	1.13064e-39	8	Eif4g2
3.09652e-44	-0.627932	0.271	0.809	1.47528e-39	8	Hnrnpk
4.16021e-44	-0.563892	0.169	0.671	1.98205e-39	8	Cnbp
4.48492e-44	-0.691014	0.216	0.768	2.13675e-39	8	Brk1
4.74486e-44	-1.90137	0.047	0.439	2.26059e-39	8	Rps12
5.61121e-44	-0.917433	0.183	0.611	2.67335e-39	8	Ldhb
6.41508e-44	-0.519342	0.081	0.494	3.05634e-39	8	2010107E04Rik
7.81869e-44	-0.57029	0.246	0.742	3.72506e-39	8	Bin2
9.71996e-44	-0.609533	0.113	0.597	4.63088e-39	8	Atp5d
9.88101e-44	0.587284	0.959	0.959	4.70761e-39	8	Calr
1.12644e-43	-0.572179	0.155	0.642	5.36672e-39	8	Ptpn6
1.12877e-43	-0.528288	0.147	0.614	5.37778e-39	8	Akirin2
1.54794e-43	0.624006	0.993	0.986	7.37487e-39	8	Gpr34
2.16411e-43	-0.54652	0.204	0.709	1.03105e-38	8	Pcbp1
2.17861e-43	-0.563683	0.096	0.557	1.03796e-38	8	Ost4
2.21678e-43	-0.591235	0.504	0.933	1.05614e-38	8	Cdc42
2.58859e-43	-0.500808	0.098	0.515	1.23328e-38	8	Ndufa6
5.97293e-43	-0.590951	0.126	0.611	2.84568e-38	8	Cox7a2
7.09052e-43	-0.505116	0.107	0.529	3.37813e-38	8	Smdt1
9.0513e-43	-0.454742	0.058	0.432	4.31231e-38	8	Sumo1
9.56578e-43	-1.03712	0.193	0.649	4.55742e-38	8	Rpl24
9.7716e-43	-1.74935	0.2	0.549	4.65548e-38	8	Fau
1.74879e-42	-0.438501	0.077	0.452	8.33177e-38	8	Zeb2os
1.76388e-42	-0.551102	0.181	0.682	8.40363e-38	8	Ostf1
2.37868e-42	0.724224	0.919	0.897	1.13328e-37	8	Gm28438
2.81347e-42	-0.586679	0.156	0.649	1.34042e-37	8	Cxxc5
2.99874e-42	-0.668933	0.212	0.743	1.42869e-37	8	Pomp
3.37291e-42	0.5754	0.994	0.992	1.60696e-37	8	mt-Rnr2
4.2752e-42	-0.610498	0.09	0.559	2.03683e-37	8	Uqcrq
5.08367e-42	-0.408572	0.081	0.45	2.42201e-37	8	Rnh1
5.42145e-42	-0.576983	0.117	0.583	2.58294e-37	8	Uqcr11
6.61679e-42	-0.620263	0.248	0.733	3.15244e-37	8	Cebpb
7.33644e-42	-0.486926	0.097	0.513	3.4953e-37	8	Ubxn1
8.80863e-42	-0.544533	0.156	0.622	4.1967e-37	8	Ywhab
8.93032e-42	-0.578041	0.093	0.549	4.25467e-37	8	Cox5b
9.49584e-42	-0.446712	0.123	0.539	4.52411e-37	8	Ube2d2a
1.24846e-41	-0.547834	0.07	0.491	5.94802e-37	8	Cox7b
1.38065e-41	-0.630931	0.225	0.746	6.57782e-37	8	Commd8
1.54421e-41	-0.6567	0.206	0.734	7.35709e-37	8	Gpx4
1.62613e-41	-0.539022	0.098	0.549	7.74735e-37	8	D8Ertd738e
1.77186e-41	0.542937	0.988	0.957	8.44169e-37	8	Gm37376
2.00099e-41	-0.468818	0.089	0.491	9.53333e-37	8	Ppp1cc
2.31813e-41	-0.491237	0.067	0.434	1.10443e-36	8	Nsa2
2.47463e-41	-0.649475	0.384	0.874	1.17899e-36	8	Rhob
2.89578e-41	-0.453447	0.125	0.554	1.37964e-36	8	Paip2
3.17508e-41	-0.523902	0.088	0.514	1.5127e-36	8	Rab5c
3.26165e-41	-0.729198	0.278	0.758	1.55395e-36	8	Kctd12
3.98782e-41	-0.581634	0.215	0.713	1.89992e-36	8	Lamtor4
4.12719e-41	-0.569389	0.109	0.579	1.96632e-36	8	Hsbp1
4.66744e-41	-0.461337	0.096	0.484	2.22371e-36	8	Tifa
4.8722e-41	-0.504538	0.11	0.55	2.32126e-36	8	Gm26377
5.50271e-41	-0.454756	0.057	0.422	2.62166e-36	8	Txndc17
5.94977e-41	-1.46174	0.015	0.353	2.83465e-36	8	Rpl17
6.07738e-41	-0.484899	0.162	0.582	2.89544e-36	8	Bmyc
6.16215e-41	-0.483103	0.138	0.577	2.93583e-36	8	Higd2a
6.16283e-41	-0.567018	0.052	0.391	2.93616e-36	8	Cstb
7.25142e-41	-0.510485	0.119	0.573	3.4548e-36	8	Eif1b
9.36526e-41	-0.591889	0.095	0.49	4.46189e-36	8	Gm10020
1.02153e-40	-0.729984	0.151	0.596	4.86688e-36	8	Mzt2
1.34124e-40	-0.599289	0.3	0.787	6.39009e-36	8	Pabpc1
2.00513e-40	-0.515877	0.153	0.628	9.55302e-36	8	Rbx1
2.17775e-40	-0.606483	0.268	0.722	1.03755e-35	8	Ucp2
3.16004e-40	-0.656101	0.237	0.768	1.50554e-35	8	Slc25a5
4.53314e-40	-0.637996	0.174	0.677	2.15972e-35	8	Ubl5
4.80387e-40	-0.512396	0.067	0.482	2.28871e-35	8	Lamtor2
5.07075e-40	-0.56442	0.088	0.538	2.41586e-35	8	Rnf7
5.90251e-40	-0.435161	0.087	0.448	2.81213e-35	8	Lap3
7.29761e-40	-0.55607	0.179	0.675	3.4768e-35	8	Rab3il1
7.98814e-40	-0.441831	0.091	0.485	3.80579e-35	8	Timm13
8.5458e-40	-0.521114	0.299	0.768	4.07147e-35	8	Cttnbp2nl
1.04021e-39	-1.08116	0.042	0.438	4.95588e-35	8	Rps23
1.42191e-39	-0.687416	0.148	0.677	6.77441e-35	8	Hspe1
2.16597e-39	-0.546773	0.151	0.623	1.03193e-34	8	Psmb1
2.32445e-39	-0.491925	0.115	0.538	1.10744e-34	8	Eif3k
2.58604e-39	-0.546972	0.368	0.843	1.23207e-34	8	Wasf2
2.64023e-39	-1.63254	0.177	0.514	1.25789e-34	8	Rps12l1
3.45877e-39	-0.526096	0.112	0.517	1.64786e-34	8	Pkm
3.6161e-39	-0.530064	0.205	0.688	1.72282e-34	8	Atp5j2
3.7434e-39	-0.54947	0.221	0.709	1.78347e-34	8	Serbp1
3.85068e-39	-0.52395	0.108	0.555	1.83458e-34	8	Polr1d
4.19988e-39	-0.592332	0.161	0.66	2.00095e-34	8	Stx7
5.05136e-39	-0.565285	0.142	0.623	2.40662e-34	8	Grb2
7.33768e-39	-0.493414	0.088	0.495	3.49589e-34	8	Ndufa7
7.98416e-39	-0.4732	0.051	0.421	3.80389e-34	8	Snrpd2
7.99447e-39	-0.494032	0.38	0.835	3.80881e-34	8	Plekho1
8.90144e-39	-0.580375	0.225	0.729	4.24091e-34	8	Iscu
9.26912e-39	-0.47516	0.089	0.469	4.41609e-34	8	Dek
9.7698e-39	-0.43656	0.169	0.589	4.65463e-34	8	Pip4k2a
1.11169e-38	-0.459294	0.14	0.564	5.29644e-34	8	Nfe2l2
1.13644e-38	-0.442338	0.097	0.493	5.41435e-34	8	Raly
1.4274e-38	-0.445659	0.113	0.51	6.80055e-34	8	Ptp4a3
1.56615e-38	-0.45821	0.092	0.476	7.46162e-34	8	Nucks1
2.47781e-38	-0.438896	0.055	0.404	1.1805e-33	8	Ranbp1
2.618e-38	-0.455998	0.08	0.468	1.2473e-33	8	Atp5o
2.69958e-38	-0.596289	0.129	0.614	1.28616e-33	8	Taldo1
2.84362e-38	-0.458182	0.103	0.512	1.35479e-33	8	Psmb6
3.23132e-38	-0.425712	0.086	0.468	1.5395e-33	8	Scp2
3.87965e-38	-0.613446	0.281	0.808	1.84838e-33	8	Btf3
4.16972e-38	0.449863	0.998	0.992	1.98658e-33	8	Selplg
4.37105e-38	-0.574208	0.306	0.81	2.0825e-33	8	Arpc3
6.69735e-38	-0.4253	0.074	0.437	3.19082e-33	8	Dnajc8
8.02044e-38	-1.08339	0.041	0.408	3.82118e-33	8	Rpl30-ps10
8.19707e-38	-0.481397	0.08	0.46	3.90533e-33	8	Gm10177
1.28539e-37	-0.400969	0.111	0.46	6.12399e-33	8	Anp32b
1.55975e-37	-0.45619	0.099	0.512	7.43112e-33	8	Ndufb10
1.60087e-37	-0.479253	0.058	0.439	7.62703e-33	8	Cwc15
1.74317e-37	-0.612019	0.084	0.466	8.305e-33	8	Atp5g1
2.65428e-37	-0.571404	0.145	0.623	1.26458e-32	8	Psmb8
2.73746e-37	-1.04959	0.124	0.522	1.30421e-32	8	Rpl10a
2.98407e-37	-0.411421	0.093	0.474	1.4217e-32	8	Ube2b
3.32216e-37	-0.583371	0.126	0.555	1.58278e-32	8	Cox6c
3.47029e-37	-0.412632	0.044	0.354	1.65335e-32	8	Xlr
3.60553e-37	-0.487545	0.618	0.946	1.71778e-32	8	Ubc
4.68423e-37	-0.55706	0.33	0.808	2.23171e-32	8	Pycard
5.66369e-37	-0.609306	0.082	0.437	2.69835e-32	8	Capg
6.79382e-37	-0.438982	0.237	0.668	3.23678e-32	8	Gnb1
7.59522e-37	-0.422483	0.089	0.46	3.61859e-32	8	Denr
7.72291e-37	-0.575726	0.352	0.815	3.67943e-32	8	Txnip
7.94935e-37	-0.468582	0.124	0.547	3.78731e-32	8	Prkar1a
8.09668e-37	-0.488491	0.159	0.621	3.8575e-32	8	Ppp2ca
9.10701e-37	-0.343421	0.175	0.565	4.33885e-32	8	Cd2ap
1.03981e-36	-0.583763	0.225	0.75	4.95396e-32	8	Vapa
1.19534e-36	-0.574337	0.121	0.498	5.69494e-32	8	Cox7c
1.35414e-36	-0.430033	0.072	0.435	6.45154e-32	8	1810037I17Rik
1.39669e-36	-1.17229	0.175	0.504	6.65425e-32	8	Rps16-ps2
1.41136e-36	0.488558	0.984	0.989	6.72412e-32	8	Ctsz
1.61114e-36	-0.605384	0.086	0.506	7.67594e-32	8	Gmfg
1.66453e-36	-0.474295	0.053	0.438	7.93034e-32	8	Dazap2
1.68273e-36	-0.387434	0.046	0.36	8.01705e-32	8	Calm3
1.74814e-36	-0.434379	0.099	0.47	8.32868e-32	8	Plek
1.79176e-36	-0.453782	0.096	0.466	8.53647e-32	8	Uqcrb
2.03782e-36	-0.445569	0.121	0.533	9.70879e-32	8	Minos1
2.51717e-36	-0.469304	0.144	0.578	1.19926e-31	8	Krcc1
2.85909e-36	-0.517973	0.099	0.515	1.36216e-31	8	Ptges3
3.31843e-36	-0.48843	0.146	0.59	1.581e-31	8	Fez2
3.7378e-36	-0.437615	0.114	0.515	1.7808e-31	8	Drap1
4.30952e-36	-0.423541	0.064	0.41	2.05319e-31	8	Med28
4.65729e-36	-0.457792	0.157	0.581	2.21887e-31	8	Psme1
4.83371e-36	-0.412054	0.064	0.404	2.30292e-31	8	Lsm6
6.2457e-36	-0.51661	0.352	0.823	2.97564e-31	8	Cyth4
6.51534e-36	-0.477333	0.146	0.574	3.1041e-31	8	1700017B05Rik
8.94526e-36	-0.433234	0.135	0.578	4.26179e-31	8	Gm37401
9.2634e-36	-0.429101	0.122	0.514	4.41336e-31	8	Hnrnpd
1.32488e-35	-0.458684	0.085	0.463	6.31211e-31	8	Ube2l3
1.44002e-35	-0.77251	0.065	0.443	6.86067e-31	8	Tmsb10
1.81622e-35	-0.447788	0.115	0.53	8.65302e-31	8	Psma2
1.83027e-35	-0.46376	0.156	0.576	8.71994e-31	8	Rbm3
2.09237e-35	-0.34709	0.096	0.416	9.96869e-31	8	Osgep
2.14142e-35	-0.548322	0.152	0.58	1.02024e-30	8	Nfkbia
2.22465e-35	-0.539487	0.093	0.521	1.05989e-30	8	Uqcr10
2.79882e-35	0.517347	0.957	0.975	1.33344e-30	8	Cyba
2.84359e-35	-0.463536	0.063	0.449	1.35477e-30	8	Sf3b6
2.95967e-35	-0.428739	0.069	0.37	1.41008e-30	8	Gm4294
3.25701e-35	-0.453349	0.268	0.722	1.55174e-30	8	Irf5
3.52342e-35	-0.444823	0.228	0.663	1.67866e-30	8	Rps6ka1
4.03057e-35	-0.52356	0.13	0.58	1.92028e-30	8	Cebpa
4.47462e-35	-0.534591	0.131	0.587	2.13185e-30	8	Fam212a
5.24024e-35	-0.618937	0.162	0.536	2.49661e-30	8	Hpgd
5.36625e-35	-0.407824	0.081	0.442	2.55664e-30	8	Eif3i
6.9143e-35	-0.462843	0.051	0.415	3.29418e-30	8	Uqcc2
8.9518e-35	-0.353904	0.066	0.385	4.26491e-30	8	Dynlrb1
8.98659e-35	-0.510614	0.184	0.632	4.28148e-30	8	Gspt1
9.41496e-35	-0.515845	0.66	0.949	4.48557e-30	8	Mafb
9.49108e-35	-0.389565	0.143	0.538	4.52183e-30	8	Map2k2
9.70246e-35	-0.380969	0.079	0.429	4.62254e-30	8	Psmb4
1.34539e-34	-0.413205	0.096	0.475	6.40983e-30	8	Cct5
1.44458e-34	-0.907863	0.097	0.458	6.88241e-30	8	Rpl15
1.57099e-34	-0.501362	0.067	0.423	7.48469e-30	8	Erh
1.59618e-34	-0.409271	0.081	0.442	7.6047e-30	8	Cdk2ap2
1.61491e-34	0.563668	0.972	0.963	7.69394e-30	8	Ifngr1
1.61496e-34	-0.324431	0.091	0.408	7.69416e-30	8	Trappc2l
2.15062e-34	-0.564802	0.19	0.687	1.02462e-29	8	Sdcbp
2.16005e-34	-0.472958	0.091	0.498	1.02911e-29	8	Serp1
2.37182e-34	-0.393673	0.086	0.448	1.13e-29	8	Dnaja2
2.65406e-34	-0.569297	0.304	0.797	1.26447e-29	8	Eif4a1
2.90499e-34	-0.373887	0.061	0.384	1.38402e-29	8	Sf3b5
3.30054e-34	-0.490218	0.133	0.582	1.57248e-29	8	Sap18
3.31523e-34	-0.508383	0.128	0.555	1.57948e-29	8	Ywhaz
4.11062e-34	-0.392062	0.087	0.442	1.95842e-29	8	Cacybp
6.45377e-34	-0.404334	0.085	0.426	3.07477e-29	8	Tubb2a
6.67899e-34	-0.443843	0.094	0.497	3.18207e-29	8	Polr2e
7.12287e-34	0.520716	0.951	0.957	3.39355e-29	8	Cd53
7.98518e-34	-0.423611	0.08	0.402	3.80438e-29	8	Psmb5
8.05142e-34	-0.471953	0.127	0.556	3.83594e-29	8	Pkig
1.02651e-33	-0.356396	0.048	0.343	4.89058e-29	8	S100a13
1.02876e-33	-0.475834	0.29	0.762	4.90133e-29	8	Slc25a3
1.0891e-33	-0.431772	0.075	0.441	5.18882e-29	8	Dstn
1.24895e-33	-0.477424	0.148	0.599	5.95038e-29	8	Srp14
1.26041e-33	-0.413585	0.11	0.512	6.00495e-29	8	Rheb
1.461e-33	-1.46094	0.097	0.397	6.96064e-29	8	Gm10163
2.2714e-33	-0.327544	0.071	0.376	1.08216e-28	8	Atg5
2.36876e-33	-0.430408	0.06	0.407	1.12855e-28	8	Map1lc3a
2.46835e-33	-0.45709	0.119	0.541	1.17599e-28	8	Rab7
2.57738e-33	-0.463359	0.225	0.661	1.22794e-28	8	Csnk1e
2.66324e-33	-0.275535	0.063	0.33	1.26885e-28	8	Bcl10
3.00853e-33	-0.370415	0.049	0.351	1.43335e-28	8	2810428I15Rik
3.09082e-33	-0.475124	0.116	0.544	1.47256e-28	8	Nudc
3.31627e-33	-0.433921	0.08	0.451	1.57997e-28	8	Sdhb
3.40396e-33	-0.429084	0.067	0.432	1.62175e-28	8	Psma6
3.84277e-33	-0.43868	0.063	0.435	1.83081e-28	8	Ndufa8
3.9558e-33	-0.515612	0.146	0.599	1.88466e-28	8	Cap1
4.35622e-33	-0.439331	0.133	0.546	2.07543e-28	8	Cct4
5.14116e-33	-0.360802	0.131	0.502	2.4494e-28	8	Rgs19
5.2576e-33	-0.615076	0.339	0.799	2.50488e-28	8	Anxa3
5.28812e-33	-0.395261	0.055	0.398	2.51942e-28	8	Lamtor5
5.60475e-33	-0.393521	0.165	0.582	2.67027e-28	8	Snx17
6.99293e-33	-0.403948	0.113	0.473	3.33164e-28	8	Samsn1
7.35776e-33	-0.341402	0.107	0.462	3.50546e-28	8	Hmox2
9.31203e-33	-0.443862	0.076	0.456	4.43653e-28	8	Nol7
9.37067e-33	-0.498634	0.077	0.482	4.46447e-28	8	Fis1
1.0046e-32	-0.360472	0.074	0.406	4.78624e-28	8	Trappc6b
1.15211e-32	-0.465497	0.047	0.397	5.48902e-28	8	Bloc1s1
1.23842e-32	-0.342813	0.152	0.518	5.90019e-28	8	Gm22133
1.24384e-32	-0.393746	0.127	0.511	5.92601e-28	8	Pold4
1.31605e-32	-0.466727	0.09	0.493	6.27007e-28	8	Pitpna
1.33565e-32	-0.475515	0.173	0.623	6.36343e-28	8	Sept7
1.33706e-32	-0.375132	0.06	0.382	6.37016e-28	8	Mtpn
1.39153e-32	-0.455155	0.053	0.39	6.62968e-28	8	Dbi
1.55985e-32	-0.735275	0.306	0.7	7.43159e-28	8	Gm20721
1.69178e-32	-0.552259	0.134	0.604	8.06013e-28	8	Lamtor1
1.74317e-32	-0.426148	0.143	0.516	8.30498e-28	8	Eif2s2
1.8821e-32	-0.475834	0.199	0.635	8.9669e-28	8	Eef1g
1.97258e-32	-0.351102	0.154	0.544	9.39795e-28	8	Arpc5l
1.99207e-32	-0.402559	0.169	0.529	9.4908e-28	8	Junb
2.03013e-32	-0.409288	0.168	0.584	9.67214e-28	8	Mapk3
2.24247e-32	-0.474449	0.206	0.64	1.06838e-27	8	Mylip
2.26193e-32	-0.434669	0.202	0.628	1.07765e-27	8	Ski
2.34871e-32	-0.608862	0.107	0.474	1.119e-27	8	Crybb1
2.42606e-32	-0.444719	0.104	0.508	1.15585e-27	8	Swi5
2.91442e-32	-0.398894	0.13	0.529	1.38852e-27	8	2310036O22Rik
3.22879e-32	-0.611118	0.158	0.543	1.53829e-27	8	Rpl38-ps2
3.41867e-32	-0.436338	0.112	0.495	1.62876e-27	8	Pgam1
3.47298e-32	-0.276981	0.071	0.349	1.65463e-27	8	Prmt1
3.75242e-32	-0.427591	0.091	0.477	1.78776e-27	8	Psmb10
4.33481e-32	-0.404394	0.112	0.48	2.06523e-27	8	Papss1
4.80182e-32	-0.43005	0.102	0.481	2.28773e-27	8	Rilpl1
4.95649e-32	-0.417417	0.139	0.55	2.36142e-27	8	Csk
5.22896e-32	-0.4139	0.091	0.464	2.49123e-27	8	Chmp2a
6.52065e-32	-0.492342	0.157	0.613	3.10663e-27	8	Vasp
6.747e-32	-0.321053	0.081	0.391	3.21447e-27	8	Eif6
7.75556e-32	-0.455901	0.284	0.741	3.69498e-27	8	Ypel3
9.19191e-32	-0.345998	0.056	0.363	4.3793e-27	8	Ndufv2
1.07116e-31	-0.401564	0.052	0.372	5.10333e-27	8	Txn1
1.31109e-31	-0.336199	0.061	0.372	6.24643e-27	8	Grpel1
1.3636e-31	-0.883161	0.284	0.571	6.49659e-27	8	Rpl30-ps9
1.55591e-31	-0.326049	0.046	0.325	7.41281e-27	8	1810058I24Rik
1.5974e-31	-0.465754	0.198	0.637	7.61048e-27	8	Lmo2
1.87317e-31	-0.326785	0.102	0.431	8.92435e-27	8	Aim2
1.91654e-31	-0.369132	0.085	0.424	9.13099e-27	8	Atxn10
2.04604e-31	-0.341548	0.035	0.304	9.74794e-27	8	Aprt
2.07184e-31	-0.411565	0.075	0.436	9.87086e-27	8	Mrps33
2.21637e-31	-0.349193	0.048	0.348	1.05594e-26	8	Polr2j
2.45087e-31	-0.383703	0.09	0.446	1.16767e-26	8	Dbnl
2.9042e-31	-0.43947	0.138	0.541	1.38365e-26	8	Jund
2.93117e-31	-0.381927	0.101	0.452	1.3965e-26	8	Snrpe
2.94138e-31	-0.303445	0.072	0.376	1.40136e-26	8	Vdac1
3.20571e-31	-0.342478	0.068	0.384	1.5273e-26	8	Ahsa1
3.44476e-31	-0.370581	0.147	0.523	1.64119e-26	8	Ddx6
3.81763e-31	-0.413595	0.127	0.525	1.81883e-26	8	Rab11a
4.4524e-31	-0.402389	0.065	0.406	2.12126e-26	8	Fam32a
4.46311e-31	-0.359853	0.15	0.537	2.12636e-26	8	Nars
4.49648e-31	-0.811434	0.102	0.416	2.14226e-26	8	Gm3362
5.12405e-31	-0.252481	0.113	0.425	2.44125e-26	8	Psmd12
5.28529e-31	-0.33825	0.226	0.615	2.51807e-26	8	Rasgrp3
5.61431e-31	-0.437316	0.088	0.477	2.67482e-26	8	Psmb2
6.82824e-31	0.504016	0.956	0.96	3.25318e-26	8	Sirpa
7.48502e-31	0.464064	0.96	0.973	3.56609e-26	8	Lamp1
7.91931e-31	-0.427399	0.083	0.445	3.773e-26	8	Psma4
8.45792e-31	-0.32452	0.111	0.444	4.02961e-26	8	Il16
8.58227e-31	-0.360942	0.095	0.434	4.08885e-26	8	Ap2m1
9.86319e-31	-0.309988	0.098	0.416	4.69912e-26	8	Rpl7l1
9.92342e-31	-0.550338	0.328	0.737	4.72782e-26	8	Gm8355
1.03904e-30	-0.296437	0.069	0.36	4.95028e-26	8	Lsm12
1.10754e-30	-0.326029	0.073	0.386	5.27663e-26	8	Rragc
1.25121e-30	-0.404312	0.094	0.463	5.96115e-26	8	Arpc1a
1.37725e-30	-0.312483	0.063	0.345	6.56162e-26	8	Rbmxl1
1.43673e-30	-0.298059	0.119	0.431	6.84502e-26	8	Cuedc2
1.53155e-30	-0.351862	0.045	0.348	7.29678e-26	8	Snrpd1
1.65603e-30	-0.29481	0.051	0.311	7.88981e-26	8	Aurkaip1
1.78969e-30	-0.592889	0.184	0.569	8.52662e-26	8	Hmgb1
1.94402e-30	-0.320426	0.107	0.439	9.26192e-26	8	Aars
2.15019e-30	-0.318604	0.117	0.46	1.02442e-25	8	Ppp1r11
2.30757e-30	-0.467958	0.145	0.579	1.0994e-25	8	Hn1
2.3665e-30	-0.369936	0.051	0.36	1.12747e-25	8	Prelid1
2.59035e-30	-0.43959	0.089	0.478	1.23412e-25	8	Ywhaq
2.73013e-30	-0.414789	0.084	0.46	1.30072e-25	8	Syf2
2.79214e-30	-0.330074	0.034	0.294	1.33026e-25	8	Sepw1
2.79875e-30	-0.379467	0.226	0.645	1.33341e-25	8	Ier5
3.1471e-30	-0.707439	0.063	0.356	1.49937e-25	8	Gm10443
3.54316e-30	0.463952	0.907	0.936	1.68807e-25	8	Bsg
3.86018e-30	-0.352923	0.05	0.353	1.83911e-25	8	Tomm5
3.93081e-30	-1.255	0.261	0.502	1.87275e-25	8	Gm12918
3.9399e-30	-0.876219	0.193	0.49	1.87708e-25	8	Rpl37rt
4.41818e-30	-0.454456	0.223	0.664	2.10496e-25	8	Atpif1
4.785e-30	-0.323143	0.131	0.464	2.27972e-25	8	Tjp1
5.13324e-30	-0.437311	0.052	0.401	2.44563e-25	8	Anapc13
6.85646e-30	-0.402477	0.162	0.546	3.26662e-25	8	Ndufb8
7.20995e-30	-0.419516	0.468	0.855	3.43504e-25	8	Cox4i1
7.23478e-30	-0.436521	0.13	0.546	3.44687e-25	8	Ndufb9
7.90484e-30	-0.442807	0.188	0.586	3.7661e-25	8	Vcp
8.06903e-30	-0.461754	0.154	0.588	3.84433e-25	8	Mrpl52
9.08782e-30	-0.354112	0.038	0.32	4.32971e-25	8	Timm8b
1.13367e-29	-0.370536	0.782	0.97	5.40115e-25	8	Rsrp1
1.21502e-29	-1.32412	0.021	0.302	5.78872e-25	8	Rpl35
1.2462e-29	-0.329813	0.054	0.351	5.93726e-25	8	Cdc42se1
1.51717e-29	-0.338598	0.094	0.384	7.22823e-25	8	Jun
1.65696e-29	-0.322604	0.079	0.388	7.89423e-25	8	Tcp1
1.6763e-29	-0.374261	0.069	0.401	7.98639e-25	8	Ndufb3
1.73236e-29	-0.265952	0.091	0.382	8.2535e-25	8	Lasp1
1.75826e-29	0.432683	0.996	0.992	8.37687e-25	8	P2ry12
1.95881e-29	-1.00105	0.199	0.469	9.33237e-25	8	Rps6-ps4
2.52697e-29	-0.312038	0.092	0.413	1.20392e-24	8	Rab35
3.12482e-29	-0.321083	0.038	0.305	1.48876e-24	8	Mrpl34
3.5326e-29	-0.606741	0.061	0.37	1.68304e-24	8	Rpl22l1
3.98556e-29	-0.406682	0.178	0.599	1.89884e-24	8	Mapre1
4.00817e-29	-0.438522	0.092	0.46	1.90961e-24	8	Cebpzos
4.26393e-29	-0.427719	0.548	0.9	2.03146e-24	8	Irf8
4.41227e-29	-0.301901	0.036	0.284	2.10214e-24	8	Rp9
4.86266e-29	-0.406609	0.105	0.481	2.31672e-24	8	Eif3e
5.06736e-29	-0.355303	0.086	0.418	2.41424e-24	8	2810025M15Rik
5.79372e-29	-0.332478	0.06	0.357	2.7603e-24	8	Chmp3
5.95256e-29	-0.300995	0.093	0.388	2.83598e-24	8	Hprt
6.46502e-29	0.349397	0.994	0.995	3.08013e-24	8	Laptm5
6.5983e-29	-0.758029	0.115	0.507	3.14363e-24	8	Rps25-ps1
6.97608e-29	-0.397797	0.077	0.425	3.32361e-24	8	0610010K14Rik
7.6481e-29	-0.324665	0.216	0.604	3.64378e-24	8	Map1lc3b
8.00512e-29	-0.70886	0.367	0.579	3.81388e-24	8	Rpl35a-ps4
8.31244e-29	-1.12618	0.057	0.342	3.96029e-24	8	Rps6
8.9415e-29	-0.336743	0.053	0.346	4.26e-24	8	Tpd52l2
9.25574e-29	-0.415795	0.162	0.567	4.40971e-24	8	Bnip3l
9.35395e-29	-0.310347	0.077	0.38	4.4565e-24	8	Rbm8a
9.57317e-29	-0.376658	0.067	0.398	4.56095e-24	8	Nop10
9.70649e-29	-0.374142	0.065	0.395	4.62447e-24	8	Chmp5
1.09007e-28	-0.293663	0.193	0.55	5.19343e-24	8	Wdr26
1.15321e-28	-0.273529	0.054	0.313	5.49425e-24	8	Snrnp27
1.17122e-28	-0.414988	0.235	0.677	5.58004e-24	8	Atp5f1
1.21525e-28	-0.331631	0.157	0.535	5.78982e-24	8	Cops4
1.27563e-28	-0.349689	0.113	0.473	6.07749e-24	8	Mbd3
1.38579e-28	0.536242	0.966	0.967	6.60233e-24	8	Hsp90b1
1.39397e-28	-0.588479	0.57	0.906	6.64127e-24	8	Glul
1.4702e-28	-0.280442	0.062	0.317	7.00449e-24	8	Msrb2
1.53161e-28	0.522913	0.793	0.822	7.29705e-24	8	Tmed9
1.89695e-28	-0.377499	0.193	0.596	9.03763e-24	8	St13
2.05435e-28	-0.372962	0.055	0.362	9.78752e-24	8	Nme1
2.23889e-28	0.565668	0.937	0.94	1.06668e-23	8	Lpcat2
2.2876e-28	-0.356347	0.115	0.475	1.08988e-23	8	Psmd8
2.33507e-28	-0.293684	0.09	0.386	1.1125e-23	8	Snw1
2.43186e-28	-0.375534	0.047	0.363	1.15861e-23	8	Eif3g
2.88941e-28	-0.323919	0.101	0.428	1.3766e-23	8	Smap1
3.0032e-28	-0.358882	0.086	0.432	1.43082e-23	8	Eif3m
3.16797e-28	-0.295146	0.057	0.334	1.50932e-23	8	Fam103a1
3.33705e-28	-0.472298	0.172	0.594	1.58987e-23	8	Cebpd
3.96509e-28	0.521491	0.88	0.902	1.88909e-23	8	Laptm4a
3.96785e-28	0.407075	0.996	0.996	1.89041e-23	8	Psap
4.07939e-28	-0.376711	0.074	0.405	1.94354e-23	8	Use1
4.08617e-28	-0.448645	0.15	0.575	1.94677e-23	8	Gabarapl2
4.13781e-28	-0.405964	0.138	0.531	1.97138e-23	8	Ssb
4.73081e-28	-0.271186	0.137	0.467	2.2539e-23	8	Vps4b
4.76945e-28	0.487458	0.948	0.958	2.27231e-23	8	Hexa
5.27416e-28	0.587714	0.895	0.892	2.51277e-23	8	P2ry13
5.49059e-28	-0.429187	0.089	0.473	2.61588e-23	8	Tceb1
5.56194e-28	-0.340398	0.081	0.401	2.64987e-23	8	Sbds
5.89851e-28	-0.309393	0.153	0.515	2.81023e-23	8	Psmc2
6.07526e-28	-0.328763	0.038	0.314	2.89443e-23	8	Znrd1
6.26545e-28	-0.418074	0.125	0.465	2.98505e-23	8	Camk2n1
6.80076e-28	-0.380176	0.074	0.404	3.24009e-23	8	Mid1ip1
7.07375e-28	-0.278641	0.077	0.365	3.37014e-23	8	Btf3l4
7.18401e-28	-0.363113	0.113	0.402	3.42268e-23	8	Rpl36a-ps3
8.23184e-28	-0.450889	0.291	0.747	3.92189e-23	8	Srsf3
9.43836e-28	-0.324891	0.112	0.458	4.49672e-23	8	Ube2m
9.47499e-28	-0.358435	0.115	0.476	4.51417e-23	8	Srp9
9.93285e-28	-0.410156	0.072	0.389	4.73231e-23	8	Tpi1
1.0271e-27	-0.334507	0.097	0.429	4.89342e-23	8	Blvrb
1.09158e-27	-0.291881	0.086	0.382	5.20064e-23	8	Mtfr1l
1.14648e-27	-0.306193	0.045	0.314	5.46217e-23	8	Dynlt3
1.18517e-27	-0.378163	0.09	0.446	5.64649e-23	8	Necap2
1.26883e-27	-0.394546	0.055	0.323	6.04511e-23	8	Cdk4
1.35447e-27	-0.467588	0.081	0.385	6.45308e-23	8	Tuba1a
1.36377e-27	-0.422018	0.077	0.434	6.49741e-23	8	Ndufv3
1.53244e-27	-0.366393	0.142	0.522	7.30102e-23	8	Tab2
1.5637e-27	-0.338269	0.082	0.403	7.44994e-23	8	Rnaseh2c
1.59327e-27	-0.393538	0.088	0.453	7.59079e-23	8	Coa3
1.6893e-27	-0.334609	0.037	0.288	8.04834e-23	8	Psma5
1.77604e-27	-0.327605	0.11	0.453	8.4616e-23	8	Dctn2
1.86425e-27	-0.319163	0.168	0.519	8.88183e-23	8	Dusp6
1.95128e-27	-0.430849	0.175	0.602	9.29647e-23	8	Twf2
2.06571e-27	-0.323396	0.068	0.373	9.84168e-23	8	Tfg
2.18245e-27	-0.352384	0.048	0.34	1.03978e-22	8	Romo1
2.22456e-27	-0.36051	0.063	0.384	1.05985e-22	8	Rala
2.28635e-27	-0.429637	0.233	0.641	1.08929e-22	8	Fam102b
2.59099e-27	-0.320606	0.073	0.386	1.23442e-22	8	Uqcrfs1
2.848e-27	-0.289643	0.07	0.353	1.35687e-22	8	Csnk2b
2.86101e-27	-0.289723	0.05	0.31	1.36307e-22	8	Svbp
3.04184e-27	-0.367975	0.042	0.348	1.44922e-22	8	Snrpd3
3.06365e-27	-0.334918	0.05	0.34	1.45962e-22	8	Cox14
3.19562e-27	-0.421702	0.211	0.639	1.52249e-22	8	Eif5
3.26967e-27	-0.455171	0.08	0.477	1.55777e-22	8	Txnl1
3.34939e-27	-0.382234	0.074	0.424	1.59575e-22	8	Esd
3.36559e-27	-0.42434	0.049	0.332	1.60347e-22	8	Ndufs5
3.42029e-27	-0.333763	0.053	0.336	1.62953e-22	8	Cryl1
3.47961e-27	-0.380562	0.047	0.348	1.65779e-22	8	Mrps21
3.75677e-27	-0.282811	0.121	0.439	1.78984e-22	8	Ctcf
3.79075e-27	-0.255178	0.094	0.386	1.80603e-22	8	Suclg1
4.34011e-27	-0.363095	0.059	0.38	2.06776e-22	8	Ap2s1
4.48927e-27	-0.364865	0.151	0.536	2.13882e-22	8	Hhex
4.92263e-27	-0.356089	0.113	0.468	2.34529e-22	8	Cct2
4.93773e-27	-0.447127	0.094	0.477	2.35248e-22	8	Sfr1
5.11796e-27	-0.279693	0.057	0.316	2.43835e-22	8	Wbp11
6.67283e-27	-0.371898	0.059	0.376	3.17914e-22	8	Litaf
7.05372e-27	-0.418113	0.143	0.54	3.3606e-22	8	Spata13
7.26092e-27	-0.297603	0.028	0.254	3.45932e-22	8	Mrpl12
8.33322e-27	-0.284638	0.079	0.361	3.9702e-22	8	Ppp4r2
9.01201e-27	-0.381814	0.055	0.356	4.29359e-22	8	Hnrnpab
9.61443e-27	-0.349446	0.058	0.367	4.5806e-22	8	1110004F10Rik
1.09298e-26	-0.817747	0.258	0.599	5.2073e-22	8	Rpl5
1.11863e-26	-0.35427	0.248	0.64	5.32949e-22	8	Scaf11
1.30192e-26	-1.1399	0.024	0.274	6.20275e-22	8	Gm15501
1.31001e-26	0.506401	0.865	0.889	6.24127e-22	8	Tmem59
1.33638e-26	-0.262557	0.065	0.325	6.36694e-22	8	Vamp4
1.34787e-26	-0.333972	0.116	0.464	6.42168e-22	8	Pum2
1.46531e-26	-0.317756	0.058	0.341	6.9812e-22	8	Ppp1r2
1.70333e-26	-0.398735	0.135	0.506	8.11518e-22	8	Hebp1
1.76358e-26	-0.325823	0.115	0.44	8.40223e-22	8	Coro1b
1.8102e-26	-0.366546	0.134	0.508	8.62434e-22	8	Akirin1
1.92545e-26	-0.305697	0.118	0.45	9.1734e-22	8	Gna13
1.92562e-26	-0.349487	0.031	0.309	9.17422e-22	8	Smim11
2.18929e-26	-0.298231	0.085	0.368	1.04304e-21	8	Gm10221
2.23854e-26	-0.572437	0.139	0.504	1.06651e-21	8	Gm12481
2.2396e-26	-0.334914	0.236	0.626	1.06701e-21	8	Jak1
2.36921e-26	-0.358176	0.094	0.444	1.12876e-21	8	Mlf2
2.42236e-26	-0.297658	0.07	0.364	1.15408e-21	8	Rassf5
2.46549e-26	-0.33938	0.163	0.538	1.17463e-21	8	Ube2i
2.59209e-26	-0.278306	0.103	0.398	1.23495e-21	8	Atp6v1c1
2.69758e-26	-0.311011	0.18	0.556	1.28521e-21	8	Eif4h
2.88132e-26	-0.379535	0.148	0.537	1.37275e-21	8	Ehd4
2.99467e-26	-0.379912	0.071	0.408	1.42675e-21	8	Rtfdc1
3.04672e-26	-0.257179	0.106	0.406	1.45155e-21	8	Psmd6
3.07566e-26	-0.27234	0.09	0.377	1.46534e-21	8	Tsg101
3.11239e-26	-0.295697	0.032	0.282	1.48284e-21	8	Naa38
3.17843e-26	-0.389993	0.146	0.541	1.5143e-21	8	Snx6
3.30235e-26	-0.424438	0.18	0.607	1.57334e-21	8	Lims1
3.35939e-26	-0.335806	0.037	0.31	1.60052e-21	8	Mien1
3.4486e-26	-0.311341	0.037	0.3	1.64302e-21	8	Hcfc1r1
3.45547e-26	-0.367029	0.108	0.465	1.64629e-21	8	Pacsin2
3.84275e-26	-0.294724	0.14	0.478	1.8308e-21	8	0610040J01Rik
3.85555e-26	-0.260811	0.167	0.521	1.8369e-21	8	Mrpl43
4.22659e-26	-0.337062	0.057	0.346	2.01368e-21	8	Hdgf
4.4975e-26	-0.315887	0.067	0.363	2.14274e-21	8	Atp6v1e1
4.81545e-26	-0.280932	0.042	0.291	2.29423e-21	8	Ube2a
5.3342e-26	-0.569976	0.043	0.319	2.54137e-21	8	Atp5l
5.4896e-26	-0.297006	0.102	0.408	2.61541e-21	8	Bola2
5.58183e-26	-0.355089	0.041	0.302	2.65935e-21	8	Hist1h2bc
5.62251e-26	-0.260939	0.059	0.317	2.67873e-21	8	Phax
5.7251e-26	0.507022	0.884	0.92	2.72761e-21	8	Ppib
5.97391e-26	-0.33657	0.09	0.416	2.84615e-21	8	Gltp
6.00446e-26	-0.353193	0.067	0.386	2.86071e-21	8	Eif4a3
6.30864e-26	0.577121	0.893	0.9	3.00562e-21	8	Pdia3
6.42219e-26	0.505199	0.9	0.92	3.05972e-21	8	Itm2c
6.42765e-26	-0.270574	0.145	0.472	3.06233e-21	8	Hspa4
6.46785e-26	0.521901	0.909	0.921	3.08148e-21	8	Man2b1
6.5067e-26	-0.330606	0.077	0.398	3.09999e-21	8	Sin3b
6.80406e-26	-0.378524	0.097	0.445	3.24166e-21	8	C1qbp
6.93184e-26	-0.473416	0.366	0.825	3.30253e-21	8	Morf4l1
7.15535e-26	-0.318088	0.051	0.317	3.40902e-21	8	Anp32e
7.28492e-26	-0.452566	0.161	0.511	3.47075e-21	8	Bcl2a1b
7.54608e-26	-0.512648	0.052	0.387	3.59518e-21	8	Taf10
9.27499e-26	-0.380657	0.082	0.433	4.41888e-21	8	Cdc37
9.29404e-26	-0.276377	0.037	0.278	4.42796e-21	8	Polr2f
9.64402e-26	-0.327327	0.105	0.443	4.5947e-21	8	Dpcd
1.00571e-25	-0.28778	0.062	0.332	4.79148e-21	8	Rexo2
1.01288e-25	0.305013	0.992	0.998	4.82565e-21	8	Fcer1g
1.15944e-25	-0.30754	0.145	0.5	5.52393e-21	8	Cct8
1.21229e-25	-0.326937	0.049	0.334	5.77574e-21	8	Cetn3
1.26123e-25	-0.311517	0.063	0.354	6.00886e-21	8	Gm12338
1.28201e-25	-0.310615	0.045	0.283	6.10788e-21	8	Tubb4b
1.28281e-25	-0.311263	0.074	0.364	6.11167e-21	8	Snx2
1.54877e-25	-0.342137	0.108	0.441	7.3788e-21	8	Vps29
1.5596e-25	-0.405279	0.079	0.42	7.4304e-21	8	Tmem256
1.6454e-25	-0.425532	0.078	0.437	7.83917e-21	8	Tnfrsf13b
1.95273e-25	-0.296389	0.04	0.293	9.30338e-21	8	Mrpl42
2.08748e-25	-0.287031	0.061	0.322	9.9454e-21	8	Spop
2.15127e-25	-0.372086	0.05	0.359	1.02493e-20	8	Atp5g3
2.30625e-25	-0.276162	0.052	0.318	1.09877e-20	8	Phf5a
2.32061e-25	-0.309829	0.059	0.344	1.10561e-20	8	Mrpl18
2.36069e-25	-0.26459	0.054	0.31	1.12471e-20	8	Borcs6
2.36344e-25	-0.345308	0.219	0.619	1.12601e-20	8	Ubl3
2.3835e-25	-0.310144	0.038	0.301	1.13557e-20	8	Dap
2.42934e-25	-0.416362	0.415	0.832	1.15741e-20	8	Rhoa
2.58879e-25	-0.263269	0.079	0.367	1.23338e-20	8	Mrps24
2.64387e-25	-0.37486	0.237	0.66	1.25962e-20	8	Evl
2.66843e-25	-0.319659	0.041	0.299	1.27132e-20	8	Dctpp1
2.94025e-25	-0.420967	0.08	0.449	1.40082e-20	8	Psmc3
3.12151e-25	-0.27409	0.089	0.376	1.48718e-20	8	Snhg8
3.15946e-25	-0.258711	0.079	0.341	1.50526e-20	8	Abcf1
3.22997e-25	-0.690826	0.268	0.523	1.53886e-20	8	Rps15a-ps7
3.24442e-25	-0.353681	0.069	0.389	1.54574e-20	8	Ube2q1
3.33101e-25	-0.327096	0.061	0.354	1.58699e-20	8	Ndufs6
3.61437e-25	-0.400502	0.089	0.451	1.72199e-20	8	Tprgl
3.84328e-25	-0.396543	0.215	0.615	1.83105e-20	8	Gas5
3.92432e-25	-0.297378	0.112	0.44	1.86966e-20	8	Acads
4.19775e-25	-0.324605	0.081	0.375	1.99993e-20	8	Dusp7
4.20407e-25	-0.4454	0.287	0.725	2.00294e-20	8	Ncl
4.39079e-25	-0.272202	0.071	0.34	2.0919e-20	8	Zcrb1
4.44154e-25	0.406649	0.935	0.957	2.11608e-20	8	Mtdh
4.61531e-25	-0.375092	0.11	0.471	2.19887e-20	8	Tonsl
4.72712e-25	-0.32551	0.072	0.369	2.25214e-20	8	BC035044
4.85838e-25	-0.358654	0.068	0.395	2.31468e-20	8	Rnf187
4.94512e-25	-0.293762	0.071	0.361	2.356e-20	8	Psmd13
5.1777e-25	-0.689855	0.21	0.565	2.46681e-20	8	Rpsa-ps10
5.75798e-25	-0.252983	0.066	0.32	2.74327e-20	8	Fam50a
5.8853e-25	-0.289974	0.073	0.356	2.80393e-20	8	Ik
6.13057e-25	-0.288839	0.103	0.414	2.92079e-20	8	Ssu72
6.19857e-25	-0.288025	0.062	0.344	2.95319e-20	8	Psmc6
6.54311e-25	-0.533483	0.024	0.269	3.11733e-20	8	Gm12191
6.67115e-25	-0.283236	0.108	0.406	3.17834e-20	8	Sh3kbp1
7.05015e-25	-0.30597	0.165	0.52	3.3589e-20	8	Casp8
7.0736e-25	-0.254147	0.14	0.45	3.37008e-20	8	Zfp91
7.49488e-25	-0.357428	0.202	0.611	3.57079e-20	8	Usf2
8.16814e-25	0.487408	0.782	0.821	3.89155e-20	8	Saraf
9.23358e-25	-0.298578	0.068	0.355	4.39915e-20	8	Cmpk1
9.6357e-25	-0.26649	0.134	0.439	4.59073e-20	8	Cables1
1.04677e-24	-0.258144	0.056	0.301	4.98714e-20	8	As3mt
1.30889e-24	-0.352116	0.048	0.342	6.23594e-20	8	Etfb
1.36592e-24	-0.25116	0.069	0.332	6.50765e-20	8	Snapc5
1.43735e-24	-0.302447	0.113	0.446	6.84798e-20	8	Yy1
1.43755e-24	-0.423231	0.282	0.698	6.84894e-20	8	Ogfrl1
1.47209e-24	-0.287857	0.071	0.353	7.01346e-20	8	Zc3h15
1.48001e-24	-0.374952	0.262	0.663	7.05119e-20	8	Prdx1
1.52751e-24	-0.281293	0.091	0.393	7.27751e-20	8	Pdcd6ip
1.5763e-24	-0.41751	0.308	0.745	7.50994e-20	8	Ptpn1
1.6218e-24	-0.481157	0.066	0.305	7.72676e-20	8	Rpl31-ps12
1.64204e-24	-0.282283	0.044	0.288	7.82317e-20	8	Nsun2
1.77662e-24	-0.323228	0.17	0.544	8.46437e-20	8	Psma1
1.85352e-24	-0.311057	0.065	0.355	8.83074e-20	8	Hnrnpc
2.29461e-24	-0.318875	0.137	0.477	1.09322e-19	8	Hp1bp3
2.33492e-24	0.614623	0.912	0.912	1.11243e-19	8	Hspa5
2.7123e-24	0.467574	0.927	0.946	1.29222e-19	8	Tmbim6
2.78834e-24	-1.1532	0.33	0.582	1.32845e-19	8	Gm9794
2.87772e-24	-0.295475	0.147	0.493	1.37103e-19	8	Pgls
2.97645e-24	-0.312094	0.148	0.504	1.41807e-19	8	Cggbp1
3.27298e-24	-0.267573	0.061	0.319	1.55935e-19	8	Pnrc2
3.34321e-24	-0.339929	0.07	0.364	1.5928e-19	8	Pea15a
3.46507e-24	-1.05189	0.072	0.346	1.65086e-19	8	Rpl12
3.52865e-24	-0.298727	0.06	0.341	1.68115e-19	8	Dctn3
3.5484e-24	-0.358609	0.085	0.428	1.69056e-19	8	Rab18
3.63506e-24	-0.363313	0.249	0.657	1.73185e-19	8	Fermt3
3.64333e-24	-0.296424	0.098	0.394	1.73579e-19	8	Rhoq
3.64406e-24	-0.269247	0.052	0.311	1.73614e-19	8	Rbm42
3.78632e-24	-0.285196	0.152	0.496	1.80391e-19	8	Srsf6
3.80209e-24	-0.333097	0.053	0.336	1.81143e-19	8	Cndp2
3.91098e-24	-0.305826	0.072	0.355	1.86331e-19	8	Ube2s
4.05747e-24	0.532122	0.868	0.893	1.9331e-19	8	Asah1
4.22638e-24	-0.261997	0.041	0.28	2.01357e-19	8	Fkbp3
4.8501e-24	-0.328409	0.041	0.28	2.31073e-19	8	Pdcd5
5.22265e-24	-0.271973	0.131	0.452	2.48823e-19	8	Ndufs2
5.44888e-24	-0.264941	0.059	0.31	2.59601e-19	8	Snapin
5.97281e-24	-0.419986	0.079	0.424	2.84562e-19	8	Trmt112
6.1447e-24	-0.368197	0.07	0.377	2.92752e-19	8	Lgals9
6.53524e-24	-0.317375	0.038	0.297	3.11358e-19	8	Dynll2
7.31935e-24	-0.390526	0.109	0.491	3.48716e-19	8	Aamp
7.33471e-24	-0.318176	0.034	0.264	3.49448e-19	8	Gm10182
7.65208e-24	-0.312387	0.296	0.693	3.64568e-19	8	Ccdc12
8.89728e-24	-0.258603	0.12	0.423	4.23893e-19	8	Ubn1
9.46711e-24	-0.345581	0.045	0.346	4.51042e-19	8	Rbm7
9.72022e-24	-0.345979	0.104	0.453	4.631e-19	8	Sri
9.90309e-24	-0.326837	0.101	0.439	4.71813e-19	8	Cct7
1.01973e-23	-0.378753	0.089	0.441	4.85832e-19	8	Fam195b
1.14858e-23	-0.276638	0.084	0.379	5.47217e-19	8	Ech1
1.21964e-23	-0.373384	0.057	0.355	5.81073e-19	8	Gm3244
1.22196e-23	-0.270384	0.067	0.33	5.82176e-19	8	Gmpr
1.22783e-23	-0.252325	0.05	0.289	5.84977e-19	8	Vbp1
1.24189e-23	-0.321178	0.06	0.342	5.91675e-19	8	Wbp4
1.36651e-23	-0.257837	0.15	0.488	6.51048e-19	8	Metap2
1.49734e-23	-0.28811	0.047	0.295	7.13377e-19	8	Glrx5
1.70048e-23	-0.311695	0.048	0.325	8.10158e-19	8	Fnta
1.95125e-23	-0.28462	0.154	0.501	9.29632e-19	8	Cdk9
2.46406e-23	-0.376143	0.115	0.491	1.17395e-18	8	Nmt1
2.55184e-23	0.473189	0.938	0.945	1.21577e-18	8	Trf
2.61534e-23	-0.454218	0.291	0.668	1.24603e-18	8	Scoc
2.92115e-23	-0.283584	0.063	0.329	1.39172e-18	8	Mrpl17
2.98362e-23	-0.300899	0.091	0.4	1.42149e-18	8	Prr13
3.12424e-23	-0.250059	0.025	0.233	1.48848e-18	8	Sdhaf4
3.89967e-23	-0.3194	0.063	0.343	1.85792e-18	8	Tpd52
4.14854e-23	-0.285028	0.033	0.263	1.97649e-18	8	Polr2k
4.30619e-23	-0.35846	0.052	0.363	2.0516e-18	8	Pfdn2
4.32831e-23	0.60071	0.865	0.871	2.06214e-18	8	Pdia6
4.93376e-23	-0.561391	0.07	0.327	2.35059e-18	8	Rpl31
5.25942e-23	-0.270011	0.058	0.301	2.50575e-18	8	Sowahc
5.31183e-23	-0.254587	0.04	0.271	2.53072e-18	8	Polr2i
5.38686e-23	-0.325054	0.278	0.638	2.56646e-18	8	Bhlhe41
5.4034e-23	-0.252345	0.065	0.319	2.57434e-18	8	Abhd17a
5.4034e-23	-0.300185	0.071	0.361	2.57434e-18	8	Zmat2
5.9071e-23	-0.327172	0.103	0.397	2.81432e-18	8	Tnfaip8
6.10446e-23	-0.366587	0.195	0.589	2.90835e-18	8	G3bp2
6.25081e-23	-0.481464	0.076	0.439	2.97808e-18	8	2410006H16Rik
6.44478e-23	-0.861502	0.015	0.209	3.07049e-18	8	Rpl23a-ps3
8.37341e-23	-0.296484	0.147	0.491	3.98934e-18	8	G3bp1
8.42261e-23	-0.333233	0.086	0.372	4.01278e-18	8	2700060E02Rik
8.47857e-23	-0.275832	0.073	0.313	4.03944e-18	8	Fam167b
8.53432e-23	-0.283059	0.036	0.279	4.06601e-18	8	Rpp25l
9.09008e-23	-0.261926	0.113	0.426	4.33079e-18	8	Gm16286
9.29221e-23	-0.284617	0.229	0.566	4.42709e-18	8	Actr3
9.61066e-23	-0.297306	0.08	0.377	4.57881e-18	8	Ndufa5
1.2537e-22	-0.258614	0.043	0.284	5.97301e-18	8	1810043H04Rik
1.27022e-22	-0.273556	0.085	0.385	6.0517e-18	8	Eif3d
1.30566e-22	-0.290661	0.084	0.386	6.22057e-18	8	Cul3
1.33174e-22	-0.272107	0.078	0.363	6.34481e-18	8	Ak6
1.34528e-22	-0.372206	0.045	0.3	6.40933e-18	8	Dynlt1f
1.45394e-22	-0.300966	0.137	0.486	6.92701e-18	8	Supt4a
1.45517e-22	-0.254944	0.091	0.377	6.93284e-18	8	Cmip
1.50271e-22	-0.375226	0.154	0.547	7.15934e-18	8	Hcls1
1.56158e-22	-0.291378	0.096	0.393	7.43984e-18	8	Ncf4
1.59387e-22	-0.273468	0.049	0.3	7.59366e-18	8	Strap
1.78531e-22	-0.336889	0.146	0.519	8.50575e-18	8	Cox17
1.90293e-22	-0.343618	0.067	0.368	9.06611e-18	8	Rtcb
1.94074e-22	-0.273859	0.04	0.281	9.24628e-18	8	Pin1
2.16965e-22	-0.309444	0.055	0.336	1.03369e-17	8	Ppp2cb
2.23305e-22	-0.266638	0.079	0.338	1.06389e-17	8	Nek6
2.3681e-22	-0.470963	0.079	0.385	1.12823e-17	8	Zfp36l1
2.37454e-22	-0.440481	0.276	0.708	1.1313e-17	8	Sall1
2.49932e-22	-0.340172	0.066	0.38	1.19075e-17	8	Map2k1
2.6619e-22	-0.351359	0.125	0.479	1.26821e-17	8	Gng2
2.90584e-22	-0.317822	0.257	0.653	1.38443e-17	8	Blnk
3.01191e-22	-0.286588	0.021	0.237	1.43496e-17	8	2700094K13Rik
3.20235e-22	0.501032	0.805	0.828	1.5257e-17	8	Ccr5
3.2423e-22	-0.259439	0.083	0.358	1.54473e-17	8	Lrch4
3.26917e-22	-0.283378	0.101	0.396	1.55753e-17	8	Emg1
3.61518e-22	-0.252284	0.08	0.35	1.72238e-17	8	Eif4e
3.6372e-22	-0.314485	0.034	0.287	1.73287e-17	8	Mrpl30
3.84604e-22	-0.36055	0.058	0.306	1.83237e-17	8	Lsp1
3.9701e-22	-0.399176	0.06	0.327	1.89147e-17	8	Ntpcr
4.18461e-22	-0.269182	0.058	0.318	1.99367e-17	8	Sec13
4.37132e-22	-0.332275	0.102	0.416	2.08263e-17	8	Hnrnpa1
4.94528e-22	-0.279527	0.069	0.347	2.35608e-17	8	Eif2s1
4.95095e-22	-0.264959	0.039	0.277	2.35878e-17	8	Magoh
5.77834e-22	-0.277939	0.169	0.514	2.75298e-17	8	Mdh1
6.04153e-22	-0.288684	0.06	0.338	2.87837e-17	8	Fam96b
6.62935e-22	-0.362236	0.209	0.526	3.15842e-17	8	Ppfia4
7.21104e-22	-0.356655	0.25	0.669	3.43556e-17	8	Pafah1b1
7.46518e-22	-0.271853	0.022	0.237	3.55664e-17	8	Nhp2
7.68545e-22	-0.350749	0.054	0.354	3.66158e-17	8	Psmb9
7.96739e-22	-0.388719	0.149	0.545	3.7959e-17	8	Psmd4
7.98426e-22	-0.287931	0.084	0.382	3.80394e-17	8	Imp3
8.35086e-22	-0.400899	0.053	0.293	3.9786e-17	8	Mt1
8.64358e-22	-0.358566	0.103	0.449	4.11806e-17	8	Pdcd10
9.42584e-22	-0.267534	0.049	0.294	4.49075e-17	8	Zfp385a
9.55879e-22	-0.277192	0.061	0.33	4.5541e-17	8	Map7d1
1.10366e-21	-0.263514	0.196	0.551	5.25815e-17	8	Bzw1
1.13715e-21	-0.257519	0.052	0.282	5.41771e-17	8	Tmpo
1.33434e-21	-0.318712	0.213	0.576	6.35719e-17	8	Rock2
1.34758e-21	-0.26674	0.032	0.258	6.42029e-17	8	Pfdn6
1.51251e-21	-0.350143	0.186	0.58	7.20605e-17	8	Sf3b2
1.55573e-21	-0.252383	0.177	0.515	7.41195e-17	8	B230219D22Rik
1.70724e-21	-0.292099	0.232	0.604	8.13382e-17	8	Tax1bp1
1.74096e-21	-0.272292	0.09	0.381	8.29446e-17	8	0610012G03Rik
1.78967e-21	-0.255594	0.034	0.25	8.52652e-17	8	Nudt4
1.82685e-21	-0.294503	0.064	0.339	8.70367e-17	8	Gltscr2
2.05598e-21	-1.10511	0.035	0.277	9.79533e-17	8	Rpl23a
2.15947e-21	-0.30768	0.069	0.334	1.02884e-16	8	Cited2
2.21607e-21	-0.27029	0.04	0.282	1.0558e-16	8	Ube2v1
2.28307e-21	-0.250973	0.049	0.273	1.08772e-16	8	Gng12
2.28313e-21	-0.291784	0.146	0.481	1.08775e-16	8	Ppig
2.54828e-21	-0.315571	0.077	0.383	1.21408e-16	8	Psmc5
2.62069e-21	-0.369154	0.357	0.753	1.24858e-16	8	Cltc
2.78754e-21	-0.286967	0.048	0.31	1.32807e-16	8	Commd6
3.19293e-21	-0.272046	0.046	0.264	1.52121e-16	8	Rhoc
3.55076e-21	-0.31411	0.048	0.319	1.69169e-16	8	Llph
3.82171e-21	-0.275242	0.062	0.331	1.82078e-16	8	Atg3
3.98002e-21	-0.27597	0.057	0.322	1.8962e-16	8	Nsfl1c
4.06368e-21	-0.313862	0.071	0.366	1.93606e-16	8	Adh5
4.64804e-21	-0.307939	0.111	0.439	2.21446e-16	8	Sh2b3
4.94444e-21	-0.391102	0.248	0.675	2.35568e-16	8	Atp5b
5.20969e-21	-0.281662	0.091	0.386	2.48205e-16	8	Eif4b
5.25425e-21	-0.450609	0.044	0.271	2.50328e-16	8	Mif
5.32253e-21	-0.280656	0.102	0.4	2.53581e-16	8	Eif4e2
5.67122e-21	-0.326179	0.039	0.277	2.70194e-16	8	Usmg5
6.1763e-21	-0.849527	0.016	0.205	2.94257e-16	8	Rpl27-ps3
7.40296e-21	0.505926	0.84	0.869	3.52699e-16	8	Canx
7.58222e-21	-0.321669	0.067	0.375	3.6124e-16	8	Polr2g
8.01486e-21	-0.336566	0.049	0.334	3.81852e-16	8	Sumo3
8.35613e-21	-0.281778	0.134	0.459	3.98111e-16	8	Bach1
8.77839e-21	-0.262558	0.041	0.275	4.18229e-16	8	Hras
8.87333e-21	-0.255099	0.049	0.281	4.22752e-16	8	Sqstm1
9.00685e-21	-0.357268	0.527	0.871	4.29113e-16	8	Zfp36l2
9.60273e-21	-0.647736	0.235	0.482	4.57503e-16	8	Rpl10a-ps1
9.655e-21	-0.282943	0.046	0.292	4.59993e-16	8	Rwdd1
1.07602e-20	-0.29193	0.141	0.478	5.12648e-16	8	Rac2
1.09103e-20	-0.376717	0.516	0.856	5.19797e-16	8	Maf
1.18674e-20	-0.32215	0.392	0.773	5.65398e-16	8	H2afz
1.27559e-20	-0.307134	0.144	0.491	6.07731e-16	8	Mob1a
1.35665e-20	-0.274891	0.139	0.454	6.4635e-16	8	Pcbp2
1.55039e-20	-0.298647	0.085	0.397	7.38651e-16	8	Psmc4
1.60733e-20	-0.2819	0.128	0.451	7.65781e-16	8	Zfand5
1.60931e-20	-0.250305	0.118	0.414	7.66722e-16	8	Plcl2
1.81526e-20	0.391971	0.965	0.971	8.64843e-16	8	Vsir
1.91007e-20	-0.347104	0.11	0.398	9.10017e-16	8	Ccnd1
1.92762e-20	-0.335609	0.154	0.511	9.18377e-16	8	Gpi1
1.98327e-20	-0.277137	0.132	0.452	9.44888e-16	8	Atf4
1.98864e-20	-0.258952	0.072	0.336	9.47446e-16	8	Dok1
2.09533e-20	-0.285903	0.153	0.504	9.98277e-16	8	Ndufb7
2.17743e-20	-0.264102	0.029	0.231	1.03739e-15	8	Tagln2
2.52083e-20	-0.250062	0.107	0.4	1.201e-15	8	Tmem134
2.71302e-20	-0.274844	0.194	0.538	1.29256e-15	8	Nfic
2.79571e-20	-0.286203	0.134	0.459	1.33196e-15	8	Pik3cg
3.10351e-20	-0.27857	0.054	0.3	1.4786e-15	8	Atp5k
3.38443e-20	-0.3098	0.045	0.307	1.61245e-15	8	Smndc1
3.62838e-20	-0.265701	0.115	0.418	1.72867e-15	8	Capns1
4.07367e-20	-0.251767	0.049	0.281	1.94082e-15	8	Ubald2
4.80856e-20	-0.255693	0.095	0.382	2.29094e-15	8	Plekhf2
6.11815e-20	-0.289736	0.197	0.566	2.91487e-15	8	Slc25a4
6.51119e-20	-0.250106	0.187	0.534	3.10212e-15	8	Ralb
6.62058e-20	-0.350465	0.092	0.428	3.15424e-15	8	Snx20
7.82232e-20	-0.28729	0.043	0.273	3.72679e-15	8	Pgk1-rs7
7.97411e-20	-0.283164	0.061	0.303	3.7991e-15	8	Grap
8.18061e-20	-0.258593	0.049	0.275	3.89749e-15	8	Rab20
8.21346e-20	-0.261121	0.03	0.256	3.91314e-15	8	Mrpl11
8.66553e-20	-0.266195	0.123	0.442	4.12852e-15	8	Sirt2
8.69987e-20	-0.252592	0.051	0.287	4.14488e-15	8	Pfdn1
9.36104e-20	-0.252071	0.095	0.383	4.45988e-15	8	Kcmf1
1.12097e-19	-0.251057	0.103	0.39	5.34066e-15	8	Mapk14
1.16048e-19	-0.263602	0.078	0.345	5.52886e-15	8	Stra13
1.21363e-19	0.453956	0.965	0.98	5.78209e-15	8	Ctsl
1.21658e-19	-0.274313	0.068	0.334	5.79614e-15	8	Ube2r2
1.24658e-19	-0.276364	0.146	0.467	5.93909e-15	8	Psmb3
1.45765e-19	-0.271283	0.147	0.477	6.9447e-15	8	Ralbp1
1.58556e-19	-1.07454	0.061	0.281	7.55409e-15	8	Gm10288
1.59702e-19	-0.261107	0.054	0.293	7.60868e-15	8	Arl11
1.67397e-19	-0.377991	0.112	0.438	7.9753e-15	8	Smarca5
1.68149e-19	-0.260051	0.219	0.581	8.01114e-15	8	Skap2
2.05002e-19	-0.31195	0.061	0.35	9.76689e-15	8	Pdcd6
2.13e-19	-0.278363	0.166	0.518	1.0148e-14	8	Rab1a
2.27567e-19	-0.292631	0.034	0.275	1.0842e-14	8	Elof1
2.42012e-19	-0.270442	0.047	0.295	1.15302e-14	8	Spag7
2.62064e-19	-0.253862	0.061	0.315	1.24855e-14	8	Rab5a
2.65721e-19	-0.319256	0.091	0.396	1.26598e-14	8	Ndufc1
2.677e-19	-0.253098	0.045	0.257	1.2754e-14	8	Gm3608
2.68629e-19	-0.289559	0.05	0.311	1.27983e-14	8	Nsmce4a
2.72344e-19	0.412057	0.927	0.949	1.29753e-14	8	Erp29
2.77287e-19	0.481189	0.777	0.831	1.32108e-14	8	Spcs2
2.96953e-19	0.451838	0.888	0.922	1.41477e-14	8	Cd68
3.02047e-19	-0.273683	0.026	0.248	1.43904e-14	8	Thoc7
3.0949e-19	-0.341796	0.053	0.338	1.4745e-14	8	Glrx3
3.23961e-19	-0.414596	0.069	0.313	1.54345e-14	8	Atp5g2
3.50484e-19	-0.25014	0.042	0.263	1.66981e-14	8	Slc25a39
3.63233e-19	-0.285723	0.13	0.42	1.73055e-14	8	Rcbtb2
3.8828e-19	-0.30226	0.035	0.237	1.84988e-14	8	Hmgb2
4.35451e-19	-0.260788	0.095	0.368	2.07462e-14	8	Smc6
4.53343e-19	-0.289507	0.063	0.334	2.15986e-14	8	Akr1b3
4.70182e-19	-0.542118	0.417	0.751	2.24009e-14	8	Gatm
5.09434e-19	-0.283323	0.081	0.361	2.42709e-14	8	Nhp2l1
5.16221e-19	-0.28632	0.053	0.316	2.45943e-14	8	Chchd1
5.55695e-19	-0.292023	0.067	0.349	2.6475e-14	8	Arf6
6.20132e-19	-0.279972	0.137	0.468	2.9545e-14	8	Adrbk1
6.43375e-19	-0.300135	0.102	0.416	3.06523e-14	8	Idh2
7.03995e-19	-0.286189	0.265	0.637	3.35404e-14	8	Ccdc50
7.33486e-19	-0.297754	0.058	0.337	3.49455e-14	8	Cops6
8.51575e-19	-0.265005	0.098	0.392	4.05716e-14	8	Fkbp4
8.54672e-19	-0.295885	0.04	0.274	4.07192e-14	8	Cycs
9.44059e-19	-0.364647	0.087	0.317	4.49778e-14	8	Eno1b
9.64989e-19	-0.254204	0.063	0.315	4.59749e-14	8	Rad23a
1.12598e-18	-0.290766	0.184	0.54	5.36451e-14	8	Zbtb7a
1.36505e-18	-0.263201	0.106	0.388	6.50353e-14	8	Cib1
1.36783e-18	-0.661722	0.189	0.399	6.51675e-14	8	Gm7206
1.38582e-18	-0.262789	0.07	0.346	6.60246e-14	8	Ube2n
1.66813e-18	-0.267261	0.054	0.301	7.94745e-14	8	AI413582
1.69909e-18	-0.965522	0.037	0.201	8.09496e-14	8	Rpl17-ps8
1.77996e-18	-0.286996	0.185	0.545	8.48024e-14	8	Epn1
1.80852e-18	-0.296785	0.22	0.581	8.61632e-14	8	Nr3c1
1.84792e-18	-0.263253	0.057	0.311	8.80405e-14	8	Morf4l2
1.90386e-18	-0.27537	0.106	0.395	9.07057e-14	8	Cdc5l
1.91297e-18	-0.377457	0.216	0.62	9.11394e-14	8	Oxct1
2.45755e-18	0.447517	0.943	0.965	1.17085e-13	8	Ctsh
2.95861e-18	-0.253063	0.098	0.385	1.40957e-13	8	Tbcb
3.07183e-18	-0.25163	0.086	0.368	1.46351e-13	8	Ufc1
3.14242e-18	-1.02286	0.047	0.229	1.49714e-13	8	Rpl28-ps1
3.29951e-18	-0.273702	0.288	0.674	1.57199e-13	8	Purb
3.6491e-18	-0.276415	0.098	0.385	1.73854e-13	8	Kras
4.12499e-18	-0.287325	0.042	0.291	1.96527e-13	8	Nutf2-ps1
4.29666e-18	-0.942395	0.148	0.359	2.04706e-13	8	Rpl39-ps
4.42761e-18	0.316883	0.962	0.97	2.10945e-13	8	Rrbp1
4.54152e-18	-0.280303	0.147	0.48	2.16372e-13	8	Psme2
4.86286e-18	-0.344933	0.14	0.495	2.31681e-13	8	Sec14l1
5.226e-18	-0.252216	0.029	0.242	2.48982e-13	8	Ccdc124
5.28318e-18	-0.275117	0.085	0.35	2.51706e-13	8	Fam111a
5.75556e-18	-0.270015	0.265	0.632	2.74212e-13	8	Ccni
6.04855e-18	-0.305662	0.228	0.587	2.88171e-13	8	Mpc1
6.59193e-18	0.540949	0.855	0.882	3.14059e-13	8	Fam105a
7.5213e-18	-0.250119	0.121	0.42	3.58337e-13	8	Pcnp
7.86548e-18	-0.25324	0.075	0.347	3.74735e-13	8	Mff
8.54407e-18	0.368903	0.974	0.972	4.07065e-13	8	Tmem119
1.00091e-17	-0.259763	0.029	0.239	4.76862e-13	8	Med29
1.00492e-17	-0.266938	0.067	0.323	4.78776e-13	8	Ppp1r7
[truncated: 4,525 more rows]
