# Supplementary material for: Natural genetic variation determines microglia heterogeneity in wild-derived mouse models of Alzheimer’s disease
Source: Cell Rep. Author manuscript; Available in PMC 2021 Mar 7. (PMC7937391; doi:10.1016/j.celrep.2021.108739)
Supplement: 4 [file NIHMS1672405-supplement-4.xlsx]

## Sheet: Strains_vs_B6
ENSMUSG	Orig_Symbol	Symbol	Entrezid	Genename	logFC	logCPM	F	PValue	FDR	coef	cluster
ENSMUSG00000056888	Glipr1	Glipr1	73690	GLI pathogenesis-related 1 (glioma)	-1.01921	6.31249	25.8589	3.72502e-06	0.0222461	GenotypeAPP-PS1	10
ENSMUSG00000053318	Slamf8	Slamf8	74748	SLAM family member 8	-1.28382	6.10637	27.1931	4.81258e-06	0.0222461	GenotypeAPP-PS1	10
ENSMUSG00000068129	Cst7	Cst7	13011	cystatin F (leukocystatin)	1.39654	6.40343	30.0735	8.09933e-06	0.0249594	GenotypeAPP-PS1	10
ENSMUSG00000018920	Cxcl16	Cxcl16	66102	chemokine (C-X-C motif) ligand 16	-0.897757	7.44242	25.3313	1.12059e-05	0.0258996	GenotypeAPP-PS1	10
ENSMUSG00000030785	Cox6a2	Cox6a2	12862	cytochrome c oxidase subunit 6A2	1.32337	7.34584	22.303	2.11164e-05	0.0390442	GenotypeAPP-PS1	10
ENSMUSG00000048758	Rpl29	Rpl29	19944	ribosomal protein L29	7.23448	9.06082	396.531	2.04478e-25	1.89039e-21	StrainCAST-GenotypeAPP-PS1	10
ENSMUSG00000032549	Rab6b	Rab6b	270192	RAB6B, member RAS oncogene family	5.78253	4.83715	29.085	1.31827e-06	0.0060937	StrainCAST-GenotypeAPP-PS1	10
ENSMUSG00000054702	Ap1s3	Ap1s3	252903	adaptor-related protein complex AP-1, sigma 3	-3.48122	9.61378	677.554	8.10121e-35	7.48957e-31	StrainCAST	10
ENSMUSG00000069515	Lyz1	Lyz1	17110	lysozyme 1	8.43229	7.10158	708.738	6.24315e-34	2.8859e-30	StrainCAST	10
ENSMUSG00000022817	Itgb5	Itgb5	16419	integrin beta 5	-4.12282	9.21831	612.586	1.36304e-33	3.41815e-30	StrainCAST	10
ENSMUSG00000058603	Rpl28-ps1	NA	NA	NA	-10.8609	7.80272	732.229	1.47892e-33	3.41815e-30	StrainCAST	10
ENSMUSG00000048758	Rpl29	Rpl29	19944	ribosomal protein L29	-8.13231	9.06082	797.87	2.18817e-32	4.04593e-29	StrainCAST	10
ENSMUSG00000074516	Gm10709	NA	NA	NA	7.73569	6.83315	554.874	8.93315e-32	1.37645e-28	StrainCAST	10
ENSMUSG00000058064	Gm10036	NA	NA	NA	6.67282	7.1601	559.231	3.15241e-31	4.16343e-28	StrainCAST	10
ENSMUSG00000097554	Gm26825	NA	NA	NA	9.8608	7.23615	446.632	3.82812e-28	4.42387e-25	StrainCAST	10
ENSMUSG00000063253	Scoc	Scoc	56367	short coiled-coil protein	-3.3043	8.19902	354.697	3.66179e-27	3.76147e-24	StrainCAST	10
ENSMUSG00000071419	Rps15-ps2	NA	NA	NA	8.36944	6.26562	367.773	4.32031e-27	3.99413e-24	StrainCAST	10
ENSMUSG00000069892	9930111J21Rik2	9930111J21Rik2	245240	RIKEN cDNA 9930111J21 gene 2	-4.77184	6.90447	355.417	7.15309e-27	6.01185e-24	StrainCAST	10
ENSMUSG00000101776	Gm28268	NA	NA	NA	-3.53595	8.00363	364.078	2.98515e-26	2.29981e-23	StrainCAST	10
ENSMUSG00000026458	Ppfia4	Ppfia4	68507	protein tyrosine phosphatase, receptor type, f polypeptide (PTPRF), interacting protein (liprin), alpha 4	-4.03723	7.17341	306.912	1.55382e-25	1.10501e-22	StrainCAST	10
ENSMUSG00000027199	Gatm	Gatm	67092	glycine amidinotransferase (L-arginine:glycine amidinotransferase)	2.69802	8.9513	278.178	1.88642e-24	1.24571e-21	StrainCAST	10
ENSMUSG00000031851	Ntpcr	Ntpcr	66566	nucleoside-triphosphatase, cancer-related	-4.23501	6.2963	271.959	3.32996e-24	2.05237e-21	StrainCAST	10
ENSMUSG00000030785	Cox6a2	Cox6a2	12862	cytochrome c oxidase subunit 6A2	4.30093	7.34584	334.551	4.35227e-23	2.51479e-20	StrainCAST	10
ENSMUSG00000066258	Trim12a	Trim12a	76681	tripartite motif-containing 12A	-4.20566	5.91906	240.964	6.69544e-23	3.64114e-20	StrainCAST	10
ENSMUSG00000072692	Rpl37rt	Rpl37rt	100502825	ribosomal protein L37, retrotransposed	-5.48457	8.40321	508.529	7.55627e-23	3.88098e-20	StrainCAST	10
ENSMUSG00000089929	Bcl2a1b	Bcl2a1b	12045	B cell leukemia/lymphoma 2 related protein A1b	-2.55947	8.13167	240.011	1.61967e-22	7.88097e-20	StrainCAST	10
ENSMUSG00000096979	Gm26880	NA	NA	NA	4.34794	5.93291	241.146	2.27786e-22	1.05294e-19	StrainCAST	10
ENSMUSG00000023764	Sfi1	Sfi1	78887	Sfi1 homolog, spindle assembly associated (yeast)	2.46731	8.4441	228.033	2.56868e-22	1.13083e-19	StrainCAST	10
ENSMUSG00000051652	Lrrc3	Lrrc3	237387	leucine rich repeat containing 3	-4.43959	6.23127	226.774	2.93726e-22	1.23432e-19	StrainCAST	10
ENSMUSG00000078377	Gm4294	NA	NA	NA	-8.99929	6.39376	255.466	4.1419e-22	1.66486e-19	StrainCAST	10
ENSMUSG00000020717	Pecam1	Pecam1	18613	platelet/endothelial cell adhesion molecule 1	3.93229	6.5027	211.811	1.58659e-21	6.11168e-19	StrainCAST	10
ENSMUSG00000108365	RP24-174G2.2	NA	NA	NA	-3.51202	7.87738	269.774	1.77638e-21	6.56904e-19	StrainCAST	10
ENSMUSG00000028080	Lrba	Lrba	80877	LPS-responsive beige-like anchor	-3.44934	6.84332	208.252	2.26907e-21	8.06828e-19	StrainCAST	10
ENSMUSG00000064345	mt-Nd2	ND2	17717	NADH dehydrogenase subunit 2	-3.23208	10.5884	375.902	7.5436e-21	2.58299e-18	StrainCAST	10
ENSMUSG00000027669	Gnb4	Gnb4	14696	guanine nucleotide binding protein (G protein), beta 4	8.94738	5.37918	203.271	1.19007e-20	3.92937e-18	StrainCAST	10
ENSMUSG00000030124	Lag3	Lag3	16768	lymphocyte-activation gene 3	-2.71862	7.53345	205.382	5.13334e-20	1.63647e-17	StrainCAST	10
ENSMUSG00000098188	Sowahc	Sowahc	268301	sosondowah ankyrin repeat domain family member C	-2.8758	6.62297	180.158	6.71715e-20	2.07e-17	StrainCAST	10
ENSMUSG00000041992	Rapgef5	Rapgef5	217944	Rap guanine nucleotide exchange factor (GEF) 5	2.35757	7.33146	176.934	1.01603e-19	3.03005e-17	StrainCAST	10
ENSMUSG00000067575	Rpl35a-ps3	NA	NA	NA	3.88831	7.58497	218.736	1.26301e-19	3.43427e-17	StrainCAST	10
ENSMUSG00000094664	Rpl35a-ps6	NA	NA	NA	3.88831	7.58497	218.736	1.26301e-19	3.43427e-17	StrainCAST	10
ENSMUSG00000095526	Gm10243	NA	NA	NA	3.88831	7.58497	218.736	1.26301e-19	3.43427e-17	StrainCAST	10
ENSMUSG00000028494	Plin2	Plin2	11520	perilipin 2	2.5535	6.96149	163.072	6.43996e-19	1.70107e-16	StrainCAST	10
ENSMUSG00000084416	Rpl10a-ps1	NA	NA	NA	-3.51734	8.43269	311.326	7.85201e-19	2.01644e-16	StrainCAST	10
ENSMUSG00000030148	Clec4a2	Clec4a2	26888	C-type lectin domain family 4, member a2	2.17461	6.76024	160.158	9.6337e-19	2.40712e-16	StrainCAST	10
ENSMUSG00000104022	Gm37214	NA	NA	NA	-5.48831	6.46625	216.444	1.01056e-18	2.45858e-16	StrainCAST	10
ENSMUSG00000022587	Ly6e	Ly6e	17069	lymphocyte antigen 6 complex, locus E	-2.90752	9.89664	272.805	1.19144e-18	2.82431e-16	StrainCAST	10
ENSMUSG00000064351	mt-Co1	COX1	17708	cytochrome c oxidase subunit I	2.15439	10.5979	203.341	2.31227e-18	5.34423e-16	StrainCAST	10
ENSMUSG00000097551	Gm7976	NA	NA	NA	-3.45352	6.15657	150.509	3.8022e-18	8.57349e-16	StrainCAST	10
ENSMUSG00000062611	Rps3a2	NA	NA	NA	7.55445	7.88133	422.824	6.00327e-18	1.32143e-15	StrainCAST	10
ENSMUSG00000094403	Mir692-2	Mir692-2	735288	microRNA 692-2	8.8112	4.66194	163.601	1.01087e-17	2.14951e-15	StrainCAST	10
ENSMUSG00000082926	Gm8172	NA	NA	NA	9.26316	7.08991	338.369	1.02302e-17	2.14951e-15	StrainCAST	10
ENSMUSG00000037443	Cep85	Cep85	70012	centrosomal protein 85	-1.87838	7.23594	143.436	1.08326e-17	2.22549e-15	StrainCAST	10
ENSMUSG00000035258	Abi3bp	Abi3bp	320712	ABI gene family, member 3 (NESH) binding protein	6.84412	5.01765	137.78	2.57005e-17	5.16524e-15	StrainCAST	10
ENSMUSG00000027315	Spint1	Spint1	20732	serine protease inhibitor, Kunitz type 1	-8.83714	6.1014	197.628	4.90368e-17	9.64564e-15	StrainCAST	10
ENSMUSG00000099375	Gm28187	NA	NA	NA	8.38431	5.28351	138.164	5.21451e-17	1.00434e-14	StrainCAST	10
ENSMUSG00000079671	2610203C22Rik	2610203C22Rik	72481	RIKEN cDNA 2610203C22 gene	-6.45116	4.95499	136.286	5.34773e-17	1.00898e-14	StrainCAST	10
ENSMUSG00000020898	Ctc1	Ctc1	68964	CTS telomere maintenance complex component 1	-2.59829	6.42569	129.149	1.00879e-16	1.86525e-14	StrainCAST	10
ENSMUSG00000015340	Cybb	Cybb	13058	cytochrome b-245, beta polypeptide	-6.54121	4.78366	143.789	1.05004e-16	1.90346e-14	StrainCAST	10
ENSMUSG00000025810	Nrp1	Nrp1	18186	neuropilin 1	-2.57841	6.2171	131.433	1.12702e-16	2.00371e-14	StrainCAST	10
ENSMUSG00000096712	Gm15454	NA	NA	NA	9.05824	4.44873	141.677	1.25714e-16	2.19289e-14	StrainCAST	10
ENSMUSG00000022671	Mzt2	Mzt2	72083	mitotic spindle organizing protein 2	2.03725	7.54334	126.454	1.56611e-16	2.66331e-14	StrainCAST	10
ENSMUSG00000040181	Fmo1	Fmo1	14261	flavin containing monooxygenase 1	-5.85341	4.40258	129.296	1.58444e-16	2.66331e-14	StrainCAST	10
ENSMUSG00000029059	Fam213b	Prxl2b	66469	peroxiredoxin like 2B	-8.04502	5.29311	132.882	1.93852e-16	3.20029e-14	StrainCAST	10
ENSMUSG00000023087	Noct	Noct	12457	nocturnin	-3.80801	6.64862	210.118	2.29113e-16	3.71606e-14	StrainCAST	10
ENSMUSG00000021728	Emb	Emb	13723	embigin	6.55674	4.49499	126.178	3.30602e-16	5.26968e-14	StrainCAST	10
ENSMUSG00000047798	Cd300lf	Cd300lf	246746	CD300 molecule like family member F	3.27631	6.33107	120.77	4.0451e-16	6.33847e-14	StrainCAST	10
ENSMUSG00000085787	Gm13092	NA	NA	NA	-4.58457	5.37731	120.668	4.11514e-16	6.34074e-14	StrainCAST	10
ENSMUSG00000072812	Ahnak2	Ahnak2	100041194	AHNAK nucleoprotein 2	6.56995	4.99453	120.151	4.49348e-16	6.81021e-14	StrainCAST	10
ENSMUSG00000033386	Frrs1	Frrs1	20321	ferric-chelate reductase 1	-2.37862	6.59666	118.188	6.28711e-16	9.3749e-14	StrainCAST	10
ENSMUSG00000015355	Cd48	Cd48	12506	CD48 antigen	-1.88161	7.10589	117.55	7.01684e-16	1.02969e-13	StrainCAST	10
ENSMUSG00000032549	Rab6b	Rab6b	270192	RAB6B, member RAS oncogene family	-7.88626	4.83715	114.078	2.42349e-15	3.50081e-13	StrainCAST	10
ENSMUSG00000079293	Clec7a	Clec7a	56644	C-type lectin domain family 7, member a	-5.00151	7.49629	292.943	3.28191e-15	4.66789e-13	StrainCAST	10
ENSMUSG00000058700	Rpl21-ps12	NA	NA	NA	8.42735	4.89583	128.193	3.46747e-15	4.85709e-13	StrainCAST	10
ENSMUSG00000022106	Rcbtb2	Rcbtb2	105670	regulator of chromosome condensation (RCC1) and BTB (POZ) domain containing protein 2	-2.16784	6.66372	107.19	4.43307e-15	6.11698e-13	StrainCAST	10
ENSMUSG00000097815	Gm26809	NA	NA	NA	-2.15557	6.41072	106.395	5.13091e-15	6.97577e-13	StrainCAST	10
ENSMUSG00000073412	Lst1	Lst1	16988	leukocyte specific transcript 1	1.54246	8.05632	104.528	7.25323e-15	9.71828e-13	StrainCAST	10
ENSMUSG00000044678	Ly6k	Ly6k	76486	lymphocyte antigen 6 complex, locus K	6.14302	5.79049	150.146	8.03131e-15	1.06071e-12	StrainCAST	10
ENSMUSG00000055782	Abcd2	Abcd2	26874	ATP-binding cassette, sub-family D (ALD), member 2	-3.28736	5.78933	102.928	9.78776e-15	1.27448e-12	StrainCAST	10
ENSMUSG00000097705	Gm26740	NA	NA	NA	-8.00782	4.34362	124.391	1.05211e-14	1.33859e-12	StrainCAST	10
ENSMUSG00000049436	Upk1b	Upk1b	22268	uroplakin 1B	-4.87554	4.68227	102.52	1.05697e-14	1.33859e-12	StrainCAST	10
ENSMUSG00000044626	Liph	Liph	239759	lipase, member H	-5.42382	5.12562	101.448	1.29474e-14	1.61755e-12	StrainCAST	10
ENSMUSG00000001020	S100a4	S100a4	20198	S100 calcium binding protein A4	6.26823	4.64674	100.433	1.57125e-14	1.93683e-12	StrainCAST	10
ENSMUSG00000076431	Sox4	Sox4	20677	SRY (sex determining region Y)-box 4	-1.67575	7.2413	100.225	1.63496e-14	1.98884e-12	StrainCAST	10
ENSMUSG00000062758	Gm16477	NA	NA	NA	8.20366	4.52225	103.011	1.70338e-14	2.04517e-12	StrainCAST	10
ENSMUSG00000046364	Rpl27a	Rpl27a	26451	ribosomal protein L27A	1.78307	8.97267	123.247	2.39922e-14	2.84369e-12	StrainCAST	10
ENSMUSG00000108173	Gm44231	NA	NA	NA	-2.19689	6.39028	98.5449	3.22382e-14	3.77269e-12	StrainCAST	10
ENSMUSG00000078490	Cfap74	Cfap74	544678	cilia and flagella associated protein 74	2.35446	5.98307	95.6599	3.96839e-14	4.58597e-12	StrainCAST	10
ENSMUSG00000015314	Slamf6	Slamf6	30925	SLAM family member 6	-3.50501	5.57312	95.1056	4.42744e-14	5.0533e-12	StrainCAST	10
ENSMUSG00000073599	Ecscr	Ecscr	68545	endothelial cell surface expressed chemotaxis and apoptosis regulator	-1.79985	7.49236	97.0554	5.2342e-14	5.89462e-12	StrainCAST	10
ENSMUSG00000097429	Gm26520	NA	NA	NA	-7.60891	4.71739	101.168	5.29209e-14	5.89462e-12	StrainCAST	10
ENSMUSG00000080921	Rpl38-ps2	NA	NA	NA	-3.64647	7.41248	175.542	5.81719e-14	6.40237e-12	StrainCAST	10
ENSMUSG00000041736	Tspo	Tspo	12257	translocator protein	-2.05606	6.60693	93.0432	6.67614e-14	7.26128e-12	StrainCAST	10
ENSMUSG00000031996	Aplp2	Aplp2	11804	amyloid beta (A4) precursor-like protein 2	1.4925	8.21913	92.6089	7.28449e-14	7.8144e-12	StrainCAST	10
ENSMUSG00000026031	Cflar	Cflar	12633	CASP8 and FADD-like apoptosis regulator	-1.40936	7.92013	92.5618	7.35373e-14	7.8144e-12	StrainCAST	10
ENSMUSG00000022769	Sdf2l1	Sdf2l1	64136	stromal cell-derived factor 2-like 1	-2.29304	7.71926	112.018	9.33729e-14	9.80946e-12	StrainCAST	10
ENSMUSG00000105814	Mir703	Mir703	735265	microRNA 703	-7.35857	4.76898	94.5957	9.85834e-14	1.02405e-11	StrainCAST	10
ENSMUSG00000024776	Stambpl1	Stambpl1	76630	STAM binding protein like 1	2.40324	6.08876	93.5852	1.1388e-13	1.16981e-11	StrainCAST	10
ENSMUSG00000053398	Phgdh	Phgdh	236539	3-phosphoglycerate dehydrogenase	-2.02462	6.11599	90.1583	1.19716e-13	1.21624e-11	StrainCAST	10
ENSMUSG00000109429	RP24-344N22.3	NA	NA	NA	1.59802	7.78466	88.7657	1.59347e-13	1.60127e-11	StrainCAST	10
ENSMUSG00000025576	Rbfox3	Rbfox3	52897	RNA binding protein, fox-1 homolog (C. elegans) 3	7.76142	4.93548	96.7881	1.73202e-13	1.72177e-11	StrainCAST	10
ENSMUSG00000028391	Wdr31	Wdr31	71354	WD repeat domain 31	2.01894	8.0343	125.415	2.07741e-13	2.04315e-11	StrainCAST	10
ENSMUSG00000021423	Ly86	Ly86	17084	lymphocyte antigen 86	-1.11169	10.0251	86.9644	2.316e-13	2.25384e-11	StrainCAST	10
ENSMUSG00000021807	2700060E02Rik	Rtraf	68045	RNA transcription, translation and transport factor	-1.96277	6.43085	86.6392	2.47893e-13	2.38726e-11	StrainCAST	10
ENSMUSG00000001761	Smo	Smo	319757	smoothened, frizzled class receptor	-3.54009	5.19029	86.3045	2.65909e-13	2.53436e-11	StrainCAST	10
ENSMUSG00000026335	Pam	Pam	18484	peptidylglycine alpha-amidating monooxygenase	3.50854	4.91279	87.4673	2.85599e-13	2.67535e-11	StrainCAST	10
ENSMUSG00000047250	Ptgs1	Ptgs1	19224	prostaglandin-endoperoxide synthase 1	-1.28416	8.57005	85.9496	2.8649e-13	2.67535e-11	StrainCAST	10
ENSMUSG00000022505	Emp2	Emp2	13731	epithelial membrane protein 2	4.8434	4.68478	94.2449	3.23213e-13	2.9881e-11	StrainCAST	10
ENSMUSG00000036093	Arl5a	Arl5a	75423	ADP-ribosylation factor-like 5A	2.30226	5.81688	83.2315	5.10226e-13	4.67034e-11	StrainCAST	10
ENSMUSG00000085478	Gm11851	NA	NA	NA	-6.3462	4.17032	84.3296	5.45687e-13	4.94596e-11	StrainCAST	10
ENSMUSG00000074800	Gm4149	NA	NA	NA	-7.34632	4.91553	84.9722	5.58339e-13	5.0115e-11	StrainCAST	10
ENSMUSG00000036622	Atp13a2	Atp13a2	74772	ATPase type 13A2	1.51852	7.05972	82.3248	6.20081e-13	5.51216e-11	StrainCAST	10
ENSMUSG00000009585	Apobec3	Apobec3	80287	apolipoprotein B mRNA editing enzyme, catalytic polypeptide 3	1.35188	8.094	82.1617	6.42306e-13	5.65535e-11	StrainCAST	10
ENSMUSG00000052760	A630001G21Rik	A630001G21Rik	319997	RIKEN cDNA A630001G21 gene	-4.27613	4.6037	82.1173	6.48493e-13	5.65596e-11	StrainCAST	10
ENSMUSG00000097415	AU020206	NA	NA	NA	-2.77843	5.97749	90.5286	6.8256e-13	5.89745e-11	StrainCAST	10
ENSMUSG00000087575	Gm12976	NA	NA	NA	-2.56169	5.57191	80.709	8.80482e-13	7.53709e-11	StrainCAST	10
ENSMUSG00000020773	Trim47	Trim47	217333	tripartite motif-containing 47	-4.71521	4.75376	81.7573	9.37929e-13	7.95519e-11	StrainCAST	10
ENSMUSG00000033917	Gde1	Gde1	56209	glycerophosphodiester phosphodiesterase 1	1.75697	6.92279	79.7818	1.07868e-12	9.0658e-11	StrainCAST	10
ENSMUSG00000002104	Rapsn	Rapsn	19400	receptor-associated protein of the synapse	-5.90655	4.64472	83.0835	1.33016e-12	1.10787e-10	StrainCAST	10
ENSMUSG00000101698	Gm29562	NA	NA	NA	-3.13688	4.94888	78.6776	1.37621e-12	1.12675e-10	StrainCAST	10
ENSMUSG00000045287	Rtn4rl1	Rtn4rl1	237847	reticulon 4 receptor-like 1	-2.02023	5.77158	78.6743	1.3772e-12	1.12675e-10	StrainCAST	10
ENSMUSG00000024340	Btnl2	Btnl2	547431	butyrophilin-like 2	7.87387	3.99784	82.3088	1.55612e-12	1.26196e-10	StrainCAST	10
ENSMUSG00000082884	Gm13339	NA	NA	NA	9.89353	10.2447	278.659	1.61577e-12	1.29894e-10	StrainCAST	10
ENSMUSG00000056666	Retsat	Retsat	67442	retinol saturase (all trans retinol 13,14 reductase)	3.93595	5.16613	78.401	2.09387e-12	1.66878e-10	StrainCAST	10
ENSMUSG00000032000	Birc3	Birc3	11796	baculoviral IAP repeat-containing 3	-2.38019	5.63631	76.4397	2.2684e-12	1.79242e-10	StrainCAST	10
ENSMUSG00000023452	Pisd	Pisd	320951	phosphatidylserine decarboxylase	1.40034	7.74393	76.0029	2.50325e-12	1.96123e-10	StrainCAST	10
ENSMUSG00000038235	F11r	F11r	16456	F11 receptor	-1.30658	7.88661	75.7953	2.62354e-12	2.03821e-10	StrainCAST	10
ENSMUSG00000100405	Gm28911	NA	NA	NA	-7.68395	4.14891	82.0704	2.69552e-12	2.07667e-10	StrainCAST	10
ENSMUSG00000020262	Adarb1	Adarb1	110532	adenosine deaminase, RNA-specific, B1	2.18143	5.75493	75.3731	2.88692e-12	2.20575e-10	StrainCAST	10
ENSMUSG00000106634	Gm43042	NA	NA	NA	-2.47195	5.29191	74.6355	3.41457e-12	2.58752e-10	StrainCAST	10
ENSMUSG00000017009	Sdc4	Sdc4	20971	syndecan 4	-3.67195	5.01343	79.4074	4.09844e-12	3.06261e-10	StrainCAST	10
ENSMUSG00000090136	Gm10177	NA	NA	NA	-1.5925	7.01752	73.8281	4.10777e-12	3.06261e-10	StrainCAST	10
ENSMUSG00000026207	Speg	Speg	11790	SPEG complex locus	-7.41934	4.06968	78.2243	4.21856e-12	3.12005e-10	StrainCAST	10
ENSMUSG00000078588	Ccdc24	Ccdc24	381546	coiled-coil domain containing 24	7.77307	4.07474	78.9247	4.2827e-12	3.14235e-10	StrainCAST	10
ENSMUSG00000105207	Gm42927	NA	NA	NA	-3.28048	9.32375	193.014	4.67403e-12	3.40247e-10	StrainCAST	10
ENSMUSG00000001025	S100a6	S100a6	20200	S100 calcium binding protein A6 (calcyclin)	4.51897	4.25726	74.9212	4.76535e-12	3.44185e-10	StrainCAST	10
ENSMUSG00000022901	Cd86	Cd86	12524	CD86 antigen	-1.27218	8.02306	72.7742	5.23746e-12	3.75351e-10	StrainCAST	10
ENSMUSG00000002014	Ssr4	Ssr4	20832	signal sequence receptor, delta	1.04639	9.3975	72.3247	5.81281e-12	4.1338e-10	StrainCAST	10
ENSMUSG00000078153	Psme2b	Psme2b	621823	protease (prosome, macropain) activator subunit 2B	-7.31738	4.45689	76.8288	6.21073e-12	4.35545e-10	StrainCAST	10
ENSMUSG00000017664	Slc35c2	Slc35c2	228875	solute carrier family 35, member C2	-2.31545	5.61248	72.0344	6.2187e-12	4.35545e-10	StrainCAST	10
ENSMUSG00000020415	Pttg1	Pttg1	30939	pituitary tumor-transforming gene 1	-3.93818	4.14595	70.7613	8.37578e-12	5.82211e-10	StrainCAST	10
ENSMUSG00000039934	Gsap	Gsap	212167	gamma-secretase activating protein	-2.18966	5.66131	70.7294	8.43883e-12	5.82216e-10	StrainCAST	10
ENSMUSG00000107176	Gm9794	NA	NA	NA	4.72465	9.24974	211.371	8.85115e-12	6.0614e-10	StrainCAST	10
ENSMUSG00000029096	Htra3	Htra3	78558	HtrA serine peptidase 3	3.54301	4.90785	70.4402	9.03338e-12	6.14071e-10	StrainCAST	10
ENSMUSG00000029484	Anxa3	Anxa3	11745	annexin A3	-1.05132	8.91673	70.4013	9.11653e-12	6.15199e-10	StrainCAST	10
ENSMUSG00000100627	A830008E24Rik	NA	NA	NA	-3.79881	4.41718	70.2676	9.40872e-12	6.30316e-10	StrainCAST	10
ENSMUSG00000108231	Gm4045	NA	NA	NA	7.60016	4.18946	69.9035	1.02541e-11	6.82006e-10	StrainCAST	10
ENSMUSG00000022125	Cln5	Cln5	211286	ceroid-lipofuscinosis, neuronal 5	1.43046	6.95203	69.7304	1.06831e-11	7.00921e-10	StrainCAST	10
ENSMUSG00000083424	Rpl35a-ps4	NA	NA	NA	3.88358	7.00387	138.425	1.06901e-11	7.00921e-10	StrainCAST	10
ENSMUSG00000091478	Gm10039	NA	NA	NA	-4.54994	5.24262	69.614	1.0982e-11	7.14992e-10	StrainCAST	10
ENSMUSG00000020077	Srgn	Srgn	19073	serglycin	-1.54688	8.19683	79.5575	1.13291e-11	7.32431e-10	StrainCAST	10
ENSMUSG00000022415	Syngr1	Syngr1	20972	synaptogyrin 1	-1.20951	8.40783	69.0944	1.24255e-11	7.97736e-10	StrainCAST	10
ENSMUSG00000087370	Tmem170b	Tmem170b	621976	transmembrane protein 170B	-1.78782	6.43439	68.9704	1.27982e-11	8.15994e-10	StrainCAST	10
ENSMUSG00000024055	Cyp4f13	Cyp4f13	170716	cytochrome P450, family 4, subfamily f, polypeptide 13	1.84377	6.19078	68.4835	1.43763e-11	9.10338e-10	StrainCAST	10
ENSMUSG00000026158	Ogfrl1	Ogfrl1	70155	opioid growth factor receptor-like 1	1.2555	7.69743	68.1639	1.55205e-11	9.76104e-10	StrainCAST	10
ENSMUSG00000039126	Prune2	Prune2	353211	prune homolog 2	-4.98055	4.27367	68.6088	1.76382e-11	1.10179e-09	StrainCAST	10
ENSMUSG00000062210	Tnfaip8	Tnfaip8	106869	tumor necrosis factor, alpha-induced protein 8	-3.03055	6.2726	90.8536	2.15303e-11	1.33589e-09	StrainCAST	10
ENSMUSG00000024049	Myom1	Myom1	17929	myomesin 1	4.04029	4.48061	68.0208	2.29055e-11	1.41174e-09	StrainCAST	10
ENSMUSG00000020399	Havcr2	Havcr2	171285	hepatitis A virus cellular receptor 2	1.19418	7.98634	66.449	2.3486e-11	1.43488e-09	StrainCAST	10
ENSMUSG00000045092	S1pr1	S1pr1	13609	sphingosine-1-phosphate receptor 1	-4.64239	4.54562	69.5217	2.35913e-11	1.43488e-09	StrainCAST	10
ENSMUSG00000060143	Gm10076	NA	NA	NA	10.5013	8.78673	203.265	2.39641e-11	1.44803e-09	StrainCAST	10
ENSMUSG00000066315	Gm12918	NA	NA	NA	-9.29734	9.61434	202.777	2.44739e-11	1.46923e-09	StrainCAST	10
ENSMUSG00000015243	Abca1	Abca1	11303	ATP-binding cassette, sub-family A (ABC1), member 1	-1.74917	7.03954	76.4496	2.49534e-11	1.48835e-09	StrainCAST	10
ENSMUSG00000037683	Armc3	Armc3	70882	armadillo repeat containing 3	2.94715	5.0107	66.8107	2.70465e-11	1.60285e-09	StrainCAST	10
ENSMUSG00000056888	Glipr1	Glipr1	73690	GLI pathogenesis-related 1 (glioma)	-1.85313	6.31249	65.429	3.01293e-11	1.77417e-09	StrainCAST	10
ENSMUSG00000044350	Lacc1	Lacc1	210808	laccase domain containing 1	-1.43323	6.77854	65.0328	3.32089e-11	1.94314e-09	StrainCAST	10
ENSMUSG00000030246	Ldhb	Ldhb	16832	lactate dehydrogenase B	1.06143	8.5642	64.9495	3.38962e-11	1.97088e-09	StrainCAST	10
ENSMUSG00000093674	Rpl41	Rpl41	67945	ribosomal protein L41	-3.54521	10.3685	182.344	3.64156e-11	2.10414e-09	StrainCAST	10
ENSMUSG00000086773	Gm16192	NA	NA	NA	-2.8667	4.96243	64.0548	4.22827e-11	2.42797e-09	StrainCAST	10
ENSMUSG00000026778	Prkcq	Prkcq	18761	protein kinase C, theta	3.48504	4.81586	63.4595	4.90259e-11	2.7978e-09	StrainCAST	10
ENSMUSG00000017417	Plxdc1	Plxdc1	72324	plexin domain containing 1	-2.45918	5.43813	63.3689	5.01458e-11	2.84416e-09	StrainCAST	10
ENSMUSG00000050138	Kcnk12	Kcnk12	210741	potassium channel, subfamily K, member 12	2.3155	5.48597	62.9081	5.62657e-11	3.16699e-09	StrainCAST	10
ENSMUSG00000109357	RP23-383B18.1	NA	NA	NA	1.81315	6.34225	62.8741	5.6747e-11	3.16699e-09	StrainCAST	10
ENSMUSG00000068394	Cep152	Cep152	99100	centrosomal protein 152	3.295	4.85942	62.8657	5.68653e-11	3.16699e-09	StrainCAST	10
ENSMUSG00000024737	Slc15a3	Slc15a3	65221	solute carrier family 15, member 3	-1.15561	7.76014	62.2514	6.63491e-11	3.67304e-09	StrainCAST	10
ENSMUSG00000042246	Tmc7	Tmc7	209760	transmembrane channel-like gene family 7	2.88224	5.71984	71.9324	6.86287e-11	3.77662e-09	StrainCAST	10
ENSMUSG00000024781	Lipa	Lipa	16889	lysosomal acid lipase A	1.22206	7.64969	61.9601	7.14027e-11	3.89507e-09	StrainCAST	10
ENSMUSG00000029647	Pan3	Pan3	72587	PAN3 poly(A) specific ribonuclease subunit	-1.41224	6.77253	61.9479	7.16238e-11	3.89507e-09	StrainCAST	10
ENSMUSG00000028950	Tas1r1	Tas1r1	110326	taste receptor, type 1, member 1	7.83797	3.97013	72.7718	7.35128e-11	3.97442e-09	StrainCAST	10
ENSMUSG00000035004	Igsf6	Igsf6	80719	immunoglobulin superfamily, member 6	-1.92899	5.81288	61.657	7.70862e-11	4.14338e-09	StrainCAST	10
ENSMUSG00000019055	Plod1	Plod1	18822	procollagen-lysine, 2-oxoglutarate 5-dioxygenase 1	-1.5872	7.20985	61.4235	8.17806e-11	4.3703e-09	StrainCAST	10
ENSMUSG00000060002	Chpt1	Chpt1	212862	choline phosphotransferase 1	1.57187	6.19408	61.3951	8.23706e-11	4.37653e-09	StrainCAST	10
ENSMUSG00000039377	Hlx	Hlx	15284	H2.0-like homeobox	-2.46609	5.35204	61.0208	9.05841e-11	4.78543e-09	StrainCAST	10
ENSMUSG00000018920	Cxcl16	Cxcl16	66102	chemokine (C-X-C motif) ligand 16	-1.70857	7.44242	76.5756	9.46642e-11	4.97256e-09	StrainCAST	10
ENSMUSG00000051435	Fhad1	Fhad1	329977	forkhead-associated (FHA) phosphopeptide binding domain 1	2.59541	4.8765	60.7637	9.67114e-11	5.0514e-09	StrainCAST	10
ENSMUSG00000083282	Ctsf	Ctsf	56464	cathepsin F	1.37356	8.34053	65.802	9.91463e-11	5.14948e-09	StrainCAST	10
ENSMUSG00000034413	Neurl1b	Neurl1b	240055	neuralized E3 ubiquitin protein ligase 1B	4.87979	4.12816	62.6161	1.17453e-10	6.06619e-09	StrainCAST	10
ENSMUSG00000109387	RP24-63H14.3	NA	NA	NA	7.90448	3.62993	68.9201	1.20847e-10	6.20682e-09	StrainCAST	10
ENSMUSG00000090707	Gm8237	NA	NA	NA	4.79811	4.18646	62.4918	1.2805e-10	6.54045e-09	StrainCAST	10
ENSMUSG00000106671	Gm42900	NA	NA	NA	-2.24597	5.68103	59.6373	1.2905e-10	6.55531e-09	StrainCAST	10
ENSMUSG00000086507	Adap2os	NA	NA	NA	-2.48375	6.11978	65.7575	1.35085e-10	6.82438e-09	StrainCAST	10
ENSMUSG00000109556	RP23-81F19.2	NA	NA	NA	-7.17437	3.72034	59.9529	1.61194e-10	8.09913e-09	StrainCAST	10
ENSMUSG00000032046	Abhd12	Abhd12	76192	abhydrolase domain containing 12	-0.995061	9.27775	58.6881	1.64917e-10	8.24137e-09	StrainCAST	10
ENSMUSG00000072940	Gm10443	NA	NA	NA	-10.0054	7.28765	195.323	1.7133e-10	8.51585e-09	StrainCAST	10
ENSMUSG00000036533	Cdc42ep3	Cdc42ep3	260409	CDC42 effector protein (Rho GTPase binding) 3	-6.90444	4.09036	61.8583	1.78532e-10	8.82636e-09	StrainCAST	10
ENSMUSG00000020181	Nav3	Nav3	260315	neuron navigator 3	1.30845	7.94628	59.4377	2.12106e-10	1.04304e-08	StrainCAST	10
ENSMUSG00000056529	Ptafr	Ptafr	19204	platelet-activating factor receptor	-1.69042	7.6195	74.7496	2.17594e-10	1.06437e-08	StrainCAST	10
ENSMUSG00000078495	Gm13157	Zfp984	100041677	zinc finger protein 984	-6.93865	3.6221	58.1819	2.51949e-10	1.22593e-08	StrainCAST	10
ENSMUSG00000108442	RP23-473E20.3	NA	NA	NA	4.65967	6.88045	76.4242	2.64885e-10	1.28213e-08	StrainCAST	10
ENSMUSG00000025583	Rptor	Rptor	74370	regulatory associated protein of MTOR, complex 1	-1.66897	6.42511	56.8203	2.68784e-10	1.29422e-08	StrainCAST	10
ENSMUSG00000041453	Rpl21	Rpl21	19933	ribosomal protein L21	-3.29118	9.99605	146.659	2.83308e-10	1.35709e-08	StrainCAST	10
ENSMUSG00000048126	Col6a3	Col6a3	12835	collagen, type VI, alpha 3	2.73757	4.76837	56.5836	2.86112e-10	1.36346e-08	StrainCAST	10
ENSMUSG00000038886	Man2a2	Man2a2	140481	mannosidase 2, alpha 2	1.78645	6.1506	56.4079	2.99715e-10	1.42086e-08	StrainCAST	10
ENSMUSG00000028149	Rap1gds1	Rap1gds1	229877	RAP1, GTP-GDP dissociation stimulator 1	-1.50474	6.53052	56.3888	3.01231e-10	1.42086e-08	StrainCAST	10
ENSMUSG00000022048	Dpysl2	Dpysl2	12934	dihydropyrimidinase-like 2	-1.15094	7.17573	56.0551	3.29089e-10	1.54438e-08	StrainCAST	10
ENSMUSG00000040592	Cd79b	Cd79b	15985	CD79B antigen	-5.75121	3.72682	56.6805	3.35998e-10	1.56884e-08	StrainCAST	10
ENSMUSG00000024644	Cndp2	Cndp2	66054	CNDP dipeptidase 2 (metallopeptidase M20 family)	-1.4998	6.84009	55.7295	3.58836e-10	1.66705e-08	StrainCAST	10
ENSMUSG00000057036	Gm7536	NA	NA	NA	-2.35172	10.15	119.486	3.61262e-10	1.66993e-08	StrainCAST	10
ENSMUSG00000018819	Lsp1	Lsp1	16985	lymphocyte specific 1	-1.96541	6.2275	55.6608	3.65462e-10	1.68095e-08	StrainCAST	10
ENSMUSG00000068566	Myadm	Myadm	50918	myeloid-associated differentiation marker	-3.269	5.46959	54.8824	4.49982e-10	2.05945e-08	StrainCAST	10
ENSMUSG00000030054	Gp9	Gp9	54368	glycoprotein 9 (platelet)	1.89782	5.93191	55.147	4.80402e-10	2.18157e-08	StrainCAST	10
ENSMUSG00000104698	Gm42602	NA	NA	NA	-5.3917	3.94028	54.6312	4.81384e-10	2.18157e-08	StrainCAST	10
ENSMUSG00000025190	Got1	Got1	14718	glutamic-oxaloacetic transaminase 1, soluble	-2.35082	5.5858	54.5377	4.93635e-10	2.22617e-08	StrainCAST	10
ENSMUSG00000026317	Cln8	Cln8	26889	ceroid-lipofuscinosis, neuronal 8	1.19074	7.16727	54.481	5.01223e-10	2.24942e-08	StrainCAST	10
ENSMUSG00000060657	Marf1	Marf1	223989	meiosis regulator and mRNA stability 1	-2.28545	5.63022	54.7256	5.0682e-10	2.26355e-08	StrainCAST	10
ENSMUSG00000091053	Gm9742	NA	NA	NA	-2.71816	4.814	54.1967	5.4115e-10	2.40526e-08	StrainCAST	10
ENSMUSG00000033577	Myo6	Myo6	17920	myosin VI	2.2546	5.1131	54.1544	5.47364e-10	2.42123e-08	StrainCAST	10
ENSMUSG00000070271	Gm13268	NA	NA	NA	-7.19157	3.33874	57.3895	5.82872e-10	2.56374e-08	StrainCAST	10
ENSMUSG00000096449	Gm4076	NA	NA	NA	7.15274	4.31414	58.8939	5.85126e-10	2.56374e-08	StrainCAST	10
ENSMUSG00000043943	Naalad2	Naalad2	72560	N-acetylated alpha-linked acidic dipeptidase 2	-3.75574	5.19738	54.4402	6.04806e-10	2.63747e-08	StrainCAST	10
ENSMUSG00000031995	St14	St14	19143	suppression of tumorigenicity 14 (colon carcinoma)	1.9493	5.75865	53.5985	6.36221e-10	2.76144e-08	StrainCAST	10
ENSMUSG00000042249	Adrbk2	Grk3	320129	G protein-coupled receptor kinase 3	-3.84284	4.61157	53.4008	7.97687e-10	3.44608e-08	StrainCAST	10
ENSMUSG00000031613	Hpgd	Hpgd	15446	hydroxyprostaglandin dehydrogenase 15 (NAD)	-3.8543	7.53971	121.463	8.43902e-10	3.62878e-08	StrainCAST	10
ENSMUSG00000038623	Tm6sf1	Tm6sf1	107769	transmembrane 6 superfamily member 1	1.08563	8.37171	52.4941	8.59791e-10	3.67998e-08	StrainCAST	10
ENSMUSG00000030089	Slc41a3	Slc41a3	71699	solute carrier family 41, member 3	2.08385	5.24253	52.2738	9.1335e-10	3.89121e-08	StrainCAST	10
ENSMUSG00000081559	Gm12411	NA	NA	NA	-5.33167	3.62153	53.3617	1.05979e-09	4.49437e-08	StrainCAST	10
ENSMUSG00000019966	Kitl	Kitl	17311	kit ligand	-6.92678	3.60896	53.3378	1.06643e-09	4.50188e-08	StrainCAST	10
ENSMUSG00000096111	Gm21917	NA	NA	NA	-2.94453	5.33995	51.5924	1.10191e-09	4.63052e-08	StrainCAST	10
ENSMUSG00000036305	Rpl39-ps	NA	NA	NA	4.60699	7.95708	127.004	1.13866e-09	4.76332e-08	StrainCAST	10
ENSMUSG00000025779	Ly96	Ly96	17087	lymphocyte antigen 96	-2.06447	5.50655	51.0315	1.28715e-09	5.36022e-08	StrainCAST	10
ENSMUSG00000097585	Gm26529	E230029C05Rik	319711	RIKEN cDNA E230029C05 gene	-1.66853	8.15283	71.9514	1.35645e-09	5.6235e-08	StrainCAST	10
ENSMUSG00000038023	Atp6v0a2	Atp6v0a2	21871	ATPase, H+ transporting, lysosomal V0 subunit A2	1.39821	6.6516	50.6484	1.43192e-09	5.90988e-08	StrainCAST	10
ENSMUSG00000035493	Tgfbi	Tgfbi	21810	transforming growth factor, beta induced	2.07432	5.68877	53.176	1.44849e-09	5.9517e-08	StrainCAST	10
ENSMUSG00000023861	Mpc1	Mpc1	55951	mitochondrial pyruvate carrier 1	-1.01859	7.4153	50.2924	1.58156e-09	6.46968e-08	StrainCAST	10
ENSMUSG00000008348	Ubc	Ubc	22190	ubiquitin C	-0.922232	9.90814	50.0686	1.68379e-09	6.85755e-08	StrainCAST	10
ENSMUSG00000059461	Gm7331	NA	NA	NA	-6.07954	6.19029	79.683	1.70816e-09	6.91412e-08	StrainCAST	10
ENSMUSG00000079139	Gm4204	NA	NA	NA	-2.77682	4.8062	50.008	1.71264e-09	6.91412e-08	StrainCAST	10
ENSMUSG00000022014	Epsti1	Epsti1	108670	epithelial stromal interaction 1 (breast)	-2.96558	4.92596	49.7094	1.86243e-09	7.48615e-08	StrainCAST	10
ENSMUSG00000027447	Cst3	Cst3	13010	cystatin C	0.725806	15.8612	49.2009	2.14947e-09	8.60252e-08	StrainCAST	10
ENSMUSG00000013663	Pten	Pten	19211	phosphatase and tensin homolog	1.00771	7.86304	48.9328	2.31879e-09	9.24019e-08	StrainCAST	10
ENSMUSG00000070343	Gm10288	NA	NA	NA	-11.5021	8.41035	194.396	2.56249e-09	1.01675e-07	StrainCAST	10
ENSMUSG00000092036	Gm2244	Gm2244	100039452	predicted gene 2244	-6.78275	4.26302	52.6989	2.58768e-09	1.02235e-07	StrainCAST	10
ENSMUSG00000022270	Fam134b	Retreg1	66270	reticulophagy regulator 1	-1.00404	7.70134	48.34	2.74401e-09	1.07951e-07	StrainCAST	10
ENSMUSG00000063142	Kcnma1	Kcnma1	16531	potassium large conductance calcium-activated channel, subfamily M, alpha member 1	-6.77553	3.55222	51.0461	2.8404e-09	1.11269e-07	StrainCAST	10
ENSMUSG00000053580	Tanc2	Tanc2	77097	tetratricopeptide repeat, ankyrin repeat and coiled-coil containing 2	0.961115	8.96806	48.0405	2.98876e-09	1.16587e-07	StrainCAST	10
ENSMUSG00000024534	Sncaip	Sncaip	67847	synuclein, alpha interacting protein (synphilin)	-6.61697	4.06737	49.4153	3.02837e-09	1.17636e-07	StrainCAST	10
ENSMUSG00000030157	Clec2d	Clec2d	93694	C-type lectin domain family 2, member d	-2.8968	4.7406	47.8879	3.12199e-09	1.20765e-07	StrainCAST	10
ENSMUSG00000109089	RP23-366O14.6	4833411C07Rik	71624	RIKEN cDNA 4833411C07 gene	-5.32253	3.72933	48.8594	3.24122e-09	1.24855e-07	StrainCAST	10
ENSMUSG00000046876	Atxn1	Atxn1	20238	ataxin 1	-3.47931	4.33348	47.3978	3.59314e-09	1.37836e-07	StrainCAST	10
ENSMUSG00000029092	D5Ertd615e	D5Ertd615e	52401	DNA segment, Chr 5, ERATO Doi 615, expressed	2.9583	5.68472	57.0298	3.63262e-09	1.38775e-07	StrainCAST	10
ENSMUSG00000103364	Gm38157	NA	NA	NA	-2.34079	5.89422	56.5973	4.00091e-09	1.52216e-07	StrainCAST	10
ENSMUSG00000044629	Cnrip1	Cnrip1	380686	cannabinoid receptor interacting protein 1	1.54726	5.94797	46.9615	4.0742e-09	1.54369e-07	StrainCAST	10
ENSMUSG00000062691	Cebpzos	Cebpzos	68554	CCAAT/enhancer binding protein (C/EBP), zeta, opposite strand	-1.4982	6.61217	46.8436	4.21529e-09	1.59063e-07	StrainCAST	10
ENSMUSG00000024213	Nudt3	Nudt3	56409	nudix (nucleotide diphosphate linked moiety X)-type motif 3	1.32058	6.4275	46.4686	4.69865e-09	1.76582e-07	StrainCAST	10
ENSMUSG00000078974	Sec61g	Sec61g	20335	SEC61, gamma subunit	4.29124	5.23521	67.3309	4.87204e-09	1.82356e-07	StrainCAST	10
ENSMUSG00000021928	Ebpl	Ebpl	68177	emopamil binding protein-like	1.41048	6.45098	46.2882	4.95125e-09	1.84574e-07	StrainCAST	10
ENSMUSG00000020532	Acaca	Acaca	107476	acetyl-Coenzyme A carboxylase alpha	2.52791	5.00852	46.19	5.09458e-09	1.89154e-07	StrainCAST	10
ENSMUSG00000091955	Gm9844	NA	NA	NA	-2.80046	5.31783	47.4079	5.27977e-09	1.95246e-07	StrainCAST	10
ENSMUSG00000104205	Gm37396	NA	NA	NA	-3.89403	7.26056	99.0494	5.86963e-09	2.16194e-07	StrainCAST	10
ENSMUSG00000004707	Ly9	Ly9	17085	lymphocyte antigen 9	-2.39339	5.30634	45.6455	5.97114e-09	2.18218e-07	StrainCAST	10
ENSMUSG00000045312	Lhfpl2	Lhfpl2	218454	lipoma HMGIC fusion partner-like 2	-1.32102	6.76936	45.6451	5.9718e-09	2.18218e-07	StrainCAST	10
ENSMUSG00000025537	Phkg1	Phkg1	18682	phosphorylase kinase gamma 1	-2.70655	4.62974	45.5269	6.18195e-09	2.2464e-07	StrainCAST	10
ENSMUSG00000050299	Gm9843	NA	NA	NA	-6.73045	10.2323	102.823	6.19614e-09	2.2464e-07	StrainCAST	10
ENSMUSG00000033350	Chst2	Chst2	54371	carbohydrate sulfotransferase 2	-5.48063	5.56225	78.3944	6.31585e-09	2.28086e-07	StrainCAST	10
ENSMUSG00000020695	Mrc2	Mrc2	17534	mannose receptor, C type 2	2.01586	6.14159	45.3131	6.58145e-09	2.36753e-07	StrainCAST	10
ENSMUSG00000056201	Cfl1	Cfl1	12631	cofilin 1, non-muscle	-0.881772	9.44972	45.2379	6.72826e-09	2.41096e-07	StrainCAST	10
ENSMUSG00000024012	Mtch1	Mtch1	56462	mitochondrial carrier 1	-1.20371	6.83589	45.0806	7.04654e-09	2.51526e-07	StrainCAST	10
ENSMUSG00000039137	Whrn	Whrn	73750	whirlin	-2.44147	4.79315	44.9005	7.43e-09	2.64139e-07	StrainCAST	10
ENSMUSG00000027014	Cwc22	Cwc22	80744	CWC22 spliceosome-associated protein	2.03272	7.87916	44.8783	7.4788e-09	2.64139e-07	StrainCAST	10
ENSMUSG00000044811	AF251705	Cd300c2	140497	CD300C molecule 2	0.814782	9.74258	44.8752	7.4856e-09	2.64139e-07	StrainCAST	10
ENSMUSG00000079110	Capn3	Capn3	12335	calpain 3	-1.99237	5.62643	44.8049	7.64223e-09	2.6864e-07	StrainCAST	10
ENSMUSG00000083483	Gm14044	NA	NA	NA	7.0027	6.82736	135.821	7.94594e-09	2.78258e-07	StrainCAST	10
ENSMUSG00000033467	Crlf2	Crlf2	57914	cytokine receptor-like factor 2	-2.45009	6.55428	71.0969	8.69336e-09	3.03284e-07	StrainCAST	10
ENSMUSG00000038732	Mboat1	Mboat1	218121	membrane bound O-acyltransferase domain containing 1	-4.73959	3.85117	45.1145	9.25186e-09	3.21554e-07	StrainCAST	10
ENSMUSG00000041926	Rnpep	Rnpep	215615	arginyl aminopeptidase (aminopeptidase B)	-1.12752	7.09481	44.1442	9.29129e-09	3.21715e-07	StrainCAST	10
ENSMUSG00000104222	Gm7292	NA	NA	NA	1.23318	6.70874	44.041	9.58016e-09	3.3048e-07	StrainCAST	10
ENSMUSG00000053318	Slamf8	Slamf8	74748	SLAM family member 8	-1.99644	6.10637	49.7967	9.80812e-09	3.37086e-07	StrainCAST	10
ENSMUSG00000046879	Irgm1	Irgm1	15944	immunity-related GTPase family M member 1	-3.23516	4.28876	43.7852	1.03376e-08	3.53966e-07	StrainCAST	10
ENSMUSG00000000628	Hk2	Hk2	15277	hexokinase 2	-1.22251	6.89548	43.6496	1.07635e-08	3.67192e-07	StrainCAST	10
ENSMUSG00000032667	Pon2	Pon2	330260	paraoxonase 2	-1.34661	7.22874	43.5783	1.0995e-08	3.73708e-07	StrainCAST	10
ENSMUSG00000002190	Clgn	Clgn	12745	calmegin	-4.3465	4.62795	43.2518	1.21221e-08	4.10509e-07	StrainCAST	10
ENSMUSG00000069516	Lyz2	Lyz2	17105	lysozyme 2	1.88687	9.79643	80.3926	1.22058e-08	4.11458e-07	StrainCAST	10
ENSMUSG00000030282	Cmas	Cmas	12764	cytidine monophospho-N-acetylneuraminic acid synthetase	1.27554	6.38364	43.2197	1.22392e-08	4.11458e-07	StrainCAST	10
ENSMUSG00000036353	P2ry12	P2ry12	70839	purinergic receptor P2Y, G-protein coupled 12	0.797629	11.2019	43.1279	1.25804e-08	4.21397e-07	StrainCAST	10
ENSMUSG00000109245	RP24-88J19.3	NA	NA	NA	-1.37605	7.18407	45.3989	1.31554e-08	4.39068e-07	StrainCAST	10
ENSMUSG00000075010	AW112010	AW112010	107350	expressed sequence AW112010	-3.18895	4.36556	42.9594	1.32325e-08	4.40052e-07	StrainCAST	10
ENSMUSG00000028859	Csf3r	Csf3r	12986	colony stimulating factor 3 receptor (granulocyte)	0.90667	8.16516	42.8705	1.35905e-08	4.50337e-07	StrainCAST	10
ENSMUSG00000025887	Casp12	Casp12	12364	caspase 12	3.11215	4.24682	42.6446	1.45466e-08	4.80297e-07	StrainCAST	10
ENSMUSG00000099608	4933411E06Rik	NA	NA	NA	-1.36456	6.40244	42.4877	1.52508e-08	5.01757e-07	StrainCAST	10
ENSMUSG00000029564	4930519G04Rik	4930519G04Rik	67593	RIKEN cDNA 4930519G04 gene	-3.97621	4.11972	42.3497	1.58994e-08	5.21241e-07	StrainCAST	10
ENSMUSG00000039987	Phtf2	Phtf2	68770	putative homeodomain transcription factor 2	2.53303	4.78386	42.3357	1.5967e-08	5.21607e-07	StrainCAST	10
ENSMUSG00000051212	Gpr183	Gpr183	321019	G protein-coupled receptor 183	-1.11171	7.32691	42.1078	1.71065e-08	5.56865e-07	StrainCAST	10
ENSMUSG00000097163	BC051077	NA	NA	NA	-1.82201	5.57615	42.0407	1.74577e-08	5.66303e-07	StrainCAST	10
ENSMUSG00000040722	Scamp5	Scamp5	56807	secretory carrier membrane protein 5	-2.21856	4.89214	42.0053	1.76463e-08	5.70421e-07	StrainCAST	10
ENSMUSG00000066068	Gm13611	NA	NA	NA	-5.90866	6.4776	83.0069	1.80225e-08	5.80551e-07	StrainCAST	10
ENSMUSG00000007659	Bcl2l1	Bcl2l1	12048	BCL2-like 1	-1.03983	7.8669	41.9163	1.81291e-08	5.81958e-07	StrainCAST	10
ENSMUSG00000090175	Ugt1a9	Ugt1a9	394434	UDP glucuronosyltransferase 1 family, polypeptide A9	-2.32528	5.40266	41.877	1.83464e-08	5.86896e-07	StrainCAST	10
ENSMUSG00000099615	Gm28362	NA	NA	NA	-1.9576	5.52035	41.8566	1.84604e-08	5.88505e-07	StrainCAST	10
ENSMUSG00000040272	Accs	Accs	329470	1-aminocyclopropane-1-carboxylate synthase (non-functional)	-2.56155	4.98862	41.8286	1.86182e-08	5.91497e-07	StrainCAST	10
ENSMUSG00000024413	Npc1	Npc1	18145	NPC intracellular cholesterol transporter 1	1.04478	7.28262	41.7917	1.88279e-08	5.96108e-07	StrainCAST	10
ENSMUSG00000052713	Zfp608	Zfp608	269023	zinc finger protein 608	-4.50219	4.13401	41.7679	1.89647e-08	5.97447e-07	StrainCAST	10
ENSMUSG00000058126	Tpm3-rs7	NA	NA	NA	2.60977	6.40335	42.1586	1.89994e-08	5.97447e-07	StrainCAST	10
ENSMUSG00000009214	Tmem8c	Mymk	66139	myomaker, myoblast fusion factor	2.56847	4.65054	41.7326	1.91691e-08	6.00742e-07	StrainCAST	10
ENSMUSG00000006333	Rps9	Rps9	76846	ribosomal protein S9	-0.740904	10.2714	41.6629	1.95795e-08	6.1153e-07	StrainCAST	10
ENSMUSG00000028159	Dapp1	Dapp1	26377	dual adaptor for phosphotyrosine and 3-phosphoinositides 1	-1.28202	6.41332	41.4984	2.05855e-08	6.40783e-07	StrainCAST	10
ENSMUSG00000081406	Rps6-ps4	Rps6-ps4	105244208	ribosomal protein S6, pseudogene 4	-5.78503	8.08957	87.6958	2.12119e-08	6.58067e-07	StrainCAST	10
ENSMUSG00000028989	Angptl7	Angptl7	654812	angiopoietin-like 7	2.59667	5.55412	41.3505	2.1535e-08	6.65858e-07	StrainCAST	10
ENSMUSG00000020388	Pdlim4	Pdlim4	30794	PDZ and LIM domain 4	-1.77564	5.84394	41.983	2.17466e-08	6.70158e-07	StrainCAST	10
ENSMUSG00000056116	H2-T22	H2-T22	15039	histocompatibility 2, T region locus 22	-3.50734	4.26588	41.2036	2.25234e-08	6.9179e-07	StrainCAST	10
ENSMUSG00000066324	Impad1	Impad1	242291	inositol monophosphatase domain containing 1	-3.93501	4.54172	41.4549	2.35827e-08	7.21926e-07	StrainCAST	10
ENSMUSG00000024334	H2-Oa	H2-Oa	15001	histocompatibility 2, O region alpha locus	-1.95749	5.3205	41.0413	2.36698e-08	7.22203e-07	StrainCAST	10
ENSMUSG00000103223	Gm37730	NA	NA	NA	-5.07963	3.84155	42.2017	2.47135e-08	7.51567e-07	StrainCAST	10
ENSMUSG00000074336	Apoc4	Apoc4	11425	apolipoprotein C-IV	2.36362	5.22811	40.745	2.59209e-08	7.857e-07	StrainCAST	10
ENSMUSG00000029426	Scarb2	Scarb2	12492	scavenger receptor class B, member 2	0.937233	7.84181	40.5418	2.75917e-08	8.33612e-07	StrainCAST	10
ENSMUSG00000024030	Abcg1	Abcg1	11307	ATP binding cassette subfamily G member 1	-1.31972	8.23092	51.3099	2.81466e-08	8.47606e-07	StrainCAST	10
ENSMUSG00000082064	Rpl5-ps2	NA	NA	NA	6.93742	4.07921	43.2423	2.95024e-08	8.85551e-07	StrainCAST	10
ENSMUSG00000056602	Fry	Fry	320365	FRY microtubule binding protein	-2.05892	5.15573	40.2044	3.51048e-08	1.04924e-06	StrainCAST	10
ENSMUSG00000106037	Gm4332	NA	NA	NA	-1.14872	9.41845	48.3456	3.51826e-08	1.04924e-06	StrainCAST	10
ENSMUSG00000020009	Ifngr1	Ifngr1	15979	interferon gamma receptor 1	0.845925	9.59558	39.7094	3.56867e-08	1.06085e-06	StrainCAST	10
ENSMUSG00000102623	Gm37673	NA	NA	NA	-3.02341	4.19527	39.6872	3.59333e-08	1.06475e-06	StrainCAST	10
ENSMUSG00000109422	RP23-121N17.4	NA	NA	NA	2.73472	4.13429	39.5177	3.78774e-08	1.11878e-06	StrainCAST	10
ENSMUSG00000022303	Dcstamp	Dcstamp	75766	dendrocyte expressed seven transmembrane protein	4.19656	4.39832	46.9722	3.89715e-08	1.14743e-06	StrainCAST	10
ENSMUSG00000034663	Bmp2k	Bmp2k	140780	BMP2 inducible kinase	-0.942912	8.26845	39.3563	3.98293e-08	1.16896e-06	StrainCAST	10
ENSMUSG00000029919	Hpgds	Hpgds	54486	hematopoietic prostaglandin D synthase	-0.743432	9.16485	39.0992	4.31559e-08	1.26258e-06	StrainCAST	10
ENSMUSG00000029343	Crybb1	Crybb1	12960	crystallin, beta B1	-2.13437	7.29465	66.5548	4.49322e-08	1.3104e-06	StrainCAST	10
ENSMUSG00000044285	Gm1821	Gm1821	218963	ubiquitin pseudogene	2.3122	7.96524	69.2512	4.5997e-08	1.33724e-06	StrainCAST	10
ENSMUSG00000029162	Khk	Khk	16548	ketohexokinase	-1.51629	5.77751	38.5588	5.11162e-08	1.48141e-06	StrainCAST	10
ENSMUSG00000005373	Mlxipl	Mlxipl	58805	MLX interacting protein-like	1.08563	6.74794	38.5379	5.14534e-08	1.48652e-06	StrainCAST	10
ENSMUSG00000078087	Rps12l1	NA	NA	NA	-7.17651	9.58908	77.8449	5.22363e-08	1.50444e-06	StrainCAST	10
ENSMUSG00000038793	Lefty1	Lefty1	13590	left right determination factor 1	-6.24696	3.91801	39.8188	5.31538e-08	1.52591e-06	StrainCAST	10
ENSMUSG00000002944	Cd36	Cd36	12491	CD36 molecule	3.33674	4.08887	41.8335	5.33118e-08	1.52591e-06	StrainCAST	10
ENSMUSG00000030577	Cd22	Cd22	12483	CD22 antigen	-6.57534	3.35256	38.8815	5.47749e-08	1.56295e-06	StrainCAST	10
ENSMUSG00000003418	St8sia6	St8sia6	241230	ST8 alpha-N-acetyl-neuraminide alpha-2,8-sialyltransferase 6	1.32305	6.5972	38.1501	5.81378e-08	1.6538e-06	StrainCAST	10
ENSMUSG00000029821	Dfna5	Gsdme	54722	gasdermin E	-2.36554	4.75064	38.0156	6.06596e-08	1.72024e-06	StrainCAST	10
ENSMUSG00000056737	Capg	Capg	12332	capping protein (actin filament), gelsolin-like	1.57749	7.63246	52.9863	6.22775e-08	1.75865e-06	StrainCAST	10
ENSMUSG00000064317	Gm10146	NA	NA	NA	-1.89164	5.42601	37.9264	6.23945e-08	1.75865e-06	StrainCAST	10
ENSMUSG00000032841	Prr5l	Prr5l	72446	proline rich 5 like	-4.06336	4.00891	37.8764	6.33892e-08	1.78126e-06	StrainCAST	10
ENSMUSG00000028843	Sh3bgrl3	Sh3bgrl3	73723	SH3 domain binding glutamic acid-rich protein-like 3	-0.737828	8.5862	37.7747	6.54651e-08	1.83402e-06	StrainCAST	10
ENSMUSG00000081214	Rpl35a-ps2	NA	NA	NA	2.84927	7.31193	57.728	6.63469e-08	1.8531e-06	StrainCAST	10
ENSMUSG00000003644	Rps6ka1	Rps6ka1	20111	ribosomal protein S6 kinase polypeptide 1	1.04104	7.36507	37.6667	6.77449e-08	1.88645e-06	StrainCAST	10
ENSMUSG00000097177	9330159M07Rik	9330159M07Rik	319673	RIKEN cDNA 9330159M07 gene	2.50351	4.30316	38.1074	6.9536e-08	1.92702e-06	StrainCAST	10
ENSMUSG00000079364	Gm3558	Gm3558	100041874	predicted gene 3558	4.00238	3.64458	37.5807	6.96188e-08	1.92702e-06	StrainCAST	10
ENSMUSG00000096629	Gm3383	Gm3383	100041515	predicted gene 3383	3.37101	4.16311	37.5017	7.1388e-08	1.97009e-06	StrainCAST	10
ENSMUSG00000038127	Ccdc50	Ccdc50	67501	coiled-coil domain containing 50	0.911818	7.58036	37.3635	7.4595e-08	2.05247e-06	StrainCAST	10
ENSMUSG00000032698	Lmo2	Lmo2	16909	LIM domain only 2	-0.900155	7.6391	37.1636	7.9501e-08	2.18097e-06	StrainCAST	10
ENSMUSG00000021556	Golm1	Golm1	105348	golgi membrane protein 1	0.788132	9.0379	37.1342	8.02489e-08	2.19497e-06	StrainCAST	10
ENSMUSG00000038274	Fau	Fau	14109	Finkel-Biskis-Reilly murine sarcoma virus (FBR-MuSV) ubiquitously expressed (fox derived)	3.88167	10.2424	73.2101	8.24885e-08	2.24958e-06	StrainCAST	10
ENSMUSG00000046718	Bst2	Bst2	69550	bone marrow stromal cell antigen 2	-1.20551	7.53861	41.8575	8.57878e-08	2.33267e-06	StrainCAST	10
ENSMUSG00000056851	Pcbp2	Pcbp2	18521	poly(rC) binding protein 2	-1.07325	6.80802	36.8452	8.80117e-08	2.38274e-06	StrainCAST	10
ENSMUSG00000025512	Chid1	Chid1	68038	chitinase domain containing 1	1.5338	5.68465	36.8405	8.81448e-08	2.38274e-06	StrainCAST	10
ENSMUSG00000107336	Gm43461	NA	NA	NA	-1.13678	6.48015	36.8063	8.91162e-08	2.40198e-06	StrainCAST	10
ENSMUSG00000073403	Gm10499	NA	NA	NA	2.56035	5.43177	43.5124	9.53075e-08	2.56139e-06	StrainCAST	10
ENSMUSG00000058818	Pirb	Pirb	18733	paired Ig-like receptor B	-2.35829	4.42752	36.4849	9.87893e-08	2.64727e-06	StrainCAST	10
ENSMUSG00000086717	Gm15655	NA	NA	NA	1.29307	6.01394	36.4257	1.00688e-07	2.69034e-06	StrainCAST	10
ENSMUSG00000104394	Gm21710	NA	NA	NA	-3.02559	4.41727	36.3827	1.02091e-07	2.71996e-06	StrainCAST	10
ENSMUSG00000020185	E2f7	E2f7	52679	E2F transcription factor 7	4.95219	3.4523	36.5369	1.13557e-07	3.01675e-06	StrainCAST	10
ENSMUSG00000093105	Gm25535	NA	NA	NA	-5.84061	3.51506	37.0741	1.13905e-07	3.01733e-06	StrainCAST	10
ENSMUSG00000019872	Smpdl3a	Smpdl3a	57319	sphingomyelin phosphodiesterase, acid-like 3A	-2.60465	4.0502	35.9637	1.16853e-07	3.07925e-06	StrainCAST	10
ENSMUSG00000109244	RP24-330M21.1	NA	NA	NA	4.42136	3.51031	35.9623	1.16908e-07	3.07925e-06	StrainCAST	10
ENSMUSG00000062609	Kcnj15	Kcnj15	16516	potassium inwardly-rectifying channel, subfamily J, member 15	6.38517	4.78686	36.8568	1.21761e-07	3.19795e-06	StrainCAST	10
ENSMUSG00000028233	Tgs1	Tgs1	116940	trimethylguanosine synthase 1	-1.1087	6.8399	35.652	1.2926e-07	3.38529e-06	StrainCAST	10
ENSMUSG00000028797	Tmem234	Tmem234	76799	transmembrane protein 234	-0.881069	7.73964	35.6283	1.30257e-07	3.40176e-06	StrainCAST	10
ENSMUSG00000107977	Gm44121	NA	NA	NA	-4.93413	3.73256	35.8527	1.33856e-07	3.48592e-06	StrainCAST	10
ENSMUSG00000071669	Snx29	Snx29	74478	sorting nexin 29	-1.20613	6.42559	35.4541	1.37834e-07	3.57942e-06	StrainCAST	10
ENSMUSG00000105353	Gm42428	NA	NA	NA	-2.73574	6.49321	62.3268	1.4106e-07	3.65294e-06	StrainCAST	10
ENSMUSG00000078622	Ccdc47	Ccdc47	67163	coiled-coil domain containing 47	0.981397	7.20489	35.3731	1.41511e-07	3.65437e-06	StrainCAST	10
ENSMUSG00000084960	B430010I23Rik	B430010I23Rik	78849	RIKEN cDNA B430010I23 gene	-1.755	5.15647	35.2732	1.46185e-07	3.76458e-06	StrainCAST	10
ENSMUSG00000079019	Insl3	Insl3	16336	insulin-like 3	2.2391	4.59346	35.2598	1.46824e-07	3.77052e-06	StrainCAST	10
ENSMUSG00000033880	Lgals3bp	Lgals3bp	19039	lectin, galactoside-binding, soluble, 3 binding protein	-2.94378	6.54301	58.2442	1.50753e-07	3.8607e-06	StrainCAST	10
ENSMUSG00000067058	Rps15a-ps5	NA	NA	NA	5.24555	6.25135	66.322	1.5582e-07	3.97943e-06	StrainCAST	10
ENSMUSG00000028184	Adgrl2	Adgrl2	99633	adhesion G protein-coupled receptor L2	-5.96319	5.11633	35.8235	1.58483e-07	4.03628e-06	StrainCAST	10
ENSMUSG00000030921	Trim30a	Trim30a	20128	tripartite motif-containing 30A	-1.13433	6.4114	34.9144	1.64337e-07	4.1739e-06	StrainCAST	10
ENSMUSG00000032076	Cadm1	Cadm1	54725	cell adhesion molecule 1	-0.963124	7.93343	34.8295	1.68967e-07	4.27974e-06	StrainCAST	10
ENSMUSG00000031438	Rnf128	Rnf128	66889	ring finger protein 128	-3.45222	4.6947	36.0547	1.73672e-07	4.38689e-06	StrainCAST	10
ENSMUSG00000001016	Ilf2	Ilf2	67781	interleukin enhancer binding factor 2	-1.32766	6.91559	36.5128	1.75774e-07	4.42788e-06	StrainCAST	10
ENSMUSG00000037112	Sik2	Sik2	235344	salt inducible kinase 2	-1.66066	5.85586	34.6277	1.80509e-07	4.5348e-06	StrainCAST	10
ENSMUSG00000063849	Ppcdc	Ppcdc	66812	phosphopantothenoylcysteine decarboxylase	0.840769	7.86806	34.5748	1.83669e-07	4.60168e-06	StrainCAST	10
ENSMUSG00000026608	Kctd3	Kctd3	226823	potassium channel tetramerisation domain containing 3	-1.23538	6.4679	34.465	1.90412e-07	4.75772e-06	StrainCAST	10
ENSMUSG00000027947	Il6ra	Il6ra	16194	interleukin 6 receptor, alpha	0.836606	8.36912	34.4191	1.93307e-07	4.81705e-06	StrainCAST	10
ENSMUSG00000030539	Sema4b	Sema4b	20352	sema domain, immunoglobulin domain (Ig), transmembrane domain (TM) and short cytoplasmic domain, (semaphorin) 4B	1.6797	5.73022	34.3626	1.96932e-07	4.89419e-06	StrainCAST	10
ENSMUSG00000055761	Nkain3	Nkain3	269513	Na+/K+ transporting ATPase interacting 3	2.05073	4.85447	34.3258	1.99327e-07	4.94043e-06	StrainCAST	10
ENSMUSG00000027639	Samhd1	Samhd1	56045	SAM domain and HD domain, 1	-1.3317	6.33984	34.2611	2.03622e-07	5.03338e-06	StrainCAST	10
ENSMUSG00000103880	Gm37009	NA	NA	NA	4.64569	5.68319	61.7144	2.08456e-07	5.13914e-06	StrainCAST	10
ENSMUSG00000079108	Srp54b	Srp54c	100101806	signal recognition particle 54C	-1.36383	5.96962	33.955	2.25251e-07	5.53841e-06	StrainCAST	10
ENSMUSG00000074733	Zfp950	Zfp950	414758	zinc finger protein 950	-1.22397	6.22605	33.7873	2.38098e-07	5.8268e-06	StrainCAST	10
ENSMUSG00000063457	Rps15	Rps15	20054	ribosomal protein S15	-0.842564	9.5353	34.7133	2.3824e-07	5.8268e-06	StrainCAST	10
ENSMUSG00000030245	Golt1b	Golt1b	66964	golgi transport 1B	1.15839	6.28931	33.763	2.4002e-07	5.85485e-06	StrainCAST	10
ENSMUSG00000040339	Fam102b	Fam102b	329739	family with sequence similarity 102, member B	-1.05397	7.58626	34.4468	2.43549e-07	5.9253e-06	StrainCAST	10
ENSMUSG00000060636	Rpl35a	Rpl35a	57808	ribosomal protein L35A	-2.36189	9.39593	62.9334	2.46316e-07	5.97687e-06	StrainCAST	10
ENSMUSG00000106107	Gm43190	NA	NA	NA	1.26459	6.73214	35.7716	2.49627e-07	6.04136e-06	StrainCAST	10
ENSMUSG00000067212	H2-T23	H2-T23	15040	histocompatibility 2, T region locus 23	-0.981285	7.37513	33.8817	2.52084e-07	6.08489e-06	StrainCAST	10
ENSMUSG00000060090	Rp2	Rp2	19889	retinitis pigmentosa 2 homolog	1.10942	6.80057	33.5922	2.54e-07	6.11518e-06	StrainCAST	10
ENSMUSG00000024042	Sik1	Sik1	17691	salt inducible kinase 1	4.38232	3.7457	33.5774	2.55243e-07	6.12915e-06	StrainCAST	10
ENSMUSG00000093954	Gm16867	Gm16867	100862085	predicted gene, 16867	-5.61032	3.15568	34.0446	2.64551e-07	6.33621e-06	StrainCAST	10
ENSMUSG00000053158	Fes	Fes	14159	feline sarcoma oncogene	0.96767	7.0164	33.449	2.66365e-07	6.36316e-06	StrainCAST	10
ENSMUSG00000021886	Gpr65	Gpr65	14744	G-protein coupled receptor 65	-3.95024	3.89957	33.4171	2.69208e-07	6.41451e-06	StrainCAST	10
ENSMUSG00000022639	Dubr	NA	NA	NA	-1.89931	6.0465	39.1225	2.69951e-07	6.41567e-06	StrainCAST	10
ENSMUSG00000070526	Peg12	Peg12	27412	paternally expressed 12	4.82874	3.72413	33.3626	2.74129e-07	6.49827e-06	StrainCAST	10
ENSMUSG00000106772	Gm43794	NA	NA	NA	-2.83423	3.98073	33.6158	2.76049e-07	6.52705e-06	StrainCAST	10
ENSMUSG00000068638	4930403O15Rik	NA	NA	NA	-3.91418	3.86557	33.5617	2.80997e-07	6.62709e-06	StrainCAST	10
ENSMUSG00000034006	Pqlc1	Pqlc1	66943	PQ loop repeat containing 1	1.464	5.93681	33.2378	2.85752e-07	6.72209e-06	StrainCAST	10
ENSMUSG00000081228	Gm16089	NA	NA	NA	-4.98756	3.3405	33.501	2.86641e-07	6.72588e-06	StrainCAST	10
ENSMUSG00000051456	Hspb3	Hspb3	56534	heat shock protein 3	1.59923	5.45022	33.7748	2.88597e-07	6.75463e-06	StrainCAST	10
ENSMUSG00000081094	Rpl19-ps11	NA	NA	NA	-0.714723	10.1255	33.193	2.90051e-07	6.77151e-06	StrainCAST	10
ENSMUSG00000105285	Gm43238	NA	NA	NA	-2.41252	4.60034	33.1797	2.91338e-07	6.78444e-06	StrainCAST	10
ENSMUSG00000061062	Gm10093	NA	NA	NA	3.07473	4.24503	33.1238	2.96822e-07	6.89477e-06	StrainCAST	10
ENSMUSG00000107050	C030017G13Rik	NA	NA	NA	-1.68472	5.40464	33.0756	3.01629e-07	6.98887e-06	StrainCAST	10
ENSMUSG00000105287	Gm43577	NA	NA	NA	1.6139	5.6778	32.975	3.45369e-07	7.98234e-06	StrainCAST	10
ENSMUSG00000042770	Hebp1	Hebp1	15199	heme binding protein 1	1.07951	7.33241	32.5908	3.54759e-07	8.17893e-06	StrainCAST	10
ENSMUSG00000002699	Lcp2	Lcp2	16822	lymphocyte cytosolic protein 2	0.950439	6.80048	32.5253	3.62645e-07	8.33993e-06	StrainCAST	10
ENSMUSG00000083496	Gm11263	NA	NA	NA	-7.19075	4.99188	51.2361	3.70659e-07	8.50309e-06	StrainCAST	10
ENSMUSG00000070605	Gm13251	Zfp992	433791	zinc finger protein 992	-2.93628	3.74577	32.6759	3.76265e-07	8.61031e-06	StrainCAST	10
ENSMUSG00000035352	Ccl12	Ccl12	20293	chemokine (C-C motif) ligand 12	-6.96264	7.76181	59.1352	3.87496e-07	8.84544e-06	StrainCAST	10
ENSMUSG00000041638	Gcn1l1	Gcn1	231659	GCN1 activator of EIF2AK4	0.933521	7.21103	32.199	4.0472e-07	9.2113e-06	StrainCAST	10
ENSMUSG00000078606	Gm4070	Gm4070	100042856	predicted gene 4070	-1.9095	6.42259	44.453	4.05516e-07	9.2113e-06	StrainCAST	10
ENSMUSG00000062962	Gm6378	NA	NA	NA	6.81676	3.28378	34.9762	4.11371e-07	9.32139e-06	StrainCAST	10
ENSMUSG00000095278	Gm27634	NA	NA	NA	3.05156	4.20905	32.0862	4.2042e-07	9.46898e-06	StrainCAST	10
ENSMUSG00000059142	Zfp945	Zfp945	240041	zinc finger protein 945	1.73667	4.99981	32.0844	4.20668e-07	9.46898e-06	StrainCAST	10
ENSMUSG00000055093	Gm8430	Gm8430	667035	predicted pseudogene 8430	-6.5678	8.57262	58.4469	4.20958e-07	9.46898e-06	StrainCAST	10
ENSMUSG00000085023	Gm12744	NA	NA	NA	4.89978	3.46758	32.1533	4.67941e-07	1.05003e-05	StrainCAST	10
ENSMUSG00000079641	Rpl39	Rpl39	67248	ribosomal protein L39	-2.08832	9.81418	57.1408	4.75534e-07	1.06448e-05	StrainCAST	10
ENSMUSG00000023341	Mx2	Mx2	17858	MX dynamin-like GTPase 2	4.01525	4.04894	31.6332	4.90059e-07	1.09435e-05	StrainCAST	10
ENSMUSG00000096474	Gm5561	NA	NA	NA	7.26541	2.98815	33.0566	4.98065e-07	1.10954e-05	StrainCAST	10
ENSMUSG00000047963	Stbd1	Stbd1	52331	starch binding domain 1	2.51498	4.7296	31.4042	5.29707e-07	1.17694e-05	StrainCAST	10
ENSMUSG00000057596	Trim30d	Trim30d	209387	tripartite motif-containing 30D	-3.34194	4.82536	37.6481	5.30862e-07	1.17694e-05	StrainCAST	10
ENSMUSG00000022295	Atp6v1c1	Atp6v1c1	66335	ATPase, H+ transporting, lysosomal V1 subunit C1	-0.900245	7.13433	31.247	5.58831e-07	1.23598e-05	StrainCAST	10
ENSMUSG00000038843	Gcnt1	Gcnt1	14537	glucosaminyl (N-acetyl) transferase 1, core 2	1.37133	7.34357	38.8619	5.81527e-07	1.28311e-05	StrainCAST	10
ENSMUSG00000100280	Gm28417	NA	NA	NA	-2.4378	4.9179	31.05	5.97692e-07	1.31563e-05	StrainCAST	10
ENSMUSG00000030035	Wbp1	Wbp1	22377	WW domain binding protein 1	2.03396	4.71217	30.9651	6.15282e-07	1.34835e-05	StrainCAST	10
ENSMUSG00000037971	1110032A03Rik	1110032A03Rik	68721	RIKEN cDNA 1110032A03 gene	-2.13943	4.78289	30.9642	6.15472e-07	1.34835e-05	StrainCAST	10
ENSMUSG00000056091	St3gal5	St3gal5	20454	ST3 beta-galactoside alpha-2,3-sialyltransferase 5	-1.05134	6.61439	30.9513	6.18194e-07	1.35111e-05	StrainCAST	10
ENSMUSG00000071415	Rpl23	Rpl23	65019	ribosomal protein L23	-2.53793	9.9183	55.3126	6.19693e-07	1.35119e-05	StrainCAST	10
ENSMUSG00000030894	Tpp1	Tpp1	12751	tripeptidyl peptidase I	-0.861405	7.72527	30.6784	6.78776e-07	1.47654e-05	StrainCAST	10
ENSMUSG00000049625	Tifab	Tifab	212937	TRAF-interacting protein with forkhead-associated domain, family member B	-1.11585	6.50706	30.6246	6.91425e-07	1.50052e-05	StrainCAST	10
ENSMUSG00000097295	Hmgb1-ps8	NA	NA	NA	-6.18502	3.37321	32.9366	7.00225e-07	1.51606e-05	StrainCAST	10
ENSMUSG00000060802	B2m	B2m	12010	beta-2 microglobulin	-0.651206	10.3427	30.5675	7.05113e-07	1.52308e-05	StrainCAST	10
ENSMUSG00000105454	Gm43830	NA	NA	NA	-1.31561	7.87025	39.7758	7.15771e-07	1.54216e-05	StrainCAST	10
ENSMUSG00000040466	Blvrb	Blvrb	233016	biliverdin reductase B (flavin reductase (NADPH))	1.0194	6.52136	30.5177	7.17284e-07	1.54216e-05	StrainCAST	10
ENSMUSG00000086320	Gm12840	NA	NA	NA	-3.90658	3.71924	30.4828	7.25933e-07	1.55713e-05	StrainCAST	10
ENSMUSG00000025464	Paox	Paox	212503	polyamine oxidase (exo-N4-amino)	2.10145	4.86992	30.4522	7.33613e-07	1.56896e-05	StrainCAST	10
ENSMUSG00000026483	Fam129a	Fam129a	63913	family with sequence similarity 129, member A	-2.71043	4.44106	30.9301	7.34842e-07	1.56896e-05	StrainCAST	10
ENSMUSG00000026564	Dusp27	Dusp27	240892	dual specificity phosphatase 27 (putative)	-5.77834	4.28356	31.4633	7.43139e-07	1.58302e-05	StrainCAST	10
ENSMUSG00000028413	B4galt1	B4galt1	14595	UDP-Gal:betaGlcNAc beta 1,4- galactosyltransferase, polypeptide 1	-0.910082	7.18312	30.3567	7.58138e-07	1.61066e-05	StrainCAST	10
ENSMUSG00000074527	Gm14296	Gm14296	102639598	predicted gene 14296	-3.19015	3.98441	30.3511	7.59598e-07	1.61066e-05	StrainCAST	10
ENSMUSG00000096795	Zfp433	Zfp433	73610	zinc finger protein 433	-3.08339	3.77437	30.3277	7.65757e-07	1.62e-05	StrainCAST	10
ENSMUSG00000022816	Fstl1	Fstl1	14314	follistatin-like 1	-2.45601	4.84235	30.5302	7.82979e-07	1.65266e-05	StrainCAST	10
ENSMUSG00000040612	Ildr2	Ildr2	100039795	immunoglobulin-like domain containing receptor 2	-3.2049	4.44644	30.2368	7.9012e-07	1.66393e-05	StrainCAST	10
ENSMUSG00000034652	Cd300a	Cd300a	217303	CD300A molecule	-0.868307	7.73278	30.2224	7.94059e-07	1.66843e-05	StrainCAST	10
ENSMUSG00000044827	Tlr1	Tlr1	21897	toll-like receptor 1	-2.04091	4.65269	30.1987	8.00577e-07	1.67831e-05	StrainCAST	10
ENSMUSG00000052031	Tagap1	Tagap1	380608	T cell activation GTPase activating protein 1	1.52223	5.93221	30.1895	8.0312e-07	1.67983e-05	StrainCAST	10
ENSMUSG00000091021	Gm17300	NA	NA	NA	-6.38351	3.47516	30.4944	8.15277e-07	1.70141e-05	StrainCAST	10
ENSMUSG00000040552	C3ar1	C3ar1	12267	complement component 3a receptor 1	-0.751777	8.19314	30.0911	8.30866e-07	1.72679e-05	StrainCAST	10
ENSMUSG00000053477	Tcf4	Tcf4	21413	transcription factor 4	-0.833137	7.59907	30.09	8.31176e-07	1.72679e-05	StrainCAST	10
ENSMUSG00000103217	Gm38287	NA	NA	NA	3.51521	4.12437	29.9722	8.65746e-07	1.79458e-05	StrainCAST	10
ENSMUSG00000071613	Gm10340	Gm10340	100040697	predicted gene 10340	2.24923	4.92164	30.0339	9.01641e-07	1.8648e-05	StrainCAST	10
ENSMUSG00000031626	Sorbs2	Sorbs2	234214	sorbin and SH3 domain containing 2	6.7653	3.30991	31.4355	9.26049e-07	1.91101e-05	StrainCAST	10
ENSMUSG00000034613	Ppm1h	Ppm1h	319468	protein phosphatase 1H (PP2C domain containing)	-1.03009	6.46215	29.7712	9.28159e-07	1.91106e-05	StrainCAST	10
ENSMUSG00000004552	Ctse	Ctse	13034	cathepsin E	6.08085	3.95562	30.1052	9.30208e-07	1.91106e-05	StrainCAST	10
ENSMUSG00000072620	Slfn2	Slfn2	20556	schlafen 2	-2.55489	5.9509	42.1982	9.7959e-07	2.00805e-05	StrainCAST	10
ENSMUSG00000052605	Isoc2b	Isoc2b	67441	isochorismatase domain containing 2b	-4.02781	3.99599	29.495	1.02161e-06	2.08956e-05	StrainCAST	10
ENSMUSG00000066443	Gm10163	NA	NA	NA	3.58585	8.55467	50.959	1.09232e-06	2.22769e-05	StrainCAST	10
ENSMUSG00000055216	9430025C20Rik	NA	NA	NA	-3.53672	3.97246	29.2986	1.09396e-06	2.22769e-05	StrainCAST	10
ENSMUSG00000021930	Spryd7	Spryd7	66674	SPRY domain containing 7	1.96476	4.48423	29.2077	1.12923e-06	2.29444e-05	StrainCAST	10
ENSMUSG00000015133	Lrrk1	Lrrk1	233328	leucine-rich repeat kinase 1	-1.44416	6.2342	30.4744	1.13685e-06	2.30485e-05	StrainCAST	10
ENSMUSG00000073409	H2-Q6	H2-Q6	110557	histocompatibility 2, Q region locus 6	-2.50614	4.42359	30.725	1.14859e-06	2.32357e-05	StrainCAST	10
ENSMUSG00000029915	Clec5a	Clec5a	23845	C-type lectin domain family 5, member a	-1.5261	6.63255	33.1315	1.17273e-06	2.36723e-05	StrainCAST	10
ENSMUSG00000052889	Prkcb	Prkcb	18751	protein kinase C, beta	-1.47835	5.72978	29.0608	1.18869e-06	2.39421e-05	StrainCAST	10
ENSMUSG00000010476	Ebf3	Ebf3	13593	early B cell factor 3	-5.89827	3.63855	29.6114	1.19447e-06	2.40062e-05	StrainCAST	10
ENSMUSG00000036172	Cd200r3	Cd200r3	74603	CD200 receptor 3	3.28886	6.92632	41.9313	1.20299e-06	2.41251e-05	StrainCAST	10
ENSMUSG00000032788	Pdxk	Pdxk	216134	pyridoxal (pyridoxine, vitamin B6) kinase	1.67351	5.70095	28.9713	1.22653e-06	2.4544e-05	StrainCAST	10
ENSMUSG00000001750	Tcirg1	Tcirg1	27060	T cell, immune regulator 1, ATPase, H+ transporting, lysosomal V0 protein A3	0.783532	7.8205	28.8896	1.26215e-06	2.52022e-05	StrainCAST	10
ENSMUSG00000021102	Glrx5	Glrx5	73046	glutaredoxin 5	1.23996	6.00404	28.8653	1.27292e-06	2.53624e-05	StrainCAST	10
ENSMUSG00000038150	Ormdl3	Ormdl3	66612	ORM1-like 3 (S. cerevisiae)	1.24424	5.72544	28.7608	1.32048e-06	2.62535e-05	StrainCAST	10
ENSMUSG00000016494	Cd34	Cd34	12490	CD34 antigen	-0.9893	7.54924	29.7465	1.32569e-06	2.63004e-05	StrainCAST	10
ENSMUSG00000008668	Rps18	Rps18	20084	ribosomal protein S18	-0.714415	9.79507	28.7165	1.34119e-06	2.65509e-05	StrainCAST	10
ENSMUSG00000021639	Gtf2h2	Gtf2h2	23894	general transcription factor II H, polypeptide 2	-1.08328	6.36829	28.6542	1.37085e-06	2.70802e-05	StrainCAST	10
ENSMUSG00000044199	S1pr4	S1pr4	13611	sphingosine-1-phosphate receptor 4	4.52433	3.53054	28.5483	1.42285e-06	2.80474e-05	StrainCAST	10
ENSMUSG00000020101	Vsir	Vsir	74048	V-set immunoregulatory receptor	0.712321	9.67395	28.3698	1.51525e-06	2.98054e-05	StrainCAST	10
ENSMUSG00000035215	Lsm7	Lsm7	66094	LSM7 homolog, U6 small nuclear RNA and mRNA degradation associated	7.46207	4.55921	43.1494	1.52238e-06	2.98819e-05	StrainCAST	10
ENSMUSG00000004207	Psap	Psap	19156	prosaposin	0.797021	11.3907	31.3097	1.53829e-06	3.00952e-05	StrainCAST	10
ENSMUSG00000045268	Zfp691	Zfp691	195522	zinc finger protein 691	-1.7191	5.02991	28.3243	1.53976e-06	3.00952e-05	StrainCAST	10
ENSMUSG00000021218	Gdi2	Gdi2	14569	guanosine diphosphate (GDP) dissociation inhibitor 2	-0.731446	8.26866	28.3132	1.54581e-06	3.01499e-05	StrainCAST	10
ENSMUSG00000092814	Gm23638	NA	NA	NA	-3.26457	3.96621	28.1962	1.61103e-06	3.13558e-05	StrainCAST	10
ENSMUSG00000028454	Pigo	Pigo	56703	phosphatidylinositol glycan anchor biosynthesis, class O	2.65826	4.39793	28.1725	1.62458e-06	3.15531e-05	StrainCAST	10
ENSMUSG00000052477	C130026I21Rik	C130026I21Rik	620078	RIKEN cDNA C130026I21 gene	2.64377	4.34668	29.7845	1.6436e-06	3.18555e-05	StrainCAST	10
ENSMUSG00000059939	9430015G10Rik	9430015G10Rik	230996	RIKEN cDNA 9430015G10 gene	2.62888	4.90892	28.3144	1.66557e-06	3.22138e-05	StrainCAST	10
ENSMUSG00000094724	Rnaset2b	Rnaset2b	68195	ribonuclease T2B	-1.49255	9.72105	44.716	1.67542e-06	3.23366e-05	StrainCAST	10
ENSMUSG00000075706	Gpx4	Gpx4	625249	glutathione peroxidase 4	-0.683221	8.09226	28.0548	1.69366e-06	3.26206e-05	StrainCAST	10
ENSMUSG00000049643	2310022A10Rik	2310022A10Rik	66367	RIKEN cDNA 2310022A10 gene	-1.67429	5.01576	27.9991	1.7274e-06	3.32013e-05	StrainCAST	10
ENSMUSG00000020522	Mfap3	Mfap3	216760	microfibrillar-associated protein 3	-1.14374	6.24609	27.9485	1.75867e-06	3.37321e-05	StrainCAST	10
ENSMUSG00000098234	Snhg6	Snhg6	73824	small nucleolar RNA host gene 6	-2.00749	4.35824	27.8331	1.83212e-06	3.50683e-05	StrainCAST	10
ENSMUSG00000039774	Galnt12	Galnt12	230145	polypeptide N-acetylgalactosaminyltransferase 12	-1.79903	4.94416	27.7246	1.90418e-06	3.63722e-05	StrainCAST	10
ENSMUSG00000070873	Lilra5	Lilra5	232801	leukocyte immunoglobulin-like receptor, subfamily A (with TM domain), member 5	-3.62371	3.55861	27.7151	1.9106e-06	3.64197e-05	StrainCAST	10
ENSMUSG00000034656	Cacna1a	Cacna1a	12286	calcium channel, voltage-dependent, P/Q type, alpha 1A subunit	-2.26791	5.77617	32.6853	1.94799e-06	3.70559e-05	StrainCAST	10
ENSMUSG00000052560	Cpne8	Cpne8	66871	copine VIII	-3.0524	4.17719	27.5993	1.99096e-06	3.77956e-05	StrainCAST	10
ENSMUSG00000068397	Gm10240	NA	NA	NA	6.25014	3.56796	27.5791	2.00531e-06	3.79899e-05	StrainCAST	10
ENSMUSG00000025351	Cd63	Cd63	12512	CD63 antigen	-0.669783	10.1188	27.5595	2.01941e-06	3.81458e-05	StrainCAST	10
ENSMUSG00000028760	Eif4g3	Eif4g3	230861	eukaryotic translation initiation factor 4 gamma, 3	0.952744	6.81907	27.5562	2.02179e-06	3.81458e-05	StrainCAST	10
ENSMUSG00000045672	Col27a1	Col27a1	373864	collagen, type XXVII, alpha 1	0.777	7.21853	27.5096	2.05561e-06	3.87049e-05	StrainCAST	10
ENSMUSG00000087601	Uchl1os	Uchl1os	101202684	ubiquitin carboxy-terminal hydrolase L1, opposite strand	6.43256	3.28049	28.9025	2.07986e-06	3.90819e-05	StrainCAST	10
ENSMUSG00000045817	Zfp36l2	Zfp36l2	12193	zinc finger protein 36, C3H type-like 2	0.728116	8.5825	27.4652	2.08843e-06	3.91633e-05	StrainCAST	10
ENSMUSG00000083992	Gm11478	Gm11478	100504632	60S ribosomal protein L13a-like	3.28309	3.85183	27.6191	2.11644e-06	3.96083e-05	StrainCAST	10
ENSMUSG00000104200	Gm37399	NA	NA	NA	-2.7317	4.10938	27.3665	2.16326e-06	4.03684e-05	StrainCAST	10
ENSMUSG00000032932	Hspa13	Hspa13	110920	heat shock protein 70 family, member 13	1.09914	6.27905	27.3633	2.16579e-06	4.03684e-05	StrainCAST	10
ENSMUSG00000057657	Rps18-ps3	NA	NA	NA	3.93993	6.63217	45.4968	2.20818e-06	4.10756e-05	StrainCAST	10
ENSMUSG00000019843	Fyn	Fyn	14360	Fyn proto-oncogene	1.5981	4.89014	27.2805	2.23081e-06	4.14133e-05	StrainCAST	10
ENSMUSG00000074281	Gm12522	Gm12522	100038453	predicted gene 12522	2.91574	3.82851	27.2711	2.2383e-06	4.14691e-05	StrainCAST	10
ENSMUSG00000019122	Ccl9	Ccl9	20308	chemokine (C-C motif) ligand 9	1.1438	9.50327	36.2963	2.3198e-06	4.28931e-05	StrainCAST	10
ENSMUSG00000028333	Anp32b	Anp32b	67628	acidic (leucine-rich) nuclear phosphoprotein 32 family, member B	0.816424	7.41227	27.0163	2.45216e-06	4.52499e-05	StrainCAST	10
ENSMUSG00000022912	Pros1	Pros1	19128	protein S (alpha)	0.774276	7.78885	26.9758	2.48803e-06	4.58203e-05	StrainCAST	10
ENSMUSG00000062006	Rpl34	Rpl34	68436	ribosomal protein L34	-0.853009	9.93573	30.4118	2.54398e-06	4.67415e-05	StrainCAST	10
ENSMUSG00000004996	Mri1	Mri1	67873	methylthioribose-1-phosphate isomerase 1	-2.01177	4.57941	26.9093	2.54816e-06	4.67415e-05	StrainCAST	10
ENSMUSG00000022496	Tnfrsf17	Tnfrsf17	21935	tumor necrosis factor receptor superfamily, member 17	-2.30855	4.41148	26.8376	2.61466e-06	4.78663e-05	StrainCAST	10
ENSMUSG00000108994	RP24-303J15.2	NA	NA	NA	4.5348	3.41912	26.7941	2.65587e-06	4.85248e-05	StrainCAST	10
ENSMUSG00000107771	Gm8956	NA	NA	NA	-0.898997	7.0486	26.7377	2.71031e-06	4.94217e-05	StrainCAST	10
ENSMUSG00000103321	4933403L11Rik	NA	NA	NA	-4.39323	3.89239	26.902	2.7278e-06	4.96428e-05	StrainCAST	10
ENSMUSG00000022216	Psme1	Psme1	19186	proteasome (prosome, macropain) activator subunit 1 (PA28 alpha)	-0.890159	7.39139	26.8295	2.73448e-06	4.96665e-05	StrainCAST	10
ENSMUSG00000024679	Ms4a6d	Ms4a6d	68774	membrane-spanning 4-domains, subfamily A, member 6D	0.798076	7.52649	26.684	2.7632e-06	5.00898e-05	StrainCAST	10
ENSMUSG00000056124	B4galt6	B4galt6	56386	UDP-Gal:betaGlcNAc beta 1,4-galactosyltransferase, polypeptide 6	-1.6404	4.96972	26.6605	2.78669e-06	5.04167e-05	StrainCAST	10
ENSMUSG00000090019	Gimap1	Gimap1	16205	GTPase, IMAP family member 1	1.31078	5.87787	26.6405	2.80686e-06	5.06824e-05	StrainCAST	10
ENSMUSG00000074802	Gas2l3	Gas2l3	237436	growth arrest-specific 2 like 3	-1.7428	5.33476	28.5596	2.85413e-06	5.14355e-05	StrainCAST	10
ENSMUSG00000015852	Fcrls	Fcrls	80891	Fc receptor-like S, scavenger receptor	0.814468	10.4147	29.9937	2.86202e-06	5.14773e-05	StrainCAST	10
ENSMUSG00000028191	Bcl10	Bcl10	12042	B cell leukemia/lymphoma 10	-1.12233	6.01786	26.5618	2.88756e-06	5.1836e-05	StrainCAST	10
ENSMUSG00000066975	Cryba4	Cryba4	12959	crystallin, beta A4	-1.60102	5.51271	26.5508	2.89909e-06	5.1894e-05	StrainCAST	10
ENSMUSG00000043008	Klhl6	Klhl6	239743	kelch-like 6	-1.37739	5.42335	26.548	2.90202e-06	5.1894e-05	StrainCAST	10
ENSMUSG00000026770	Il2ra	Il2ra	16184	interleukin 2 receptor, alpha chain	-6.5108	2.71487	28.1867	3.0547e-06	5.45187e-05	StrainCAST	10
ENSMUSG00000015143	Actn1	Actn1	109711	actinin, alpha 1	-4.72477	3.69817	26.3582	3.10795e-06	5.53622e-05	StrainCAST	10
ENSMUSG00000037242	Clic4	Clic4	29876	chloride intracellular channel 4 (mitochondrial)	-2.05754	4.2748	26.3318	3.13772e-06	5.5785e-05	StrainCAST	10
ENSMUSG00000040229	Gpr34	Gpr34	23890	G protein-coupled receptor 34	0.600658	10.9058	26.2804	3.19661e-06	5.6723e-05	StrainCAST	10
ENSMUSG00000041538	H2-Ob	H2-Ob	15002	histocompatibility 2, O region beta locus	-2.78646	4.39501	26.2654	3.2141e-06	5.69241e-05	StrainCAST	10
ENSMUSG00000025377	Enthd2	Tepsin	78777	TEPSIN, adaptor related protein complex 4 accessory protein	-1.3509	5.81421	26.2423	3.24106e-06	5.72917e-05	StrainCAST	10
ENSMUSG00000022439	Parvg	Parvg	64099	parvin, gamma	1.14898	6.30217	26.2297	3.25592e-06	5.73602e-05	StrainCAST	10
ENSMUSG00000007877	Tcap	Tcap	21393	titin-cap	6.54832	3.7437	28.4809	3.25734e-06	5.73602e-05	StrainCAST	10
ENSMUSG00000082128	Gm11824	NA	NA	NA	-5.42571	3.52005	26.7497	3.31545e-06	5.82725e-05	StrainCAST	10
ENSMUSG00000072653	Zfp783	Zfp783	232785	zinc finger protein 783	-4.75015	3.25587	26.475	3.39796e-06	5.96094e-05	StrainCAST	10
ENSMUSG00000108803	RP23-268E17.1	4930533N22Rik	75205	RIKEN cDNA 4930533N22 gene	-0.987368	6.99534	26.0988	3.41411e-06	5.97793e-05	StrainCAST	10
ENSMUSG00000093249	Gm24576	NA	NA	NA	3.02818	4.5796	26.0827	3.43409e-06	6.00154e-05	StrainCAST	10
ENSMUSG00000022855	Senp2	Senp2	75826	SUMO/sentrin specific peptidase 2	-1.38551	5.6484	25.945	3.61027e-06	6.29754e-05	StrainCAST	10
ENSMUSG00000023104	Rfc2	Rfc2	19718	replication factor C (activator 1) 2	-1.0914	6.44202	25.8758	3.7023e-06	6.44591e-05	StrainCAST	10
ENSMUSG00000020798	Spns3	Spns3	77577	spinster homolog 3	2.28405	4.51307	25.8544	3.73126e-06	6.48411e-05	StrainCAST	10
ENSMUSG00000031450	Grk1	Grk1	24013	G protein-coupled receptor kinase 1	1.1756	7.32342	30.9072	3.77226e-06	6.54306e-05	StrainCAST	10
ENSMUSG00000034832	Tet3	Tet3	194388	tet methylcytosine dioxygenase 3	-1.05142	6.13939	25.762	3.85888e-06	6.67062e-05	StrainCAST	10
ENSMUSG00000066026	Dhrs3	Dhrs3	20148	dehydrogenase/reductase (SDR family) member 3	0.719018	8.78761	25.761	3.86023e-06	6.67062e-05	StrainCAST	10
ENSMUSG00000034120	Srsf2	Srsf2	20382	serine/arginine-rich splicing factor 2	-0.860934	8.35959	27.5697	3.9128e-06	6.74885e-05	StrainCAST	10
ENSMUSG00000075028	Prdm11	Prdm11	100042784	PR domain containing 11	-0.944995	6.91554	25.7175	3.92202e-06	6.75215e-05	StrainCAST	10
ENSMUSG00000102672	Gm37105	NA	NA	NA	-4.06377	3.43592	25.6563	4.01056e-06	6.89175e-05	StrainCAST	10
ENSMUSG00000031827	Cotl1	Cotl1	72042	coactosin-like 1 (Dictyostelium)	0.644826	9.09645	25.6427	4.03041e-06	6.91302e-05	StrainCAST	10
ENSMUSG00000109509	RP24-471H15.4	NA	NA	NA	-5.52058	6.66081	41.8634	4.05381e-06	6.94027e-05	StrainCAST	10
ENSMUSG00000094370	Gm3373	Gm3373	100036568	predicted gene 3373	5.28286	3.69211	25.5791	4.12514e-06	7.04934e-05	StrainCAST	10
ENSMUSG00000021371	Mcur1	Mcur1	76137	mitochondrial calcium uniporter regulator 1	-1.07963	5.97035	25.5359	4.19078e-06	7.14829e-05	StrainCAST	10
ENSMUSG00000097328	Tnfsf12	Tnfsf12	21944	tumor necrosis factor (ligand) superfamily, member 12	-1.99084	5.0602	28.9188	4.34081e-06	7.39038e-05	StrainCAST	10
ENSMUSG00000037640	Zfp60	Zfp60	22718	zinc finger protein 60	-1.85295	4.82618	25.4347	4.3487e-06	7.39038e-05	StrainCAST	10
ENSMUSG00000105233	Gm20568	NA	NA	NA	3.85196	3.75672	25.4259	4.36277e-06	7.4007e-05	StrainCAST	10
ENSMUSG00000091601	Olfr93	Olfr93	258051	olfactory receptor 93	3.64064	3.66491	25.3976	4.40819e-06	7.46406e-05	StrainCAST	10
ENSMUSG00000030532	Hddc3	Hddc3	68695	HD domain containing 3	1.58048	5.26271	25.3912	4.41858e-06	7.46797e-05	StrainCAST	10
ENSMUSG00000081051	Gm15427	NA	NA	NA	-0.679079	9.77865	25.3664	4.45879e-06	7.52218e-05	StrainCAST	10
ENSMUSG00000027695	Pld1	Pld1	18805	phospholipase D1	1.40339	6.64989	29.9951	4.53121e-06	7.63043e-05	StrainCAST	10
ENSMUSG00000092796	Gm22692	NA	NA	NA	-2.31375	4.27479	25.2943	4.5781e-06	7.69537e-05	StrainCAST	10
ENSMUSG00000027459	Fam110a	Fam110a	73847	family with sequence similarity 110, member A	-1.70548	4.94497	25.2538	4.64665e-06	7.79643e-05	StrainCAST	10
ENSMUSG00000005054	Cstb	Cstb	13014	cystatin B	1.1446	8.7066	33.8351	4.72318e-06	7.91047e-05	StrainCAST	10
ENSMUSG00000028452	Vcp	Vcp	269523	valosin containing protein	0.705886	7.86204	25.187	4.76187e-06	7.96085e-05	StrainCAST	10
ENSMUSG00000020787	P2rx1	P2rx1	18436	purinergic receptor P2X, ligand-gated ion channel, 1	2.66883	4.95373	25.1603	4.80893e-06	8.025e-05	StrainCAST	10
ENSMUSG00000038936	Sccpdh	Sccpdh	109232	saccharopine dehydrogenase (putative)	1.98836	4.6911	25.1493	4.82838e-06	8.04295e-05	StrainCAST	10
ENSMUSG00000092116	Gm10320	NA	NA	NA	4.44698	3.56864	25.8677	4.85727e-06	8.07651e-05	StrainCAST	10
ENSMUSG00000086213	A330040F15Rik	A330040F15Rik	74333	RIKEN cDNA A330040F15 gene	2.58878	3.9916	25.1259	4.87001e-06	8.08316e-05	StrainCAST	10
ENSMUSG00000026786	Apbb1ip	Apbb1ip	54519	amyloid beta (A4) precursor protein-binding, family B, member 1 interacting protein	0.577096	9.51768	25.1007	4.91526e-06	8.14365e-05	StrainCAST	10
ENSMUSG00000033192	Lpcat2	Lpcat2	270084	lysophosphatidylcholine acyltransferase 2	-0.744384	9.18355	25.728	4.946e-06	8.17992e-05	StrainCAST	10
ENSMUSG00000004264	Phb2	Phb2	12034	prohibitin 2	0.866448	7.23694	24.9657	5.1655e-06	8.52769e-05	StrainCAST	10
ENSMUSG00000056412	Gm12396	NA	NA	NA	-2.0413	5.52545	27.1751	5.22032e-06	8.60283e-05	StrainCAST	10
ENSMUSG00000096870	Gm21816	NA	NA	NA	1.86849	4.77671	24.883	5.3252e-06	8.76005e-05	StrainCAST	10
ENSMUSG00000032609	Klhdc8b	Klhdc8b	78267	kelch domain containing 8B	1.08068	6.21842	24.7941	5.50273e-06	9.03601e-05	StrainCAST	10
ENSMUSG00000040899	Ccr6	Ccr6	12458	chemokine (C-C motif) receptor 6	3.73162	5.00345	31.2485	5.68083e-06	9.30722e-05	StrainCAST	10
ENSMUSG00000049550	Clip1	Clip1	56430	CAP-GLY domain containing linker protein 1	-0.915566	7.03143	24.7044	5.68803e-06	9.30722e-05	StrainCAST	10
ENSMUSG00000031591	Asah1	Asah1	11886	N-acylsphingosine amidohydrolase 1	0.638889	8.97577	24.6491	5.8053e-06	9.48233e-05	StrainCAST	10
ENSMUSG00000089797	Gm16118	Gm16118	102632420	predicted gene 16118	-3.94629	3.90069	24.7727	5.87641e-06	9.58156e-05	StrainCAST	10
ENSMUSG00000053128	Rnf26	Rnf26	213211	ring finger protein 26	-3.80086	3.97741	24.7627	5.89782e-06	9.59953e-05	StrainCAST	10
ENSMUSG00000046805	Mpeg1	Mpeg1	17476	macrophage expressed gene 1	-0.640142	8.85552	24.5572	6.00617e-06	9.75871e-05	StrainCAST	10
ENSMUSG00000025816	Sec61a2	Sec61a2	57743	Sec61, alpha subunit 2 (S. cerevisiae)	1.22015	5.60514	24.3738	6.42845e-06	0.000104265	StrainCAST	10
ENSMUSG00000039347	Atp6v0e2	Atp6v0e2	76252	ATPase, H+ transporting, lysosomal V0 subunit E2	1.13714	6.05159	24.283	6.64882e-06	0.000107559	StrainCAST	10
ENSMUSG00000058173	Smco4	Smco4	170748	single-pass membrane protein with coiled-coil domains 4	2.66392	3.91198	24.2805	6.65481e-06	0.000107559	StrainCAST	10
ENSMUSG00000028868	Wasf2	Wasf2	242687	WAS protein family, member 2	0.650816	8.47669	24.228	6.78598e-06	0.000109488	StrainCAST	10
ENSMUSG00000004880	Lbr	Lbr	98386	lamin B receptor	2.20178	4.20346	24.1835	6.89919e-06	0.00011112	StrainCAST	10
ENSMUSG00000009687	Fxyd5	Fxyd5	18301	FXYD domain-containing ion transport regulator 5	1.56915	6.48051	31.0504	7.13434e-06	0.000114708	StrainCAST	10
ENSMUSG00000108551	RP23-74N13.1	NA	NA	NA	-3.36627	3.98505	24.0691	7.19924e-06	0.00011555	StrainCAST	10
ENSMUSG00000027466	Rbck1	Rbck1	24105	RanBP-type and C3HC4-type zinc finger containing 1	-1.70309	5.3727	24.3097	7.25301e-06	0.000116212	StrainCAST	10
ENSMUSG00000032530	Lyzl4	Lyzl4	69032	lysozyme-like 4	4.22285	4.83629	48.7051	7.41168e-06	0.000118548	StrainCAST	10
ENSMUSG00000098975	Gm27177	NA	NA	NA	-1.57136	4.74463	23.9252	7.59602e-06	0.000121277	StrainCAST	10
ENSMUSG00000057530	Ece1	Ece1	230857	endothelin converting enzyme 1	1.95964	4.35465	23.9208	7.60853e-06	0.000121277	StrainCAST	10
ENSMUSG00000061983	Rps12	Rps12	20042	ribosomal protein S12	5.1651	9.3453	37.7661	7.8347e-06	0.000124668	StrainCAST	10
ENSMUSG00000010609	Psen2	Psen2	19165	presenilin 2	-1.60487	4.97187	23.7992	7.962e-06	0.000126475	StrainCAST	10
ENSMUSG00000037740	Mrps26	Mrps26	99045	mitochondrial ribosomal protein S26	1.12015	6.07402	23.7317	8.16562e-06	0.000129487	StrainCAST	10
ENSMUSG00000102153	Gm37474	NA	NA	NA	-0.94446	6.4718	23.7095	8.23361e-06	0.000130342	StrainCAST	10
ENSMUSG00000024379	Tslp	Tslp	53603	thymic stromal lymphopoietin	3.08151	3.8437	23.8189	8.34558e-06	0.000131889	StrainCAST	10
ENSMUSG00000038533	Cbfa2t2	Cbfa2t2	12396	CBFA2/RUNX1 translocation partner 2	-1.87337	4.62609	23.6621	8.38108e-06	0.000132224	StrainCAST	10
ENSMUSG00000052369	Tmem106c	Tmem106c	380967	transmembrane protein 106C	1.52798	5.15075	23.5847	8.62769e-06	0.000135882	StrainCAST	10
ENSMUSG00000027956	Tmem144	Tmem144	70652	transmembrane protein 144	-1.63336	5.12516	23.5751	8.65874e-06	0.00013614	StrainCAST	10
ENSMUSG00000031198	Fundc2	Fundc2	67391	FUN14 domain containing 2	-1.86418	4.78925	23.5649	8.69191e-06	0.000136429	StrainCAST	10
ENSMUSG00000045658	Pid1	Pid1	98496	phosphotyrosine interaction domain containing 1	-0.987859	7.03772	24.0285	8.72746e-06	0.000136755	StrainCAST	10
ENSMUSG00000025764	Jade1	Jade1	269424	jade family PHD finger 1	1.61221	5.17723	23.9921	8.87303e-06	0.000138801	StrainCAST	10
ENSMUSG00000032737	Inppl1	Inppl1	16332	inositol polyphosphate phosphatase-like 1	-2.2544	4.48638	23.4277	9.15114e-06	0.000142909	StrainCAST	10
ENSMUSG00000040331	Nsmce4a	Nsmce4a	67872	NSE4 homolog A, SMC5-SMC6 complex component	-1.22665	5.89624	23.3657	9.36681e-06	0.000145914	StrainCAST	10
ENSMUSG00000022108	Itm2b	Itm2b	16432	integral membrane protein 2B	-0.65699	11.85	24.4076	9.38903e-06	0.000145914	StrainCAST	10
ENSMUSG00000049439	Cyp20a1	Cyp20a1	77951	cytochrome P450, family 20, subfamily a, polypeptide 1	-1.24149	5.98109	23.7271	9.3909e-06	0.000145914	StrainCAST	10
ENSMUSG00000016664	Pacsin2	Pacsin2	23970	protein kinase C and casein kinase substrate in neurons 2	0.789683	6.73694	23.2655	9.72668e-06	0.000150878	StrainCAST	10
ENSMUSG00000044533	Rps2	Rps2	16898	ribosomal protein S2	-0.58255	10.0985	23.2456	9.79966e-06	0.000151755	StrainCAST	10
ENSMUSG00000038301	Snx10	Snx10	71982	sorting nexin 10	-1.09035	6.13187	23.2065	9.94492e-06	0.000153747	StrainCAST	10
ENSMUSG00000033209	Ttc28	Ttc28	209683	tetratricopeptide repeat domain 28	0.824686	7.16335	23.1666	1.00958e-05	0.000155819	StrainCAST	10
ENSMUSG00000079225	Gm9531	NA	NA	NA	-2.54547	4.70276	23.1536	1.01453e-05	0.000156323	StrainCAST	10
ENSMUSG00000068245	Phf11d	Phf11d	219132	PHD finger protein 11D	-1.72715	4.81239	23.141	1.01936e-05	0.000156805	StrainCAST	10
ENSMUSG00000050721	Plekho2	Plekho2	102595	pleckstrin homology domain containing, family O member 2	-1.4152	5.19048	23.1355	1.02146e-05	0.000156868	StrainCAST	10
ENSMUSG00000017830	Dhx58	Dhx58	80861	DEXH (Asp-Glu-X-His) box polypeptide 58	-3.96854	3.59428	23.1293	1.02387e-05	0.000156976	StrainCAST	10
ENSMUSG00000025492	Ifitm3	Ifitm3	66141	interferon induced transmembrane protein 3	-3.3919	5.284	34.5029	1.06809e-05	0.000163485	StrainCAST	10
ENSMUSG00000028936	Rpl22	Rpl22	19934	ribosomal protein L22	-0.576681	9.19299	23.0068	1.07231e-05	0.000163859	StrainCAST	10
ENSMUSG00000055541	Lair1	Lair1	52855	leukocyte-associated Ig-like receptor 1	-0.589543	8.94718	22.9888	1.07965e-05	0.000164709	StrainCAST	10
ENSMUSG00000028081	Rps3a1	Rps3a1	20091	ribosomal protein S3A1	-1.98975	9.578	35.8307	1.08807e-05	0.000165719	StrainCAST	10
ENSMUSG00000021087	Rtn1	Rtn1	104001	reticulon 1	-1.28924	5.93436	22.9203	1.10796e-05	0.000168361	StrainCAST	10
ENSMUSG00000022304	Dpys	Dpys	64705	dihydropyrimidinase	3.78478	3.49679	23.1271	1.10905e-05	0.000168361	StrainCAST	10
ENSMUSG00000105703	Gm43305	NA	NA	NA	-1.86864	7.74989	35.5113	1.1245e-05	0.000170426	StrainCAST	10
ENSMUSG00000108621	Gm37494	Gm33989	102637087	predicted gene, 33989	-1.47886	5.30535	23.1662	1.13864e-05	0.000172287	StrainCAST	10
ENSMUSG00000094472	Gm21897	NA	NA	NA	0.806723	8.5586	24.2886	1.14307e-05	0.000172465	StrainCAST	10
ENSMUSG00000022427	Tomm22	Tomm22	223696	translocase of outer mitochondrial membrane 22	-0.986136	6.68236	22.8367	1.14355e-05	0.000172465	StrainCAST	10
ENSMUSG00000074884	Serf2	Serf2	378702	small EDRK-rich factor 2	0.607559	8.99833	22.7837	1.16674e-05	0.000175676	StrainCAST	10
ENSMUSG00000102142	Gm26930	NA	NA	NA	2.52111	4.10936	22.7789	1.16888e-05	0.000175712	StrainCAST	10
ENSMUSG00000025103	Btbd1	Btbd1	83962	BTB (POZ) domain containing 1	1.02535	6.13496	22.7163	1.19694e-05	0.000179638	StrainCAST	10
ENSMUSG00000023044	Csad	Csad	246277	cysteine sulfinic acid decarboxylase	-1.26853	5.84814	22.7117	1.21071e-05	0.00018141	StrainCAST	10
ENSMUSG00000029207	Apbb2	Apbb2	11787	amyloid beta (A4) precursor protein-binding, family B, member 2	-1.03108	6.24199	22.798	1.22102e-05	0.000182659	StrainCAST	10
ENSMUSG00000025747	Tyms	Tyms	22171	thymidylate synthase	-0.766366	8.92483	23.9123	1.2352e-05	0.000184481	StrainCAST	10
ENSMUSG00000024732	Ccdc86	Ccdc86	108673	coiled-coil domain containing 86	-1.12219	6.03288	22.6159	1.24343e-05	0.000185411	StrainCAST	10
ENSMUSG00000109353	RP23-350J16.1	NA	NA	NA	1.3913	4.94872	22.6106	1.24593e-05	0.000185486	StrainCAST	10
ENSMUSG00000021224	Numb	Numb	18222	NUMB endocytic adaptor protein	0.715541	7.69264	22.571	1.26481e-05	0.000187993	StrainCAST	10
ENSMUSG00000020484	Xbp1	Xbp1	22433	X-box binding protein 1	-0.829482	7.68449	22.7135	1.28753e-05	0.000191063	StrainCAST	10
ENSMUSG00000021553	Slc28a3	Slc28a3	114304	solute carrier family 28 (sodium-coupled nucleoside transporter), member 3	3.35905	3.45721	22.5181	1.29048e-05	0.000191193	StrainCAST	10
ENSMUSG00000005899	Smpd4	Smpd4	77626	sphingomyelin phosphodiesterase 4	-1.61612	4.96301	22.4176	1.34078e-05	0.000198328	StrainCAST	10
ENSMUSG00000043336	Filip1l	Filip1l	78749	filamin A interacting protein 1-like	0.983645	6.79883	22.9787	1.34456e-05	0.00019857	StrainCAST	10
ENSMUSG00000034855	Cxcl10	Cxcl10	15945	chemokine (C-X-C motif) ligand 10	-7.00305	4.60183	37.3243	1.3484e-05	0.000198599	StrainCAST	10
ENSMUSG00000033033	Calhm2	Calhm2	72691	calcium homeostasis modulator family member 2	-1.33674	5.65635	22.4015	1.34905e-05	0.000198599	StrainCAST	10
ENSMUSG00000029561	Oasl2	Oasl2	23962	2'-5' oligoadenylate synthetase-like 2	-5.83906	3.08648	22.5136	1.39462e-05	0.00020498	StrainCAST	10
ENSMUSG00000020023	Tmcc3	Tmcc3	319880	transmembrane and coiled coil domains 3	-0.687479	7.96781	22.2234	1.44381e-05	0.000211874	StrainCAST	10
ENSMUSG00000061331	Gm17132	NA	NA	NA	-0.765059	7.56883	22.2179	1.44687e-05	0.000211912	StrainCAST	10
ENSMUSG00000010911	Apip	Apip	56369	APAF1 interacting protein	-1.83555	4.65425	22.2146	1.44865e-05	0.000211912	StrainCAST	10
ENSMUSG00000027457	Snph	Snph	241727	syntaphilin	2.6072	4.17036	22.2066	1.4531e-05	0.000212187	StrainCAST	10
ENSMUSG00000024168	Tmem204	Tmem204	407831	transmembrane protein 204	-2.61465	3.77985	22.203	1.45513e-05	0.000212187	StrainCAST	10
ENSMUSG00000096929	A330023F24Rik	A330023F24Rik	320977	RIKEN cDNA A330023F24 gene	2.17163	4.59992	22.3038	1.4923e-05	0.000216717	StrainCAST	10
ENSMUSG00000030653	Pde2a	Pde2a	207728	phosphodiesterase 2A, cGMP-stimulated	-2.82756	3.71614	22.4036	1.49247e-05	0.000216717	StrainCAST	10
ENSMUSG00000054226	Tprkb	Tprkb	69786	Tp53rk binding protein	1.08362	6.04657	22.1353	1.49323e-05	0.000216717	StrainCAST	10
ENSMUSG00000030064	Frmd4b	Frmd4b	232288	FERM domain containing 4B	-0.705405	7.60112	22.1227	1.50046e-05	0.000217426	StrainCAST	10
ENSMUSG00000026285	Pdcd1	Pdcd1	18566	programmed cell death 1	1.47	4.90742	22.2077	1.5252e-05	0.000220665	StrainCAST	10
ENSMUSG00000097285	Gm26683	NA	NA	NA	-3.20147	3.27338	22.0499	1.54279e-05	0.000222861	StrainCAST	10
ENSMUSG00000031295	Phka2	Phka2	110094	phosphorylase kinase alpha 2	-1.75975	4.5656	21.926	1.61776e-05	0.000233326	StrainCAST	10
ENSMUSG00000040274	Cdk6	Cdk6	12571	cyclin-dependent kinase 6	-1.0208	6.65341	23.0616	1.63359e-05	0.000235205	StrainCAST	10
ENSMUSG00000034729	Mrps10	Mrps10	64657	mitochondrial ribosomal protein S10	1.1362	6.00276	21.897	1.63587e-05	0.000235205	StrainCAST	10
ENSMUSG00000097971	Gm26917	NA	NA	NA	1.34024	10.1259	32.574	1.69456e-05	0.000243002	StrainCAST	10
ENSMUSG00000054808	Actn4	Actn4	60595	actinin alpha 4	-1.73201	4.72336	21.8039	1.69536e-05	0.000243002	StrainCAST	10
ENSMUSG00000020102	Slc16a7	Slc16a7	20503	solute carrier family 16 (monocarboxylic acid transporters), member 7	1.39232	4.73829	21.7906	1.70406e-05	0.00024387	StrainCAST	10
ENSMUSG00000022433	Csnk1e	Csnk1e	27373	casein kinase 1, epsilon	-0.662504	7.76336	21.7477	1.73233e-05	0.000247533	StrainCAST	10
ENSMUSG00000086167	Gm13827	NA	NA	NA	4.39721	3.16723	21.8514	1.74598e-05	0.000249098	StrainCAST	10
ENSMUSG00000021684	Pde8b	Pde8b	218461	phosphodiesterase 8B	-1.81179	4.71442	21.7006	1.76402e-05	0.000251285	StrainCAST	10
ENSMUSG00000105373	Gm42429	NA	NA	NA	1.36249	5.724	21.6613	1.79083e-05	0.000254711	StrainCAST	10
ENSMUSG00000085399	Foxd2os	Foxd2os	100040736	forkhead box D2, opposite strand	3.18762	3.35106	22.1195	1.80312e-05	0.000256066	StrainCAST	10
ENSMUSG00000032305	Fam219b	Fam219b	78323	family with sequence similarity 219, member B	1.13098	5.99342	21.5763	1.85044e-05	0.000262381	StrainCAST	10
ENSMUSG00000003402	Prkcsh	Prkcsh	19089	protein kinase C substrate 80K-H	0.833222	6.88324	21.5568	1.86439e-05	0.000263955	StrainCAST	10
ENSMUSG00000029729	Zkscan1	Zkscan1	74570	zinc finger with KRAB and SCAN domains 1	1.37516	5.29829	21.5334	1.88126e-05	0.000265936	StrainCAST	10
ENSMUSG00000074578	Zfos1	Zfas1	68949	zinc finger, NFX1-type containing 1, antisense RNA 1	-0.954975	6.2013	21.491	1.91227e-05	0.000269891	StrainCAST	10
ENSMUSG00000074629	4930518I15Rik	NA	NA	NA	1.72243	4.49652	21.4872	1.91507e-05	0.000269891	StrainCAST	10
ENSMUSG00000087153	Gm6483	NA	NA	NA	0.990369	7.4765	24.0949	1.92662e-05	0.000271105	StrainCAST	10
ENSMUSG00000021057	Akap5	Akap5	238276	A kinase (PRKA) anchor protein 5	1.98868	4.76594	21.8402	1.94864e-05	0.000273787	StrainCAST	10
ENSMUSG00000024952	Rps6ka4	Rps6ka4	56613	ribosomal protein S6 kinase, polypeptide 4	1.30576	5.50329	21.3879	1.98987e-05	0.000279156	StrainCAST	10
ENSMUSG00000026814	Eng	Eng	13805	endoglin	1.23158	6.23121	22.2432	2.00387e-05	0.000280693	StrainCAST	10
ENSMUSG00000033685	Ucp2	Ucp2	22228	uncoupling protein 2 (mitochondrial, proton carrier)	0.6949	8.49759	21.5923	2.00869e-05	0.000280943	StrainCAST	10
ENSMUSG00000102336	Gm37233	NA	NA	NA	-3.5005	4.01521	21.3496	2.01954e-05	0.000282035	StrainCAST	10
ENSMUSG00000013622	Atraid	Atraid	381629	all-trans retinoic acid induced differentiation factor	-0.69489	7.5254	21.3314	2.03375e-05	0.000283589	StrainCAST	10
ENSMUSG00000040433	Zbtb38	Zbtb38	245007	zinc finger and BTB domain containing 38	-1.02849	6.24292	21.323	2.04042e-05	0.000284092	StrainCAST	10
ENSMUSG00000106446	Gm42970	NA	NA	NA	-1.65001	5.00341	21.2636	2.08778e-05	0.000290249	StrainCAST	10
ENSMUSG00000103949	Gm38226	NA	NA	NA	2.13296	4.04669	21.1969	2.14238e-05	0.000297392	StrainCAST	10
ENSMUSG00000056234	Ncoa4	Ncoa4	27057	nuclear receptor coactivator 4	2.12704	4.05072	21.1901	2.14803e-05	0.000297715	StrainCAST	10
ENSMUSG00000030605	Mfge8	Mfge8	17304	milk fat globule-EGF factor 8 protein	2.14069	4.67803	21.1864	2.15115e-05	0.000297715	StrainCAST	10
ENSMUSG00000040327	Cul9	Cul9	78309	cullin 9	-2.05062	4.48058	21.1711	2.16394e-05	0.000299037	StrainCAST	10
ENSMUSG00000101249	Gm29216	NA	NA	NA	-3.83155	10.7275	31.8015	2.24783e-05	0.000310069	StrainCAST	10
ENSMUSG00000108455	RP23-365E22.1	NA	NA	NA	-2.58375	4.01977	21.0699	2.25047e-05	0.000310069	StrainCAST	10
ENSMUSG00000031021	Tmem9b	Tmem9b	56786	TMEM9 domain family, member B	0.852285	6.56463	21.0211	2.29351e-05	0.000315528	StrainCAST	10
ENSMUSG00000107362	Gm42724	NA	NA	NA	-1.1932	5.86104	20.9957	2.31617e-05	0.000318172	StrainCAST	10
ENSMUSG00000014554	Dguok	Dguok	27369	deoxyguanosine kinase	-0.931296	6.34654	20.9455	2.36178e-05	0.000323956	StrainCAST	10
ENSMUSG00000021876	Rnase4	Rnase4	58809	ribonuclease, RNase A family 4	0.559932	9.67342	20.9235	2.38208e-05	0.000326256	StrainCAST	10
ENSMUSG00000009927	Rps25	Rps25	75617	ribosomal protein S25	-0.653088	9.29476	21.2164	2.38695e-05	0.000326441	StrainCAST	10
ENSMUSG00000089774	Slc5a3	Slc5a3	53881	solute carrier family 5 (inositol transporters), member 3	-2.06221	5.05416	21.5153	2.40702e-05	0.000328699	StrainCAST	10
ENSMUSG00000106334	Gm43549	NA	NA	NA	2.51399	3.59888	21.0117	2.46421e-05	0.000336013	StrainCAST	10
ENSMUSG00000019947	Arid5b	Arid5b	71371	AT rich interactive domain 5B (MRF1-like)	-1.37703	5.5699	20.7968	2.50239e-05	0.000340716	StrainCAST	10
ENSMUSG00000082998	Gm11221	NA	NA	NA	2.8527	3.60107	21.157	2.5125e-05	0.00034159	StrainCAST	10
ENSMUSG00000035064	Eef2k	Eef2k	13631	eukaryotic elongation factor-2 kinase	-1.0344	6.05908	20.7805	2.51841e-05	0.000341889	StrainCAST	10
ENSMUSG00000025289	Prdx4	Prdx4	53381	peroxiredoxin 4	0.980375	6.53579	20.758	2.54052e-05	0.000344386	StrainCAST	10
ENSMUSG00000044068	Zrsr1	Zrsr1	22183	zinc finger (CCCH type), RNA binding motif and serine/arginine rich 1	2.26342	4.47954	20.7358	2.56258e-05	0.000346867	StrainCAST	10
ENSMUSG00000044408	Sptssa	Sptssa	104725	serine palmitoyltransferase, small subunit A	-0.847175	6.68538	20.6781	2.62095e-05	0.00035425	StrainCAST	10
ENSMUSG00000030654	Arl6ip1	Arl6ip1	54208	ADP-ribosylation factor-like 6 interacting protein 1	-0.596115	8.37259	20.6421	2.65794e-05	0.000358725	StrainCAST	10
ENSMUSG00000017561	Crlf3	Crlf3	54394	cytokine receptor-like factor 3	-0.732644	7.45618	20.6239	2.67688e-05	0.000360755	StrainCAST	10
ENSMUSG00000062866	Phactr2	Phactr2	215789	phosphatase and actin regulator 2	-1.33593	5.06842	20.5694	2.73446e-05	0.000367977	StrainCAST	10
ENSMUSG00000060441	Trim5	Trim5	667823	tripartite motif-containing 5	-1.40753	5.5128	20.5308	2.77606e-05	0.000373033	StrainCAST	10
ENSMUSG00000019877	Serinc1	Serinc1	56442	serine incorporator 1	0.592167	8.21679	20.5157	2.79244e-05	0.00037469	StrainCAST	10
ENSMUSG00000026238	Ptma	Ptma	19231	prothymosin alpha	-0.553724	9.33952	20.5033	2.80607e-05	0.000375848	StrainCAST	10
ENSMUSG00000075284	Wipf1	Wipf1	215280	WAS/WASL interacting protein family, member 1	0.866785	6.46383	20.5004	2.8092e-05	0.000375848	StrainCAST	10
ENSMUSG00000106706	C530043K16Rik	NA	NA	NA	-1.86608	5.00381	23.419	2.82557e-05	0.000377492	StrainCAST	10
ENSMUSG00000024507	Hsd17b4	Hsd17b4	15488	hydroxysteroid (17-beta) dehydrogenase 4	-1.0782	6.03901	20.4651	2.84824e-05	0.000379971	StrainCAST	10
ENSMUSG00000048371	Pdp2	Pdp2	382051	pyruvate dehyrogenase phosphatase catalytic subunit 2	-1.88473	4.66313	20.4582	2.85602e-05	0.00038046	StrainCAST	10
ENSMUSG00000008206	Cers4	Cers4	67260	ceramide synthase 4	1.37435	5.15806	20.4469	2.8686e-05	0.000381586	StrainCAST	10
ENSMUSG00000022360	Atad2	Atad2	70472	ATPase family, AAA domain containing 2	1.73098	4.50288	20.4305	2.88712e-05	0.000383498	StrainCAST	10
ENSMUSG00000040723	Rcsd1	Rcsd1	226594	RCSD domain containing 1	0.722701	7.51073	20.4098	2.91056e-05	0.000386057	StrainCAST	10
ENSMUSG00000087679	C330006A16Rik	Tmem250-ps	109299	transmembrane protein 250, pseudogene	-0.891541	6.3091	20.349	2.98076e-05	0.000394801	StrainCAST	10
ENSMUSG00000031709	Tbc1d9	Tbc1d9	71310	TBC1 domain family, member 9	-1.19912	5.51146	20.3213	3.01324e-05	0.00039831	StrainCAST	10
ENSMUSG00000079020	Slc45a4	Slc45a4	106068	solute carrier family 45, member 4	-1.53198	4.93153	20.3191	3.01587e-05	0.00039831	StrainCAST	10
ENSMUSG00000033355	Rtp4	Rtp4	67775	receptor transporter protein 4	-2.26589	4.61969	20.8182	3.04173e-05	0.000401153	StrainCAST	10
ENSMUSG00000009731	Kcnd1	Kcnd1	16506	potassium voltage-gated channel, Shal-related family, member 1	1.60486	4.72376	20.2587	3.08813e-05	0.000406692	StrainCAST	10
ENSMUSG00000099471	Gm8451	NA	NA	NA	-2.59907	4.09622	20.177	3.18875e-05	0.000419345	StrainCAST	10
ENSMUSG00000001642	Akr1b3	Akr1b3	11677	aldo-keto reductase family 1, member B3 (aldose reductase)	-0.993304	6.21164	20.1545	3.21715e-05	0.00042248	StrainCAST	10
ENSMUSG00000035329	Fbxo33	Fbxo33	70611	F-box protein 33	-1.53882	4.94023	20.1437	3.23082e-05	0.000423672	StrainCAST	10
ENSMUSG00000045095	Magi1	Magi1	14924	membrane associated guanylate kinase, WW and PDZ domain containing 1	-3.16588	3.93948	21.311	3.25247e-05	0.000425876	StrainCAST	10
ENSMUSG00000090467	Gm4613	NA	NA	NA	-5.81564	6.10629	30.8031	3.2578e-05	0.000425876	StrainCAST	10
ENSMUSG00000066861	Oas1g	Oas1g	23960	2'-5' oligoadenylate synthetase 1G	-4.62093	3.18378	20.2271	3.26144e-05	0.000425876	StrainCAST	10
ENSMUSG00000028874	Fgr	Fgr	14191	FGR proto-oncogene, Src family tyrosine kinase	1.32161	5.39047	20.1149	3.26753e-05	0.000426069	StrainCAST	10
ENSMUSG00000037649	H2-DMa	H2-DMa	14998	histocompatibility 2, class II, locus DMa	-0.773736	7.55401	20.2453	3.27892e-05	0.000426952	StrainCAST	10
ENSMUSG00000052160	Pld4	Pld4	104759	phospholipase D family, member 4	0.67275	9.16142	20.5193	3.39796e-05	0.00044183	StrainCAST	10
ENSMUSG00000063286	Gm8995	Gm8995	668139	predicted gene 8995	0.925522	7.77777	22.6931	3.43496e-05	0.000446014	StrainCAST	10
ENSMUSG00000064141	Zfp69	Zfp69	381549	zinc finger protein 69	2.34084	4.33605	19.8368	3.64578e-05	0.000472725	StrainCAST	10
ENSMUSG00000029581	Fscn1	Fscn1	14086	fascin actin-bundling protein 1	0.648054	8.70855	19.8263	3.66093e-05	0.000474024	StrainCAST	10
ENSMUSG00000001173	Ocrl	Ocrl	320634	OCRL, inositol polyphosphate-5-phosphatase	-1.09238	6.0707	19.9366	3.69725e-05	0.000478057	StrainCAST	10
ENSMUSG00000045875	Adra1a	Adra1a	11549	adrenergic receptor, alpha 1a	6.18125	2.79534	20.1615	3.75778e-05	0.000485205	StrainCAST	10
ENSMUSG00000021127	Zfp36l1	Zfp36l1	12192	zinc finger protein 36, C3H type-like 1	-0.88657	6.89403	20.7772	3.81527e-05	0.000491942	StrainCAST	10
ENSMUSG00000073705	Apitd1	Cenps	69928	centromere protein S	2.66502	3.69224	19.7116	3.83068e-05	0.000493241	StrainCAST	10
ENSMUSG00000026222	Sp100	Sp100	20684	nuclear antigen Sp100	-2.42973	4.8757	19.6743	3.8877e-05	0.000499886	StrainCAST	10
ENSMUSG00000030276	Ttll3	Ttll3	101100	tubulin tyrosine ligase-like family, member 3	1.19012	6.16352	20.0779	3.96122e-05	0.000508631	StrainCAST	10
ENSMUSG00000103182	Gm37091	NA	NA	NA	2.42258	3.92808	19.5726	4.04734e-05	0.000518969	StrainCAST	10
ENSMUSG00000051735	Rinl	Rinl	320435	Ras and Rab interactor-like	-1.64941	4.97521	19.4976	4.16945e-05	0.000533886	StrainCAST	10
ENSMUSG00000026104	Stat1	Stat1	20846	signal transducer and activator of transcription 1	-1.20067	5.57414	19.4922	4.17834e-05	0.000534285	StrainCAST	10
ENSMUSG00000063406	Tmed5	Tmed5	73130	transmembrane p24 trafficking protein 5	-0.563501	8.40485	19.4072	4.32179e-05	0.000551864	StrainCAST	10
ENSMUSG00000108162	Gm20589	NA	NA	NA	-2.24057	4.42712	19.3864	4.35772e-05	0.000555685	StrainCAST	10
ENSMUSG00000021360	Gcnt2	Gcnt2	14538	glucosaminyl (N-acetyl) transferase 2, I-branching enzyme	-2.17734	4.69018	19.3815	4.3661e-05	0.000555986	StrainCAST	10
ENSMUSG00000053907	Mat2a	Mat2a	232087	methionine adenosyltransferase II, alpha	-0.621418	8.28413	19.3399	4.43886e-05	0.000564473	StrainCAST	10
ENSMUSG00000028970	Abcb1b	Abcb1b	18669	ATP-binding cassette, sub-family B (MDR/TAP), member 1B	-2.18197	4.24784	19.6768	4.4801e-05	0.000568339	StrainCAST	10
ENSMUSG00000045594	Glb1	Glb1	12091	galactosidase, beta 1	1.03634	6.71684	20.24	4.48155e-05	0.000568339	StrainCAST	10
ENSMUSG00000004665	Cnn2	Cnn2	12798	calponin 2	-2.01276	4.5578	19.2913	4.52551e-05	0.000573129	StrainCAST	10
ENSMUSG00000104208	Gm37401	NA	NA	NA	0.717829	7.21279	19.2755	4.55416e-05	0.000575968	StrainCAST	10
ENSMUSG00000026939	Tmem141	Tmem141	51875	transmembrane protein 141	-1.25067	5.53097	19.26	4.58218e-05	0.00057872	StrainCAST	10
ENSMUSG00000017707	Serinc3	Serinc3	26943	serine incorporator 3	0.518306	10.3955	19.2519	4.59706e-05	0.000579807	StrainCAST	10
ENSMUSG00000096904	Gm3591	Gm3591	100041958	predicted gene 3591	1.40013	4.92693	19.23	4.63728e-05	0.000584083	StrainCAST	10
ENSMUSG00000024854	Pold4	Pold4	69745	polymerase (DNA-directed), delta 4	-0.792232	6.71263	19.2228	4.65065e-05	0.000584969	StrainCAST	10
ENSMUSG00000024079	Eif2ak2	Eif2ak2	19106	eukaryotic translation initiation factor 2-alpha kinase 2	-1.4785	5.50933	19.2158	4.66365e-05	0.000585808	StrainCAST	10
ENSMUSG00000072115	Ang	Ang	11727	angiogenin, ribonuclease, RNase A family, 5	0.712392	7.11986	19.1913	4.70926e-05	0.000590734	StrainCAST	10
ENSMUSG00000039148	Sart1	Sart1	20227	squamous cell carcinoma antigen recognized by T cells 1	1.31682	5.25644	19.181	4.72871e-05	0.00059237	StrainCAST	10
ENSMUSG00000039680	Mrps6	Mrps6	121022	mitochondrial ribosomal protein S6	-1.86656	4.44362	19.1726	4.74465e-05	0.000593563	StrainCAST	10
ENSMUSG00000099083	Atf7	Atf7	223922	activating transcription factor 7	1.02592	5.9504	19.1626	4.76344e-05	0.000595109	StrainCAST	10
ENSMUSG00000028673	Fuca1	Fuca1	71665	fucosidase, alpha-L- 1, tissue	0.645885	7.85926	19.1357	4.81492e-05	0.000600728	StrainCAST	10
ENSMUSG00000022940	Pigp	Pigp	56176	phosphatidylinositol glycan anchor biosynthesis, class P	-1.27278	5.54351	19.1006	4.88279e-05	0.000608374	StrainCAST	10
ENSMUSG00000062328	Rpl17	Rpl17	319195	ribosomal protein L17	-2.89635	8.45538	27.8206	4.8976e-05	0.000609399	StrainCAST	10
ENSMUSG00000027907	S100a11	S100a11	20195	S100 calcium binding protein A11	2.16685	3.73116	19.1839	4.91023e-05	0.000610149	StrainCAST	10
ENSMUSG00000061330	Gm11361	NA	NA	NA	5.2459	5.96087	27.7661	4.95136e-05	0.000614434	StrainCAST	10
ENSMUSG00000026946	Nmi	Nmi	64685	N-myc (and STAT) interactor	-1.67755	4.50025	19.0534	4.97565e-05	0.00061662	StrainCAST	10
ENSMUSG00000068876	Cgn	Cgn	70737	cingulin	2.6117	4.27146	19.034	5.01426e-05	0.000620573	StrainCAST	10
ENSMUSG00000074361	C5ar2	C5ar2	319430	complement component 5a receptor 2	-1.27043	5.13655	18.9735	5.13684e-05	0.000634536	StrainCAST	10
ENSMUSG00000002105	Slc39a13	Slc39a13	68427	solute carrier family 39 (metal ion transporter), member 13	1.29567	5.52132	18.9716	5.1408e-05	0.000634536	StrainCAST	10
ENSMUSG00000006611	Hfe	Hfe	15216	homeostatic iron regulator	-0.906738	6.05591	18.9116	5.26558e-05	0.000649071	StrainCAST	10
ENSMUSG00000069862	Rps12-ps9	NA	NA	NA	-5.59901	7.7587	27.4019	5.33725e-05	0.000657029	StrainCAST	10
ENSMUSG00000071724	Smpd5	Smpd5	100503915	sphingomyelin phosphodiesterase 5	-2.28936	3.94204	18.8409	5.41689e-05	0.000665074	StrainCAST	10
ENSMUSG00000029833	Trim24	Trim24	21848	tripartite motif-containing 24	-1.09132	5.61633	18.8408	5.41699e-05	0.000665074	StrainCAST	10
ENSMUSG00000027364	Usp50	Usp50	75083	ubiquitin specific peptidase 50	-1.29181	5.48473	19.3582	5.43595e-05	0.000666517	StrainCAST	10
ENSMUSG00000021624	Cd180	Cd180	17079	CD180 antigen	-0.707643	7.55646	18.8146	5.47406e-05	0.000670301	StrainCAST	10
ENSMUSG00000026189	Pecr	Pecr	111175	peroxisomal trans-2-enoyl-CoA reductase	-1.66835	5.43844	18.8994	5.4872e-05	0.000670315	StrainCAST	10
ENSMUSG00000029392	Rilpl1	Rilpl1	75695	Rab interacting lysosomal protein-like 1	0.729237	6.97959	18.808	5.48868e-05	0.000670315	StrainCAST	10
ENSMUSG00000071303	Rps8-ps1	NA	NA	NA	-2.15614	4.06613	19.1022	5.51645e-05	0.000672817	StrainCAST	10
ENSMUSG00000094614	Gm21769	NA	NA	NA	1.42908	5.17772	18.7643	5.58552e-05	0.000680344	StrainCAST	10
ENSMUSG00000024309	Pfdn6	Pfdn6	14976	prefoldin subunit 6	-1.07921	5.76397	18.6967	5.7392e-05	0.000698144	StrainCAST	10
ENSMUSG00000040688	Tbl3	Tbl3	213773	transducin (beta)-like 3	-1.51117	4.85489	18.6743	5.79098e-05	0.000703516	StrainCAST	10
ENSMUSG00000000325	Arvcf	Arvcf	11877	armadillo repeat gene deleted in velocardiofacial syndrome	-2.00787	4.71241	18.5721	6.03356e-05	0.000732024	StrainCAST	10
ENSMUSG00000041920	Slc16a6	Slc16a6	104681	solute carrier family 16 (monocarboxylic acid transporters), member 6	-0.726725	7.18196	18.5648	6.05135e-05	0.000733221	StrainCAST	10
ENSMUSG00000022372	Sla	Sla	20491	src-like adaptor	0.802734	6.41456	18.5106	6.18478e-05	0.000748407	StrainCAST	10
ENSMUSG00000006095	Tbcb	Tbcb	66411	tubulin folding cofactor B	-0.776019	6.6035	18.4845	6.25001e-05	0.000755312	StrainCAST	10
ENSMUSG00000052005	Gm9864	NA	NA	NA	1.69901	5.5406	22.0451	6.32808e-05	0.000763748	StrainCAST	10
ENSMUSG00000032786	Alas1	Alas1	11655	aminolevulinic acid synthase 1	-1.19932	6.12791	18.9518	6.43224e-05	0.000775307	StrainCAST	10
ENSMUSG00000010663	Fads1	Fads1	76267	fatty acid desaturase 1	1.18432	5.31812	18.3675	6.55181e-05	0.000788691	StrainCAST	10
ENSMUSG00000094127	G530012D18Rik	NA	NA	NA	-1.97029	4.84657	19.6657	6.57419e-05	0.000790356	StrainCAST	10
ENSMUSG00000026594	Ralgps2	Ralgps2	78255	Ral GEF with PH domain and SH3 binding motif 2	0.886008	5.83216	18.3508	6.59608e-05	0.000791958	StrainCAST	10
ENSMUSG00000042111	Ccdc115	Ccdc115	69668	coiled-coil domain containing 115	-0.971585	5.87996	18.34	6.62495e-05	0.000794393	StrainCAST	10
ENSMUSG00000004891	Nes	Nes	18008	nestin	-2.49788	5.13394	24.7524	6.70882e-05	0.000803408	StrainCAST	10
ENSMUSG00000035694	Caps2	Caps2	353025	calcyphosphine 2	3.31299	5.52895	23.9395	6.81254e-05	0.000814773	StrainCAST	10
ENSMUSG00000003882	Il7r	Il7r	16197	interleukin 7 receptor	1.83406	6.34859	23.294	6.85533e-05	0.000818831	StrainCAST	10
ENSMUSG00000057841	Rpl32	Rpl32	19951	ribosomal protein L32	-0.470234	10.2954	18.2438	6.88718e-05	0.000821574	StrainCAST	10
ENSMUSG00000029634	Rnf6	Rnf6	74132	ring finger protein (C3H2C3 type) 6	0.910937	6.35597	18.2285	6.92994e-05	0.000825609	StrainCAST	10
ENSMUSG00000028608	0610037L13Rik	Czib	74098	CXXC motif containing zinc binding protein	-1.15025	5.52271	18.2177	6.96032e-05	0.000828161	StrainCAST	10
ENSMUSG00000037548	H2-DMb2	H2-DMb2	15000	histocompatibility 2, class II, locus Mb2	-2.72929	3.91135	18.2088	6.98533e-05	0.000830069	StrainCAST	10
ENSMUSG00000042613	Pbxip1	Pbxip1	229534	pre B cell leukemia transcription factor interacting protein 1	0.749993	7.06666	18.2781	7.03064e-05	0.000834381	StrainCAST	10
ENSMUSG00000026473	Glul	Glul	14645	glutamate-ammonia ligase (glutamine synthetase)	0.738066	9.37114	19.6089	7.07018e-05	0.000837997	StrainCAST	10
ENSMUSG00000095649	Gm8979	NA	NA	NA	5.64146	3.55755	18.162	7.11868e-05	0.000842666	StrainCAST	10
ENSMUSG00000038151	Prdm1	Prdm1	12142	PR domain containing 1, with ZNF domain	-1.99599	4.35423	18.1156	7.25366e-05	0.000857405	StrainCAST	10
ENSMUSG00000035042	Ccl5	Ccl5	20304	chemokine (C-C motif) ligand 5	-6.61137	3.86141	27.65	7.26175e-05	0.000857405	StrainCAST	10
ENSMUSG00000021693	Kif2a	Kif2a	16563	kinesin family member 2A	1.27261	5.41437	18.1071	7.27861e-05	0.0008583	StrainCAST	10
ENSMUSG00000006638	Abhd1	Abhd1	57742	abhydrolase domain containing 1	3.01257	4.0024	18.0897	7.33027e-05	0.000863291	StrainCAST	10
ENSMUSG00000028328	Tmod1	Tmod1	21916	tropomodulin 1	-1.35224	5.29369	18.0802	7.35826e-05	0.000865485	StrainCAST	10
ENSMUSG00000100599	1700120C14Rik	1700120C14Rik	73600	RIKEN cDNA 1700120C14 gene	1.5729	4.38047	18.0558	7.43147e-05	0.000872985	StrainCAST	10
ENSMUSG00000038187	Btbd10	Btbd10	68815	BTB (POZ) domain containing 10	2.02509	4.47479	18.0214	7.53571e-05	0.000884107	StrainCAST	10
ENSMUSG00000097263	Gm26804	NA	NA	NA	0.80238	6.42684	18.0062	7.58252e-05	0.000888471	StrainCAST	10
ENSMUSG00000027217	Tspan18	Tspan18	241556	tetraspanin 18	1.00765	5.57196	17.9619	7.71971e-05	0.000903401	StrainCAST	10
ENSMUSG00000019505	Ubb	Ubb	22187	ubiquitin B	-0.600998	9.90704	18.3021	7.9344e-05	0.000927352	StrainCAST	10
ENSMUSG00000032412	Atp1b3	Atp1b3	11933	ATPase, Na+/K+ transporting, beta 3 polypeptide	0.667012	8.28942	17.9046	8.17889e-05	0.000954443	StrainCAST	10
ENSMUSG00000032370	Lactb	Lactb	80907	lactamase, beta	-1.18289	5.73254	18.4784	8.18684e-05	0.000954443	StrainCAST	10
ENSMUSG00000040713	Creg1	Creg1	433375	cellular repressor of E1A-stimulated genes 1	-0.526109	9.15109	17.739	8.45187e-05	0.0009841	StrainCAST	10
ENSMUSG00000064023	Klk8	Klk8	259277	kallikrein related-peptidase 8	0.631454	8.10288	17.6731	8.68158e-05	0.00100957	StrainCAST	10
ENSMUSG00000028901	Gmeb1	Gmeb1	56809	glucocorticoid modulatory element binding protein 1	-1.16088	5.5685	17.6322	8.82754e-05	0.00102526	StrainCAST	10
ENSMUSG00000006782	Cnp	Cnp	12799	2',3'-cyclic nucleotide 3' phosphodiesterase	-1.21398	5.28654	17.6252	8.85301e-05	0.00102693	StrainCAST	10
ENSMUSG00000074030	Exoc8	Exoc8	102058	exocyst complex component 8	1.10538	5.6876	17.6116	8.90219e-05	0.00103134	StrainCAST	10
ENSMUSG00000037608	Bclaf1	Bclaf1	72567	BCL2-associated transcription factor 1	0.719071	7.15217	17.5907	8.97835e-05	0.00103886	StrainCAST	10
ENSMUSG00000027253	Lrp4	Lrp4	228357	low density lipoprotein receptor-related protein 4	-2.64305	3.49814	17.5696	9.05589e-05	0.00104652	StrainCAST	10
ENSMUSG00000004383	Large	Large1	16795	LARGE xylosyl- and glucuronyltransferase 1	-1.1483	5.69105	17.5545	9.11215e-05	0.00105171	StrainCAST	10
ENSMUSG00000021880	Rnase6	Rnase6	78416	ribonuclease, RNase A family, 6	-2.65034	3.83904	17.5503	9.12754e-05	0.00105217	StrainCAST	10
ENSMUSG00000032263	Bckdhb	Bckdhb	12040	branched chain ketoacid dehydrogenase E1, beta polypeptide	2.47032	4.09457	17.5355	9.18288e-05	0.00105723	StrainCAST	10
ENSMUSG00000100394	Gm28791	NA	NA	NA	-1.95633	4.20465	17.4881	9.36238e-05	0.00107618	StrainCAST	10
ENSMUSG00000037211	Spry1	Spry1	24063	sprouty RTK signaling antagonist 1	1.78582	4.62789	17.4859	9.3707e-05	0.00107618	StrainCAST	10
ENSMUSG00000025701	Alox5	Alox5	11689	arachidonate 5-lipoxygenase	1.75264	4.64604	17.4432	9.53584e-05	0.00109378	StrainCAST	10
ENSMUSG00000006527	Sfmbt1	Sfmbt1	54650	Scm-like with four mbt domains 1	1.2425	5.36123	17.4378	9.55709e-05	0.00109486	StrainCAST	10
ENSMUSG00000020823	Sec14l1	Sec14l1	74136	SEC14-like lipid binding 1	0.689397	6.97454	17.4199	9.62739e-05	0.00110155	StrainCAST	10
ENSMUSG00000087269	D330023K18Rik	NA	NA	NA	-1.45452	4.62334	17.3857	9.76273e-05	0.00111565	StrainCAST	10
ENSMUSG00000022892	App	App	11820	amyloid beta (A4) precursor protein	0.68622	6.86063	17.3722	9.81708e-05	0.00112048	StrainCAST	10
ENSMUSG00000024597	Slc12a2	Slc12a2	20496	solute carrier family 12, member 2	-0.794218	6.79088	17.3426	9.93682e-05	0.00112951	StrainCAST	10
ENSMUSG00000032554	Trf	Trf	22041	transferrin	-0.577948	9.7101	17.3423	9.93808e-05	0.00112951	StrainCAST	10
ENSMUSG00000062203	Gspt1	Gspt1	14852	G1 to S phase transition 1	0.643482	7.78079	17.3422	9.93815e-05	0.00112951	StrainCAST	10
ENSMUSG00000073489	Ifi204	Ifi204	15951	interferon activated gene 204	-2.66109	3.48754	17.5713	9.94508e-05	0.00112951	StrainCAST	10
ENSMUSG00000003038	Hmgn2	Hmgn2	15331	high mobility group nucleosomal binding domain 2	-2.23441	4.72141	20.1292	0.000100187	0.00113648	StrainCAST	10
ENSMUSG00000067274	Rplp0	Rplp0	11837	ribosomal protein, large, P0	-0.879506	10.0104	21.6606	0.000101353	0.00114829	StrainCAST	10
ENSMUSG00000037419	Endod1	Endod1	71946	endonuclease domain containing 1	0.989165	5.98319	17.2795	0.000101971	0.00115388	StrainCAST	10
ENSMUSG00000108752	RP23-385F8.3	NA	NA	NA	-2.04358	4.35643	17.2413	0.000103578	0.00117064	StrainCAST	10
ENSMUSG00000009291	Pttg1ip	Pttg1ip	108705	pituitary tumor-transforming 1 interacting protein	0.658133	7.00744	17.221	0.000104446	0.001179	StrainCAST	10
ENSMUSG00000090257	Gm4524	NA	NA	NA	-1.48892	4.73864	17.3346	0.000104839	0.00118199	StrainCAST	10
ENSMUSG00000044573	Acp1	Acp1	11431	acid phosphatase 1, soluble	-1.20661	5.67588	17.1774	0.000106331	0.00119736	StrainCAST	10
ENSMUSG00000087371	Gm15541	NA	NA	NA	-1.71301	4.49578	17.1707	0.000106626	0.00119922	StrainCAST	10
ENSMUSG00000021361	Tmem14c	Tmem14c	66154	transmembrane protein 14C	-0.704194	6.90371	17.1468	0.000107675	0.00120954	StrainCAST	10
ENSMUSG00000022636	Alcam	Alcam	11658	activated leukocyte cell adhesion molecule	2.2165	5.38382	21.8813	0.000108283	0.0012149	StrainCAST	10
ENSMUSG00000024579	Pcyox1l	Pcyox1l	240334	prenylcysteine oxidase 1 like	1.68309	4.37878	17.1127	0.000109197	0.00122354	StrainCAST	10
ENSMUSG00000028189	Ctbs	Ctbs	74245	chitobiase	-1.18183	5.44228	17.11	0.000109318	0.00122354	StrainCAST	10
ENSMUSG00000041841	Rpl37	Rpl37	67281	ribosomal protein L37	1.1572	9.59325	23.5047	0.000109704	0.00122637	StrainCAST	10
ENSMUSG00000015656	Hspa8	Hspa8	15481	heat shock protein 8	-1.7276	8.91328	24.0397	0.000109836	0.00122637	StrainCAST	10
ENSMUSG00000098557	Kctd12	Kctd12	239217	potassium channel tetramerisation domain containing 12	0.552569	8.7149	17.0883	0.000110295	0.00123001	StrainCAST	10
ENSMUSG00000046447	Camk2n1	Camk2n1	66259	calcium/calmodulin-dependent protein kinase II inhibitor 1	0.769987	7.00323	17.3376	0.00011086	0.00123482	StrainCAST	10
ENSMUSG00000031781	Ciapin1	Ciapin1	109006	cytokine induced apoptosis inhibitor 1	1.40828	5.2664	17.0369	0.000112653	0.00125328	StrainCAST	10
ENSMUSG00000053559	Smagp	Smagp	207818	small cell adhesion glycoprotein	-1.23383	5.05889	17.0198	0.000113447	0.0012606	StrainCAST	10
ENSMUSG00000096061	Gm23681	NA	NA	NA	-2.09338	4.27839	16.9897	0.000114864	0.00127481	StrainCAST	10
ENSMUSG00000022960	Donson	Donson	60364	downstream neighbor of SON	-1.82558	4.50841	16.9833	0.000115165	0.00127662	StrainCAST	10
ENSMUSG00000025766	D3Ertd751e	D3Ertd751e	73852	DNA segment, Chr 3, ERATO Doi 751, expressed	-1.82933	4.26382	16.9675	0.000115919	0.00128344	StrainCAST	10
ENSMUSG00000016206	H2-M3	H2-M3	14991	histocompatibility 2, M region locus 3	-1.08012	5.5598	16.9383	0.000117319	0.00129738	StrainCAST	10
ENSMUSG00000026600	Soat1	Soat1	20652	sterol O-acyltransferase 1	-0.80635	6.9931	17.6736	0.000119007	0.00131448	StrainCAST	10
ENSMUSG00000027130	Slc12a6	Slc12a6	107723	solute carrier family 12, member 6	0.683708	6.98544	16.8931	0.000119529	0.00131866	StrainCAST	10
ENSMUSG00000020234	4930404N11Rik	4930404N11Rik	432479	RIKEN cDNA 4930404N11 gene	2.13938	3.83351	16.8865	0.000119852	0.00132066	StrainCAST	10
ENSMUSG00000106001	Gm42826	NA	NA	NA	2.00048	7.12816	23.3164	0.00012209	0.00134327	StrainCAST	10
ENSMUSG00000082321	Gm14253	NA	NA	NA	4.13268	3.18262	16.8396	0.000122194	0.00134327	StrainCAST	10
ENSMUSG00000084350	Znf41-ps	NA	NA	NA	-2.29237	3.56211	16.8209	0.000123143	0.00135209	StrainCAST	10
ENSMUSG00000020547	Bzw2	Bzw2	66912	basic leucine zipper and W2 domains 2	1.515	4.97001	16.9024	0.00012407	0.00135996	StrainCAST	10
ENSMUSG00000038002	Cramp1l	Cramp1l	57354	cramped chromatin regulator homolog 1	1.22016	5.25201	16.8011	0.000124154	0.00135996	StrainCAST	10
ENSMUSG00000009418	Nav1	Nav1	215690	neuron navigator 1	-1.55681	4.41909	16.7829	0.00012509	0.00136732	StrainCAST	10
ENSMUSG00000002233	Rhoc	Rhoc	11853	ras homolog family member C	0.766604	6.71205	16.7823	0.000125122	0.00136732	StrainCAST	10
ENSMUSG00000031485	Prosc	Plpbp	114863	pyridoxal phosphate binding protein	-1.1953	5.42959	16.7585	0.000126359	0.00137921	StrainCAST	10
ENSMUSG00000022451	Twf1	Twf1	19230	twinfilin actin binding protein 1	-1.0925	5.64733	16.7833	0.000127223	0.001387	StrainCAST	10
ENSMUSG00000035711	Dok3	Dok3	27261	docking protein 3	1.33548	4.76204	16.7368	0.000127497	0.00138835	StrainCAST	10
ENSMUSG00000038147	Cd84	Cd84	12523	CD84 antigen	-0.599135	8.33828	16.6885	0.000130066	0.00141466	StrainCAST	10
ENSMUSG00000034252	Senp6	Senp6	215351	SUMO/sentrin specific peptidase 6	0.667513	7.15804	16.6365	0.000132897	0.00143968	StrainCAST	10
ENSMUSG00000028165	Cisd2	Cisd2	67006	CDGSH iron sulfur domain 2	-0.734304	6.70724	16.6365	0.000132899	0.00143968	StrainCAST	10
ENSMUSG00000029461	Fam168a	Fam168a	319604	family with sequence similarity 168, member A	0.773787	6.30581	16.6351	0.000132975	0.00143968	StrainCAST	10
ENSMUSG00000015291	Gdi1	Gdi1	14567	guanosine diphosphate (GDP) dissociation inhibitor 1	1.06161	5.76219	16.6348	0.000132989	0.00143968	StrainCAST	10
ENSMUSG00000048330	Ric3	Ric3	320360	RIC3 acetylcholine receptor chaperone	-2.37136	3.84224	16.8087	0.000134228	0.00145139	StrainCAST	10
ENSMUSG00000055013	Agap1	Agap1	347722	ArfGAP with GTPase domain, ankyrin repeat and PH domain 1	1.41641	4.59105	16.5699	0.000136612	0.00147544	StrainCAST	10
ENSMUSG00000028459	Cd72	Cd72	12517	CD72 antigen	-2.60406	5.36381	22.7497	0.000137014	0.00147806	StrainCAST	10
ENSMUSG00000026817	Ak1	Ak1	11636	adenylate kinase 1	1.0987	5.62704	16.5372	0.000138482	0.00149215	StrainCAST	10
ENSMUSG00000020721	Helz	Helz	78455	helicase with zinc finger domain	0.869232	6.28842	16.5263	0.000139108	0.00149715	StrainCAST	10
ENSMUSG00000031066	Usp11	Usp11	236733	ubiquitin specific peptidase 11	2.49452	3.74269	16.516	0.000139703	0.0015018	StrainCAST	10
ENSMUSG00000005873	Reep5	Reep5	13476	receptor accessory protein 5	0.688673	7.88831	16.8465	0.000140959	0.00151354	StrainCAST	10
ENSMUSG00000059089	Fcgr4	Fcgr4	246256	Fc receptor, IgG, low affinity IV	-2.23916	3.80897	16.4563	0.000143205	0.00153589	StrainCAST	10
ENSMUSG00000017760	Ctsa	Ctsa	19025	cathepsin A	0.510419	9.96195	16.4473	0.000143745	0.00153989	StrainCAST	10
ENSMUSG00000053317	Sec61b	Sec61b	66212	Sec61 beta subunit	-0.634232	7.46752	16.4137	0.000145762	0.00155969	StrainCAST	10
ENSMUSG00000027439	Gzf1	Gzf1	74533	GDNF-inducible zinc finger protein 1	1.64407	4.54463	16.4099	0.000145993	0.00156035	StrainCAST	10
ENSMUSG00000032691	Nlrp3	Nlrp3	216799	NLR family, pyrin domain containing 3	1.21481	5.78117	16.8495	0.000146197	0.00156073	StrainCAST	10
ENSMUSG00000029253	Cenpc1	Cenpc1	12617	centromere protein C1	1.00092	5.61776	16.3938	0.000146971	0.00156719	StrainCAST	10
ENSMUSG00000097141	Gm10524	NA	NA	NA	1.46776	4.928	16.3822	0.000147685	0.00157298	StrainCAST	10
ENSMUSG00000032470	Mras	Mras	17532	muscle and microspikes RAS	-1.2889	4.972	16.3779	0.00014795	0.00157399	StrainCAST	10
ENSMUSG00000014767	Tbp	Tbp	21374	TATA box binding protein	-1.41487	4.71878	16.3555	0.000149332	0.00158687	StrainCAST	10
ENSMUSG00000027660	Skil	Skil	20482	SKI-like	-0.631607	8.03218	16.4047	0.000149544	0.0015873	StrainCAST	10
ENSMUSG00000028656	Cap1	Cap1	12331	CAP, adenylate cyclase-associated protein 1 (yeast)	0.708077	7.72673	16.3454	0.000150602	0.00159669	StrainCAST	10
ENSMUSG00000100826	Snhg14	Ipw	16353	imprinted gene in the Prader-Willi syndrome region	0.943193	6.09892	16.3193	0.000151598	0.00160542	StrainCAST	10
ENSMUSG00000004018	Fancl	Fancl	67030	Fanconi anemia, complementation group L	-1.70169	4.38973	16.3146	0.000151896	0.00160672	StrainCAST	10
ENSMUSG00000032067	Pts	Pts	19286	6-pyruvoyl-tetrahydropterin synthase	-0.900629	6.03556	16.2812	0.000154019	0.00162732	StrainCAST	10
ENSMUSG00000056383	AI987944	AI987944	233168	expressed sequence AI987944	-1.48492	5.01806	16.2736	0.000154508	0.00163062	StrainCAST	10
ENSMUSG00000027671	Actl6a	Actl6a	56456	actin-like 6A	-1.13357	5.67607	16.1995	0.000159355	0.00167985	StrainCAST	10
ENSMUSG00000037347	Chst7	Chst7	60322	carbohydrate (N-acetylglucosamino) sulfotransferase 7	-1.2199	5.22262	16.1694	0.000161371	0.00169917	StrainCAST	10
ENSMUSG00000038459	Abhd17c	Abhd17c	70178	abhydrolase domain containing 17C	-1.1099	5.53341	16.153	0.000162473	0.00170883	StrainCAST	10
ENSMUSG00000049775	Tmsb4x	Tmsb4x	19241	thymosin, beta 4, X chromosome	0.406155	13.7476	16.149	0.000162747	0.00170977	StrainCAST	10
ENSMUSG00000000563	Atp5f1	Atp5pb	11950	ATP synthase peripheral stalk-membrane subunit b	-0.556832	7.8753	16.1261	0.000164311	0.00172424	StrainCAST	10
ENSMUSG00000100183	Gm28512	NA	NA	NA	-1.53892	4.36317	16.1106	0.000165379	0.00173348	StrainCAST	10
ENSMUSG00000000740	Rpl13	Rpl13	270106	ribosomal protein L13	1.73222	10.0155	22.2381	0.000165893	0.0017369	StrainCAST	10
ENSMUSG00000021772	Nkiras1	Nkiras1	69721	NFKB inhibitor interacting Ras-like protein 1	-1.03846	5.87512	16.096	0.000166389	0.00174012	StrainCAST	10
ENSMUSG00000030868	Dctn5	Dctn5	59288	dynactin 5	-0.89674	6.33379	16.0839	0.000167229	0.00174693	StrainCAST	10
ENSMUSG00000029672	Fam3c	Fam3c	27999	family with sequence similarity 3, member C	-0.946614	5.9162	16.0685	0.000168306	0.0017562	StrainCAST	10
ENSMUSG00000033760	Rbm4b	Rbm4b	66704	RNA binding motif protein 4B	-0.864284	6.37242	16.0165	0.000172006	0.00179278	StrainCAST	10
ENSMUSG00000018449	Rpain	Rpain	69723	RPA interacting protein	1.28738	5.02565	16.0136	0.000172213	0.00179292	StrainCAST	10
ENSMUSG00000031138	F9	F9	14071	coagulation factor IX	2.00339	4.05745	15.9936	0.000173664	0.00180554	StrainCAST	10
ENSMUSG00000036611	Eepd1	Eepd1	67484	endonuclease/exonuclease/phosphatase family domain containing 1	1.2693	5.38755	15.9915	0.000173816	0.00180554	StrainCAST	10
ENSMUSG00000075602	Ly6a	Ly6a	110454	lymphocyte antigen 6 complex, locus A	-3.68073	3.29184	16.0521	0.000174493	0.00181053	StrainCAST	10
ENSMUSG00000036856	Wnt4	Wnt4	22417	wingless-type MMTV integration site family, member 4	1.70128	4.18842	15.9628	0.000175914	0.00182324	StrainCAST	10
ENSMUSG00000034271	Jdp2	Jdp2	81703	Jun dimerization protein 2	2.2283	4.65701	17.5104	0.000177373	0.00183629	StrainCAST	10
ENSMUSG00000062461	Gm5453	NA	NA	NA	-2.71619	3.53804	16.1878	0.000179051	0.0018516	StrainCAST	10
ENSMUSG00000027007	Ssfa2	Itprid2	70599	ITPR interacting domain containing 2	1.00838	5.74135	15.9163	0.000179375	0.00185287	StrainCAST	10
ENSMUSG00000079659	Tmem243	Tmem243	652925	transmembrane protein 243, mitochondrial	-0.86898	6.26356	15.9121	0.000179689	0.00185405	StrainCAST	10
ENSMUSG00000021596	Mctp1	Mctp1	78771	multiple C2 domains, transmembrane 1	1.02384	5.64945	15.9048	0.000180239	0.00185765	StrainCAST	10
ENSMUSG00000057092	Fxyd3	Fxyd3	17178	FXYD domain-containing ion transport regulator 3	2.97889	3.78468	15.8828	0.000181908	0.00187276	StrainCAST	10
ENSMUSG00000108897	RP24-88J19.4	NA	NA	NA	-1.82107	4.25219	15.8785	0.000182236	0.00187405	StrainCAST	10
ENSMUSG00000022742	Cpox	Cpox	12892	coproporphyrinogen oxidase	-1.36312	5.21672	15.821	0.00018668	0.00191762	StrainCAST	10
ENSMUSG00000045435	Tmem60	Tmem60	212090	transmembrane protein 60	-0.928188	5.98538	15.8175	0.000186956	0.00191832	StrainCAST	10
ENSMUSG00000021548	Ccnh	Ccnh	66671	cyclin H	-1.00669	5.74067	15.8126	0.000187338	0.00192011	StrainCAST	10
ENSMUSG00000041959	S100a10	S100a10	20194	S100 calcium binding protein A10 (calpactin)	1.70741	4.57145	15.79	0.000189127	0.0019363	StrainCAST	10
ENSMUSG00000025630	Hprt	Hprt	15452	hypoxanthine guanine phosphoribosyl transferase	-0.736849	6.60359	15.748	0.000192485	0.00196663	StrainCAST	10
ENSMUSG00000029723	Tsc22d4	Tsc22d4	78829	TSC22 domain family, member 4	0.56505	8.0642	15.7477	0.000192514	0.00196663	StrainCAST	10
ENSMUSG00000045519	Zfp560	Zfp560	434377	zinc finger protein 560	-2.05078	3.9459	15.6982	0.000196557	0.0020057	StrainCAST	10
ENSMUSG00000030760	Acer3	Acer3	66190	alkaline ceramidase 3	0.604589	7.48109	15.6796	0.000198101	0.00201923	StrainCAST	10
ENSMUSG00000066150	Slc31a1	Slc31a1	20529	solute carrier family 31, member 1	0.956228	5.76014	15.6515	0.000200453	0.00204096	StrainCAST	10
ENSMUSG00000020644	Id2	Id2	15902	inhibitor of DNA binding 2	-1.01367	6.98457	17.8531	0.000200906	0.00204332	StrainCAST	10
ENSMUSG00000106281	Gm44346	NA	NA	NA	-2.51497	3.6462	15.6042	0.000204485	0.00207743	StrainCAST	10
ENSMUSG00000037257	Aagab	Aagab	66939	alpha- and gamma-adaptin binding protein	1.03701	5.47914	15.5665	0.000207752	0.0021083	StrainCAST	10
ENSMUSG00000074874	Ctla2b	Ctla2b	13025	cytotoxic T lymphocyte-associated protein 2 beta	0.991532	5.77912	15.5874	0.000208826	0.00211689	StrainCAST	10
ENSMUSG00000006058	Snf8	Snf8	27681	SNF8, ESCRT-II complex subunit, homolog (S. cerevisiae)	-0.677922	7.0099	15.5195	0.000211908	0.00214577	StrainCAST	10
ENSMUSG00000063696	Gm8730	NA	NA	NA	4.83818	7.76779	26.8512	0.000212441	0.00214881	StrainCAST	10
ENSMUSG00000019726	Lyst	Lyst	17101	lysosomal trafficking regulator	1.04217	5.6691	15.4838	0.000215127	0.00217361	StrainCAST	10
ENSMUSG00000063856	Gpx1	Gpx1	14775	glutathione peroxidase 1	0.520297	8.65564	15.4605	0.000217246	0.00219262	StrainCAST	10
ENSMUSG00000020460	Rps27a	Rps27a	78294	ribosomal protein S27A	1.52756	10.0483	21.0755	0.000218693	0.00220481	StrainCAST	10
ENSMUSG00000047977	Synb	Synb	239167	syncytin b	-3.32003	4.34898	15.7245	0.000220955	0.0022252	StrainCAST	10
ENSMUSG00000052911	Lamb2	Lamb2	16779	laminin, beta 2	1.71848	4.07272	15.3527	0.000227364	0.00228725	StrainCAST	10
ENSMUSG00000032741	Tpcn1	Tpcn1	252972	two pore channel 1	-0.981171	5.54151	15.3497	0.000227657	0.0022877	StrainCAST	10
ENSMUSG00000058291	Zfp68	Zfp68	24135	zinc finger protein 68	-0.983508	5.40743	15.3412	0.000228473	0.00229341	StrainCAST	10
ENSMUSG00000026568	Mpc2	Mpc2	70456	mitochondrial pyruvate carrier 2	-0.733251	6.49335	15.3273	0.000229816	0.0023044	StrainCAST	10
ENSMUSG00000048701	Ccdc6	Ccdc6	76551	coiled-coil domain containing 6	-1.04111	5.36412	15.2445	0.000238013	0.002384	StrainCAST	10
ENSMUSG00000052837	Junb	Junb	16477	jun B proto-oncogene	-0.775376	8.13071	16.9739	0.00024174	0.00241871	StrainCAST	10
ENSMUSG00000020705	Ddx42	Ddx42	72047	DEAD (Asp-Glu-Ala-Asp) box polypeptide 42	0.840939	6.11977	15.1888	0.000243693	0.00243425	StrainCAST	10
ENSMUSG00000023048	Prr13	Prr13	66151	proline rich 13	-0.766533	6.28297	15.1876	0.00024382	0.00243425	StrainCAST	10
ENSMUSG00000042331	Specc1	Specc1	432572	sperm antigen with calponin homology and coiled-coil domains 1	0.652993	7.25335	15.1844	0.000244147	0.00243488	StrainCAST	10
ENSMUSG00000059776	Rpl13-ps6	NA	NA	NA	-6.29602	4.36413	20.5836	0.000244714	0.00243791	StrainCAST	10
ENSMUSG00000028070	Apoa1bp	Naxe	246703	NAD(P)HX epimerase	-0.920301	6.2038	15.1601	0.000246673	0.00245478	StrainCAST	10
ENSMUSG00000023961	Enpp4	Enpp4	224794	ectonucleotide pyrophosphatase/phosphodiesterase 4	-2.68334	3.30306	15.3111	0.000252256	0.00250764	StrainCAST	10
ENSMUSG00000056536	Pign	Pign	27392	phosphatidylinositol glycan anchor biosynthesis, class N	1.03445	6.6338	16.8963	0.000257789	0.00255989	StrainCAST	10
ENSMUSG00000026102	Inpp1	Inpp1	16329	inositol polyphosphate-1-phosphatase	-2.02068	3.91496	15.0493	0.000258546	0.00256466	StrainCAST	10
ENSMUSG00000020220	Vps13d	Vps13d	230895	vacuolar protein sorting 13D	1.12509	5.46951	15.0027	0.000263719	0.00261317	StrainCAST	10
ENSMUSG00000015839	Nfe2l2	Nfe2l2	18024	nuclear factor, erythroid derived 2, like 2	-0.56469	7.80337	14.9921	0.000264907	0.00262213	StrainCAST	10
ENSMUSG00000016559	H3f3b	H3f3b	15081	H3.3 histone B	-0.441137	9.61675	14.9819	0.000266061	0.00263073	StrainCAST	10
ENSMUSG00000096145	Vkorc1	Vkorc1	27973	vitamin K epoxide reductase complex, subunit 1	0.751255	6.68469	14.9779	0.000266516	0.00263242	StrainCAST	10
ENSMUSG00000032553	Srprb	Srprb	20818	signal recognition particle receptor, B subunit	1.04601	5.91625	14.9519	0.000269484	0.00265599	StrainCAST	10
ENSMUSG00000026627	Tmem206	Pacc1	66950	proton activated chloride channel 1	0.842708	6.35954	14.9496	0.000269738	0.00265599	StrainCAST	10
ENSMUSG00000068396	Rpl34-ps1	Rpl34-ps1	619547	ribosomal protein L34, pseudogene 1	3.17252	7.57576	20.2172	0.000269765	0.00265599	StrainCAST	10
ENSMUSG00000025085	Ablim1	Ablim1	226251	actin-binding LIM protein 1	1.77651	4.41234	14.9189	0.000273291	0.00268784	StrainCAST	10
ENSMUSG00000063234	Gpr84	Gpr84	80910	G protein-coupled receptor 84	-1.22208	7.89313	19.8118	0.000277628	0.00272546	StrainCAST	10
ENSMUSG00000104918	Gm42944	NA	NA	NA	-3.00877	3.46823	14.9424	0.000277705	0.00272546	StrainCAST	10
ENSMUSG00000003812	Dnase2a	Dnase2a	13423	deoxyribonuclease II alpha	-0.589705	8.00606	14.8751	0.00027843	0.00272968	StrainCAST	10
ENSMUSG00000056429	Tgoln1	Tgoln1	22134	trans-golgi network protein	0.634929	7.15097	14.8672	0.000279368	0.00273597	StrainCAST	10
ENSMUSG00000026670	Uap1	Uap1	107652	UDP-N-acetylglucosamine pyrophosphorylase 1	1.23049	5.28439	14.928	0.000280539	0.00274453	StrainCAST	10
ENSMUSG00000029655	N4bp2l2	N4bp2l2	381695	NEDD4 binding protein 2-like 2	0.642936	7.36466	14.8525	0.000281124	0.00274661	StrainCAST	10
ENSMUSG00000084806	Gm15232	Gm15232	627268	predicted gene 15232	3.016	3.3282	14.8507	0.000281345	0.00274661	StrainCAST	10
ENSMUSG00000029106	Add1	Add1	11518	adducin 1 (alpha)	0.821921	6.10097	14.8354	0.000283188	0.00276168	StrainCAST	10
ENSMUSG00000059456	Ptk2b	Ptk2b	19229	PTK2 protein tyrosine kinase 2 beta	-1.03808	5.59917	14.8234	0.00028464	0.00277291	StrainCAST	10
ENSMUSG00000102423	Gm37465	NA	NA	NA	-1.04069	5.6442	14.8127	0.000285942	0.00278266	StrainCAST	10
ENSMUSG00000034160	Ogt	Ogt	108155	O-linked N-acetylglucosamine (GlcNAc) transferase (UDP-N-acetylglucosamine:polypeptide-N-acetylglucosaminyl transferase)	-0.667159	7.09343	14.8092	0.000286364	0.00278385	StrainCAST	10
ENSMUSG00000101523	Gm10031	NA	NA	NA	1.62129	4.64133	14.7881	0.000288949	0.00280602	StrainCAST	10
ENSMUSG00000002602	Axl	Axl	26362	AXL receptor tyrosine kinase	-1.37852	5.15	15.2141	0.000294563	0.00285754	StrainCAST	10
ENSMUSG00000059493	Nhs	Nhs	195727	NHS actin remodeling regulator	2.8466	3.77347	14.8657	0.000297249	0.00288057	StrainCAST	10
ENSMUSG00000107383	Gm4366	NA	NA	NA	3.27254	3.95213	17.1685	0.000297571	0.00288067	StrainCAST	10
ENSMUSG00000047238	Mageh1	Mageh1	75625	melanoma antigen, family H, 1	1.67073	4.23027	14.7028	0.000299674	0.00289704	StrainCAST	10
ENSMUSG00000027751	Supt20	Supt20	56790	SPT20 SAGA complex component	0.7962	6.77113	14.7964	0.000299889	0.00289704	StrainCAST	10
ENSMUSG00000024121	Atp6v0c	Atp6v0c	11984	ATPase, H+ transporting, lysosomal V0 subunit C	-0.466242	10.3479	14.685	0.00030196	0.00291195	StrainCAST	10
ENSMUSG00000018593	Sparc	Sparc	20692	secreted acidic cysteine rich glycoprotein	0.454863	11.3743	14.6809	0.000302481	0.00291195	StrainCAST	10
ENSMUSG00000020608	Smc6	Smc6	67241	structural maintenance of chromosomes 6	0.760616	6.53534	14.6792	0.000302704	0.00291195	StrainCAST	10
ENSMUSG00000026029	Casp8	Casp8	12370	caspase 8	-0.713515	6.84997	14.6781	0.000302853	0.00291195	StrainCAST	10
ENSMUSG00000040747	Cd53	Cd53	12508	CD53 antigen	0.459544	9.52514	14.6769	0.000303007	0.00291195	StrainCAST	10
ENSMUSG00000018507	Trpv2	Trpv2	22368	transient receptor potential cation channel, subfamily V, member 2	0.92012	5.78176	14.6423	0.00030752	0.00295226	StrainCAST	10
ENSMUSG00000042190	Cmklr1	Cmklr1	14747	chemokine-like receptor 1	0.805239	6.52308	14.6007	0.000313043	0.00300216	StrainCAST	10
ENSMUSG00000019998	Stx7	Stx7	53331	syntaxin 7	0.616682	7.56512	14.5821	0.000315534	0.00302292	StrainCAST	10
ENSMUSG00000034612	Chst11	Chst11	58250	carbohydrate sulfotransferase 11	-1.18564	5.32445	14.9045	0.00031591	0.00302338	StrainCAST	10
ENSMUSG00000068758	Il3ra	Il3ra	16188	interleukin 3 receptor, alpha chain	2.14889	3.72663	14.5603	0.000318497	0.00304405	StrainCAST	10
ENSMUSG00000039759	Thap3	Thap3	69876	THAP domain containing, apoptosis associated protein 3	0.780466	6.30709	14.5563	0.000319041	0.00304405	StrainCAST	10
ENSMUSG00000038738	Shank1	Shank1	243961	SH3 and multiple ankyrin repeat domains 1	2.1924	3.75569	14.5552	0.000319198	0.00304405	StrainCAST	10
ENSMUSG00000041147	Brca2	Brca2	12190	breast cancer 2, early onset	-0.877235	6.25168	14.5678	0.000319386	0.00304405	StrainCAST	10
ENSMUSG00000029014	Dnajc2	Dnajc2	22791	DnaJ heat shock protein family (Hsp40) member C2	0.792119	6.11836	14.5086	0.000325635	0.00310041	StrainCAST	10
ENSMUSG00000037731	Themis2	Themis2	230787	thymocyte selection associated family member 2	-1.41592	4.76754	14.5012	0.000326663	0.00310517	StrainCAST	10
ENSMUSG00000039853	Trim14	Trim14	74735	tripartite motif-containing 14	-1.77185	4.31374	14.5002	0.000326807	0.00310517	StrainCAST	10
ENSMUSG00000042406	Atf4	Atf4	11911	activating transcription factor 4	0.640675	7.20515	14.4885	0.000328445	0.00311547	StrainCAST	10
ENSMUSG00000024338	Psmb8	Psmb8	16913	proteasome (prosome, macropain) subunit, beta type 8 (large multifunctional peptidase 7)	-0.625776	7.46277	14.4872	0.000328637	0.00311547	StrainCAST	10
ENSMUSG00000072680	Tmem254c	Tmem254c	100039192	transmembrane protein 254c	-2.29141	3.7742	14.4853	0.000328902	0.00311547	StrainCAST	10
ENSMUSG00000006219	Fblim1	Fblim1	74202	filamin binding LIM protein 1	-1.19135	4.88299	14.4677	0.000331386	0.00313579	StrainCAST	10
ENSMUSG00000047789	Slc38a9	Slc38a9	268706	solute carrier family 38, member 9	1.02189	5.44889	14.465	0.000331778	0.00313629	StrainCAST	10
ENSMUSG00000030122	Ptms	Ptms	69202	parathymosin	-0.534092	8.57654	14.459	0.00033263	0.00314113	StrainCAST	10
ENSMUSG00000003200	Sh3gl1	Sh3gl1	20405	SH3-domain GRB2-like 1	1.18937	5.47962	14.5388	0.000334412	0.00315473	StrainCAST	10
ENSMUSG00000034854	Mfsd12	Mfsd12	73822	major facilitator superfamily domain containing 12	0.899037	6.55201	15.6116	0.000335906	0.00316559	StrainCAST	10
ENSMUSG00000030611	Mrps11	Mrps11	67994	mitochondrial ribosomal protein S11	1.10684	5.32248	14.4301	0.000336778	0.00317058	StrainCAST	10
ENSMUSG00000038271	Iffo1	Iffo1	320678	intermediate filament family orphan 1	-0.812949	6.54525	14.3795	0.000344178	0.00323696	StrainCAST	10
ENSMUSG00000064326	Siva1	Siva1	30954	SIVA1, apoptosis-inducing factor	-1.14165	5.1967	14.3751	0.000344829	0.00323978	StrainCAST	10
ENSMUSG00000067038	Rps12-ps3	NA	NA	NA	-1.43866	6.65255	18.0246	0.000347072	0.00325754	StrainCAST	10
ENSMUSG00000041571	Sepw1	Selenow	20364	selenoprotein W	-0.889673	6.19569	14.3482	0.000348825	0.00326806	StrainCAST	10
ENSMUSG00000059326	Csf2ra	Csf2ra	12982	colony stimulating factor 2 receptor, alpha, low-affinity (granulocyte-macrophage)	-0.677747	6.9425	14.3478	0.000348899	0.00326806	StrainCAST	10
ENSMUSG00000030798	Cd37	Cd37	12493	CD37 antigen	-0.598894	8.11198	14.3785	0.000350269	0.00327511	StrainCAST	10
ENSMUSG00000028277	Ube2j1	Ube2j1	56228	ubiquitin-conjugating enzyme E2J 1	0.888524	6.00431	14.338	0.000350361	0.00327511	StrainCAST	10
ENSMUSG00000029161	Cgref1	Cgref1	68567	cell growth regulator with EF hand domain 1	-0.976612	5.53986	14.3281	0.000351854	0.00328575	StrainCAST	10
ENSMUSG00000043157	Arl11	Arl11	219144	ADP-ribosylation factor-like 11	-0.82824	6.4249	14.3256	0.00035224	0.00328604	StrainCAST	10
ENSMUSG00000075232	Amd1	Amd1	11702	S-adenosylmethionine decarboxylase 1	2.28741	3.66244	14.3016	0.000355896	0.00331679	StrainCAST	10
ENSMUSG00000052125	F730043M19Rik	F730043M19Rik	320046	RIKEN cDNA F730043M19 gene	1.9411	4.21073	14.2766	0.000359744	0.00334928	StrainCAST	10
ENSMUSG00000084383	Gm13370	NA	NA	NA	6.6518	3.83436	17.1203	0.00036082	0.00335591	StrainCAST	10
ENSMUSG00000070495	Ctcfl	Ctcfl	664799	CCCTC-binding factor (zinc finger protein)-like	-1.99617	4.31685	14.5816	0.000362168	0.00336507	StrainCAST	10
ENSMUSG00000004865	Srpk1	Srpk1	20815	serine/arginine-rich protein specific kinase 1	-0.720094	6.63216	14.2526	0.00036347	0.00337378	StrainCAST	10
ENSMUSG00000056763	Cspp1	Cspp1	211660	centrosome and spindle pole associated protein 1	0.767067	6.36688	14.2465	0.000364422	0.00337922	StrainCAST	10
ENSMUSG00000025795	Rassf3	Rassf3	192678	Ras association (RalGDS/AF-6) domain family member 3	-1.36946	4.81898	14.2318	0.000366742	0.00339733	StrainCAST	10
ENSMUSG00000043004	Gng2	Gng2	14702	guanine nucleotide binding protein (G protein), gamma 2	0.693731	6.58973	14.2236	0.000368046	0.00340599	StrainCAST	10
ENSMUSG00000107511	Gm44440	NA	NA	NA	3.23119	5.75286	18.9382	0.000371211	0.00343184	StrainCAST	10
ENSMUSG00000036916	Zfp280c	Zfp280c	208968	zinc finger protein 280C	1.582	4.1469	14.1998	0.000371828	0.00343411	StrainCAST	10
ENSMUSG00000106628	Gm43558	NA	NA	NA	-1.72336	4.40931	14.1909	0.000373263	0.00344393	StrainCAST	10
ENSMUSG00000101462	Gm3052	NA	NA	NA	-2.72372	3.76448	14.1594	0.000378354	0.00348742	StrainCAST	10
ENSMUSG00000028334	Nans	Nans	94181	N-acetylneuraminic acid synthase (sialic acid synthase)	1.0016	5.50537	14.1485	0.000380136	0.00349967	StrainCAST	10
ENSMUSG00000024077	Strn	Strn	268980	striatin, calmodulin binding protein	1.00728	5.43668	14.1467	0.00038044	0.00349967	StrainCAST	10
ENSMUSG00000019699	Akt3	Akt3	23797	thymoma viral proto-oncogene 3	1.60321	4.26058	14.1343	0.000382473	0.00351487	StrainCAST	10
ENSMUSG00000038388	Mpp6	Mpp6	56524	membrane protein, palmitoylated 6 (MAGUK p55 subfamily member 6)	-0.84638	6.04521	14.1111	0.000386325	0.00354675	StrainCAST	10
ENSMUSG00000030745	Il21r	Il21r	60504	interleukin 21 receptor	-0.723805	6.70319	14.1005	0.000388098	0.00355949	StrainCAST	10
ENSMUSG00000004558	Ndrg2	Ndrg2	29811	N-myc downstream regulated gene 2	2.20973	3.84983	14.1207	0.000391383	0.00358606	StrainCAST	10
ENSMUSG00000036896	C1qc	C1qc	12262	complement component 1, q subcomponent, C chain	-0.429023	12.1706	14.0504	0.000396587	0.00362897	StrainCAST	10
ENSMUSG00000031216	Stard8	Stard8	236920	START domain containing 8	-1.26935	4.48439	14.0477	0.000397047	0.00362897	StrainCAST	10
ENSMUSG00000062519	Zfp398	Zfp398	272347	zinc finger protein 398	-1.10226	5.17281	14.0465	0.000397244	0.00362897	StrainCAST	10
ENSMUSG00000000489	Pdgfb	Pdgfb	18591	platelet derived growth factor, B polypeptide	-0.645472	7.52099	14.1016	0.000402233	0.00367092	StrainCAST	10
ENSMUSG00000033075	Senp1	Senp1	223870	SUMO1/sentrin specific peptidase 1	1.1795	5.60231	14.3026	0.000410747	0.00374257	StrainCAST	10
ENSMUSG00000105494	Gm44310	NA	NA	NA	2.53064	3.92841	14.4585	0.000410893	0.00374257	StrainCAST	10
ENSMUSG00000042182	Bend6	Bend6	320705	BEN domain containing 6	1.2497	4.79721	13.96	0.000412383	0.00375244	StrainCAST	10
ENSMUSG00000103851	Gm37606	NA	NA	NA	0.718235	6.85492	13.9551	0.00041325	0.00375663	StrainCAST	10
ENSMUSG00000035199	Arl6ip5	Arl6ip5	65106	ADP-ribosylation factor-like 6 interacting protein 5	0.681652	6.86201	13.9477	0.000414589	0.00376511	StrainCAST	10
ENSMUSG00000022377	Asap1	Asap1	13196	ArfGAP with SH3 domain, ankyrin repeat and PH domain1	-0.557953	7.42987	13.9308	0.000417618	0.0037858	StrainCAST	10
ENSMUSG00000032115	Hyou1	Hyou1	12282	hypoxia up-regulated 1	1.02633	5.53834	13.9304	0.000417687	0.0037858	StrainCAST	10
ENSMUSG00000051510	Mafg	Mafg	17134	v-maf musculoaponeurotic fibrosarcoma oncogene family, protein G (avian)	0.552536	7.58341	13.9258	0.000418527	0.0037897	StrainCAST	10
ENSMUSG00000039130	Zc3hc1	Zc3hc1	232679	zinc finger, C3HC type 1	1.00759	5.57297	13.912	0.000421044	0.00380876	StrainCAST	10
ENSMUSG00000072693	Gm10401	NA	NA	NA	1.09469	5.05903	13.9082	0.000421722	0.00381116	StrainCAST	10
ENSMUSG00000027995	Tlr2	Tlr2	24088	toll-like receptor 2	-0.713379	7.92274	14.9246	0.000423252	0.00382126	StrainCAST	10
ENSMUSG00000028995	Fam126a	Fam126a	84652	family with sequence similarity 126, member A	1.22983	4.94933	13.8711	0.000428553	0.00386534	StrainCAST	10
ENSMUSG00000094290	Gm27512	NA	NA	NA	-2.76717	3.60391	13.8567	0.000431239	0.00388577	StrainCAST	10
ENSMUSG00000042129	Rassf4	Rassf4	213391	Ras association (RalGDS/AF-6) domain family member 4	-0.795194	6.5119	13.8537	0.000431793	0.00388698	StrainCAST	10
ENSMUSG00000057506	Bloc1s2	Bloc1s2	73689	biogenesis of lysosomal organelles complex-1, subunit 2	1.1615	5.27834	13.8496	0.000432572	0.0038902	StrainCAST	10
ENSMUSG00000038393	Txnip	Txnip	56338	thioredoxin interacting protein	0.515325	8.2875	13.8378	0.000434792	0.00390637	StrainCAST	10
ENSMUSG00000031333	Abcb7	Abcb7	11306	ATP-binding cassette, sub-family B (MDR/TAP), member 7	1.73969	4.26884	13.8173	0.000438677	0.00393745	StrainCAST	10
ENSMUSG00000019806	Aig1	Aig1	66253	androgen-induced 1	0.69806	6.61626	13.7909	0.000443714	0.00397879	StrainCAST	10
ENSMUSG00000025746	Il6	Il6	16193	interleukin 6	-2.21037	4.42271	14.2429	0.000447642	0.00401013	StrainCAST	10
ENSMUSG00000096727	Psmb9	Psmb9	16912	proteasome (prosome, macropain) subunit, beta type 9 (large multifunctional peptidase 2)	-0.867734	6.01342	13.7601	0.000449682	0.00402365	StrainCAST	10
ENSMUSG00000085525	Gm13166	NA	NA	NA	-1.60586	3.77328	13.7584	0.000450022	0.00402365	StrainCAST	10
ENSMUSG00000033161	Atp1a1	Atp1a1	11928	ATPase, Na+/K+ transporting, alpha 1 polypeptide	-0.573972	7.13447	13.7385	0.000453923	0.00405333	StrainCAST	10
ENSMUSG00000070031	Sp140	Sp140	434484	Sp140 nuclear body protein	1.08245	5.29374	13.737	0.000454218	0.00405333	StrainCAST	10
ENSMUSG00000108522	RP23-385F8.2	NA	NA	NA	-2.2858	3.93827	13.7065	0.000460283	0.00410106	StrainCAST	10
ENSMUSG00000106408	Gm43321	NA	NA	NA	0.735339	9.94818	16.1177	0.000460763	0.00410106	StrainCAST	10
ENSMUSG00000050855	Zfp940	Zfp940	233057	zinc finger protein 940	1.21426	5.0055	13.7034	0.000460897	0.00410106	StrainCAST	10
ENSMUSG00000034024	Cct2	Cct2	12461	chaperonin containing Tcp1, subunit 2 (beta)	-0.618615	7.15658	13.6882	0.000463957	0.00412431	StrainCAST	10
ENSMUSG00000022407	Adsl	Adsl	11564	adenylosuccinate lyase	-1.45535	4.56899	13.6655	0.000468563	0.00416125	StrainCAST	10
ENSMUSG00000061119	Prcp	Prcp	72461	prolylcarboxypeptidase (angiotensinase C)	-0.650948	6.96546	13.6582	0.000470039	0.00417036	StrainCAST	10
ENSMUSG00000029649	Pomp	Pomp	66537	proteasome maturation protein	-0.488416	8.18569	13.6487	0.000471982	0.00418358	StrainCAST	10
ENSMUSG00000030660	Pik3c2a	Pik3c2a	18704	phosphatidylinositol-4-phosphate 3-kinase catalytic subunit type 2 alpha	-1.07819	5.1809	13.6454	0.000472666	0.00418563	StrainCAST	10
ENSMUSG00000005312	Ubqln1	Ubqln1	56085	ubiquilin 1	1.46138	5.95519	16.1914	0.000473296	0.0041872	StrainCAST	10
ENSMUSG00000012819	Cdh23	Cdh23	22295	cadherin 23 (otocadherin)	1.51649	4.62687	13.6225	0.000477394	0.00421942	StrainCAST	10
ENSMUSG00000104724	Gm43162	NA	NA	NA	-1.43029	4.75806	13.6041	0.000481241	0.00424935	StrainCAST	10
ENSMUSG00000057411	Fam173a	Fam173a	214917	family with sequence similarity 173, member A	-0.664274	6.4207	13.5978	0.000482564	0.00425697	StrainCAST	10
ENSMUSG00000026526	Fh1	Fh1	14194	fumarate hydratase 1	-1.17589	4.91405	13.5952	0.000483103	0.00425766	StrainCAST	10
ENSMUSG00000018583	G3bp1	G3bp1	27041	GTPase activating protein (SH3 domain) binding protein 1	-0.575601	7.35959	13.5849	0.000485284	0.00427281	StrainCAST	10
ENSMUSG00000004651	Tyr	Tyr	22173	tyrosinase	-2.1615	3.63149	13.5737	0.000487656	0.00428961	StrainCAST	10
ENSMUSG00000027506	Tpd52	Tpd52	21985	tumor protein D52	-0.651022	6.7388	13.5672	0.000489019	0.00429751	StrainCAST	10
ENSMUSG00000102037	Bcl2a1a	Bcl2a1a	12044	B cell leukemia/lymphoma 2 related protein A1a	-1.36216	5.7681	15.7624	0.000490719	0.00430836	StrainCAST	10
ENSMUSG00000037553	Zdhhc18	Zdhhc18	503610	zinc finger, DHHC domain containing 18	1.19383	4.79003	13.5189	0.000499418	0.00438057	StrainCAST	10
ENSMUSG00000026471	Mr1	Mr1	15064	major histocompatibility complex, class I-related	1.98425	4.24665	13.5085	0.000501699	0.00439557	StrainCAST	10
ENSMUSG00000024026	Glo1	Glo1	109801	glyoxalase 1	0.902416	5.80239	13.5068	0.000502079	0.00439557	StrainCAST	10
ENSMUSG00000060519	Tor3a	Tor3a	30935	torsin family 3, member A	-0.829909	6.08871	13.5005	0.000503452	0.0043971	StrainCAST	10
ENSMUSG00000090000	Ier3ip1	Ier3ip1	66191	immediate early response 3 interacting protein 1	-0.549834	7.26457	13.4998	0.000503594	0.0043971	StrainCAST	10
ENSMUSG00000030707	Coro1a	Coro1a	12721	coronin, actin binding protein 1A	-0.456866	8.98765	13.4994	0.000503681	0.0043971	StrainCAST	10
ENSMUSG00000038069	Cdkn2aip	Cdkn2aip	70925	CDKN2A interacting protein	1.62331	4.35827	13.4894	0.000505888	0.0044122	StrainCAST	10
ENSMUSG00000091617	Gm3752	NA	NA	NA	5.44394	3.11168	13.4753	0.000509021	0.00443534	StrainCAST	10
ENSMUSG00000051504	Siglech	Siglech	233274	sialic acid binding Ig-like lectin H	-0.408617	9.67264	13.4342	0.000518234	0.00450757	StrainCAST	10
ENSMUSG00000020377	Ltc4s	Ltc4s	17001	leukotriene C4 synthase	0.492979	9.1415	13.4339	0.000518286	0.00450757	StrainCAST	10
ENSMUSG00000024590	Lmnb1	Lmnb1	16906	lamin B1	-2.09284	4.00794	13.5844	0.000521687	0.00453289	StrainCAST	10
ENSMUSG00000020143	Dock2	Dock2	94176	dedicator of cyto-kinesis 2	0.564091	7.58405	13.3975	0.000526589	0.00457119	StrainCAST	10
ENSMUSG00000109105	RP23-233O21.6	NA	NA	NA	0.802968	7.89153	14.7021	0.000529131	0.00458857	StrainCAST	10
ENSMUSG00000040021	Lats1	Lats1	16798	large tumor suppressor	1.21007	4.87137	13.3845	0.000529584	0.00458857	StrainCAST	10
ENSMUSG00000108573	RP24-399H16.1	NA	NA	NA	1.87796	3.95854	13.3659	0.000533906	0.00461848	StrainCAST	10
ENSMUSG00000028917	Plekhm2	Plekhm2	69582	pleckstrin homology domain containing, family M (with RUN domain) member 2	0.79223	6.28124	13.3636	0.000534453	0.00461848	StrainCAST	10
ENSMUSG00000017631	Abr	Abr	109934	active BCR-related gene	-0.959273	5.45149	13.3632	0.000534535	0.00461848	StrainCAST	10
ENSMUSG00000097911	Gm26691	NA	NA	NA	-1.13861	5.18298	13.3524	0.000537077	0.00463611	StrainCAST	10
ENSMUSG00000013846	St3gal1	St3gal1	20442	ST3 beta-galactoside alpha-2,3-sialyltransferase 1	2.29789	3.49945	13.3478	0.00053816	0.00464113	StrainCAST	10
ENSMUSG00000051234	Rnf7	Rnf7	19823	ring finger protein 7	-0.575242	7.23603	13.3336	0.000541518	0.0046641	StrainCAST	10
ENSMUSG00000006362	Cbfa2t3	Cbfa2t3	12398	CBFA2/RUNX1 translocation partner 3	-1.11105	5.44496	13.3315	0.000542007	0.0046641	StrainCAST	10
ENSMUSG00000029389	Ddx55	Ddx55	67848	DEAD (Asp-Glu-Ala-Asp) box polypeptide 55	0.912109	5.82058	13.3301	0.000542337	0.0046641	StrainCAST	10
ENSMUSG00000025372	Baiap2	Baiap2	108100	brain-specific angiogenesis inhibitor 1-associated protein 2	1.2489	4.92941	13.3083	0.000547524	0.00470433	StrainCAST	10
ENSMUSG00000029141	Slc4a1ap	Slc4a1ap	20534	solute carrier family 4 (anion exchanger), member 1, adaptor protein	1.2265	5.02293	13.3006	0.000549376	0.00471586	StrainCAST	10
ENSMUSG00000070327	Rnf213	Rnf213	672511	ring finger protein 213	-1.24226	4.6628	13.2956	0.000550575	0.00472177	StrainCAST	10
ENSMUSG00000018012	Rac3	Rac3	170758	Rac family small GTPase 3	-2.02532	3.99256	13.3408	0.000551622	0.00472636	StrainCAST	10
ENSMUSG00000054342	Kcnn4	Kcnn4	16534	potassium intermediate/small conductance calcium-activated channel, subfamily N, member 4	1.95074	4.02196	13.4441	0.000554175	0.00474384	StrainCAST	10
ENSMUSG00000002617	Zfp40	Zfp40	22700	zinc finger protein 40	1.27506	4.49004	13.2653	0.000557927	0.00477154	StrainCAST	10
ENSMUSG00000026491	Ahctf1	Ahctf1	226747	AT hook containing transcription factor 1	1.03473	5.25498	13.2473	0.000562337	0.00480338	StrainCAST	10
ENSMUSG00000033434	Gtpbp6	Gtpbp6	107999	GTP binding protein 6 (putative)	1.13661	5.011	13.2459	0.000562689	0.00480338	StrainCAST	10
ENSMUSG00000019210	Atp6v1e1	Atp6v1e1	11973	ATPase, H+ transporting, lysosomal V1 subunit E1	-0.675894	6.55624	13.2254	0.000567778	0.00484235	StrainCAST	10
ENSMUSG00000021550	2210016F16Rik	2210016F16Rik	70153	RIKEN cDNA 2210016F16 gene	-0.932205	5.82124	13.2223	0.000568538	0.00484436	StrainCAST	10
ENSMUSG00000041355	Ssr2	Ssr2	66256	signal sequence receptor, beta	0.534268	7.89653	13.2106	0.00057147	0.00486486	StrainCAST	10
ENSMUSG00000021929	Kpna3	Kpna3	16648	karyopherin (importin) alpha 3	0.721026	6.29945	13.1823	0.000578606	0.00492108	StrainCAST	10
ENSMUSG00000083669	Gm10169	NA	NA	NA	1.50198	5.48255	14.4392	0.000583329	0.00495668	StrainCAST	10
ENSMUSG00000020962	Gtf2a1	Gtf2a1	83602	general transcription factor II A, 1	0.637099	7.03664	13.1611	0.000584004	0.00495787	StrainCAST	10
ENSMUSG00000028599	Tnfrsf1b	Tnfrsf1b	21938	tumor necrosis factor receptor superfamily, member 1b	-0.784364	6.10473	13.1436	0.000588487	0.00499134	StrainCAST	10
ENSMUSG00000003316	Glg1	Glg1	20340	golgi apparatus protein 1	0.733799	6.70675	13.1407	0.000589238	0.00499313	StrainCAST	10
ENSMUSG00000041120	Nbl1	Nbl1	17965	NBL1, DAN family BMP antagonist	1.25696	5.06581	13.1322	0.00059144	0.0050072	StrainCAST	10
ENSMUSG00000002625	Akap8l	Akap8l	54194	A kinase (PRKA) anchor protein 8-like	0.656766	6.53983	13.1174	0.000595312	0.00503537	StrainCAST	10
ENSMUSG00000106636	Gm43813	NA	NA	NA	0.868245	6.35757	13.376	0.000601874	0.00508622	StrainCAST	10
ENSMUSG00000048497	Mmgt2	Mmgt2	216829	membrane magnesium transporter 2	-1.21636	5.30914	13.1903	0.00060615	0.00511767	StrainCAST	10
ENSMUSG00000060550	H2-Q7	H2-Q7	15018	histocompatibility 2, Q region locus 7	-1.12302	5.26361	13.8515	0.000609679	0.00514277	StrainCAST	10
ENSMUSG00000068747	Sort1	Sort1	20661	sortilin 1	0.763266	6.2782	13.0562	0.000611523	0.00515363	StrainCAST	10
ENSMUSG00000022893	Adamts1	Adamts1	11504	a disintegrin-like and metallopeptidase (reprolysin type) with thrombospondin type 1 motif, 1	-3.98184	3.33843	15.2159	0.000614649	0.00517526	StrainCAST	10
ENSMUSG00000102049	Zbed6	Zbed6	667118	zinc finger, BED type containing 6	0.884795	5.65198	13.0373	0.000616626	0.00518718	StrainCAST	10
ENSMUSG00000051557	Pusl1	Pusl1	433813	pseudouridylate synthase-like 1	1.31144	4.74374	13.034	0.000617514	0.00518993	StrainCAST	10
ENSMUSG00000068457	Uty	Uty	22290	ubiquitously transcribed tetratricopeptide repeat gene, Y chromosome	1.06122	6.03673	13.9247	0.00062131	0.00521708	StrainCAST	10
ENSMUSG00000107277	Gm10461	NA	NA	NA	3.27914	3.37773	12.9238	0.0006482	0.00543794	StrainCAST	10
ENSMUSG00000045636	Mtus1	Mtus1	102103	mitochondrial tumor suppressor 1	0.563516	7.22299	12.8979	0.00065564	0.00549537	StrainCAST	10
ENSMUSG00000018930	Ccl4	Ccl4	20303	chemokine (C-C motif) ligand 4	-2.21483	10.1717	16.7949	0.000656573	0.0054982	StrainCAST	10
ENSMUSG00000090733	Rps27	Rps27	57294	ribosomal protein S27	-0.472963	9.48955	12.8854	0.00065926	0.00551571	StrainCAST	10
ENSMUSG00000034088	Hdlbp	Hdlbp	110611	high density lipoprotein (HDL) binding protein	0.56392	7.32013	12.883	0.000659963	0.0055166	StrainCAST	10
ENSMUSG00000101493	2810405F17Rik	NA	NA	NA	-1.35039	4.38323	12.8738	0.000662624	0.00553384	StrainCAST	10
ENSMUSG00000069972	Rps13-ps2	NA	NA	NA	-2.7199	7.54768	16.7516	0.000664402	0.0055397	StrainCAST	10
ENSMUSG00000098274	Rpl24	Rpl24	68193	ribosomal protein L24	-0.480729	8.76876	12.8673	0.000664524	0.0055397	StrainCAST	10
ENSMUSG00000038520	Tbc1d17	Tbc1d17	233204	TBC1 domain family, member 17	-0.716075	6.1501	12.8457	0.000670906	0.00558312	StrainCAST	10
ENSMUSG00000001518	Itfg2	Itfg2	101142	integrin alpha FG-GAP repeat containing 2	-1.25635	4.77028	12.8456	0.00067094	0.00558312	StrainCAST	10
ENSMUSG00000031922	Cep57	Cep57	74360	centrosomal protein 57	-0.932409	5.65613	12.8482	0.000673214	0.005597	StrainCAST	10
ENSMUSG00000040998	Npnt	Npnt	114249	nephronectin	0.839282	6.71679	13.2126	0.00067613	0.00561619	StrainCAST	10
ENSMUSG00000021725	Parp8	Parp8	52552	poly (ADP-ribose) polymerase family, member 8	-1.70212	4.10571	12.7762	0.000691792	0.00573999	StrainCAST	10
ENSMUSG00000008683	Rps15a	Rps15a	267019	ribosomal protein S15A	-0.854468	9.60537	15.9239	0.000692276	0.00573999	StrainCAST	10
ENSMUSG00000017686	Rhot1	Rhot1	59040	ras homolog family member T1	-0.938868	5.50812	12.7692	0.000693925	0.00574851	StrainCAST	10
ENSMUSG00000021939	Ctsb	Ctsb	13030	cathepsin B	-0.450686	11.0155	12.7626	0.000695952	0.00576014	StrainCAST	10
ENSMUSG00000032567	Aste1	Aste1	66595	asteroid homolog 1	-1.6752	4.05406	12.7503	0.000699764	0.00578651	StrainCAST	10
ENSMUSG00000082286	Pisd-ps1	NA	NA	NA	1.34363	4.53618	12.7342	0.000704764	0.00582265	StrainCAST	10
ENSMUSG00000047888	Tnrc6b	Tnrc6b	213988	trinucleotide repeat containing 6b	0.631361	6.91845	12.7199	0.000709211	0.00585416	StrainCAST	10
ENSMUSG00000001674	Ddx18	Ddx18	66942	DEAD (Asp-Glu-Ala-Asp) box polypeptide 18	0.756563	6.9679	13.4984	0.000710745	0.00586158	StrainCAST	10
ENSMUSG00000027111	Itga6	Itga6	16403	integrin alpha 6	-0.925728	7.22293	14.8701	0.000723935	0.00596504	StrainCAST	10
ENSMUSG00000003421	Nosip	Nosip	66394	nitric oxide synthase interacting protein	-1.5114	4.68758	12.657	0.000729237	0.00600338	StrainCAST	10
ENSMUSG00000032280	Tle3	Tle3	21887	transducin-like enhancer of split 3	0.900201	5.75841	12.6545	0.000730039	0.00600464	StrainCAST	10
ENSMUSG00000085028	Slc2a4rg-ps	Slc2a4rg-ps	329584	Slc2a4 regulator, pseudogene	1.21041	4.63625	12.6342	0.000736624	0.00605141	StrainCAST	10
ENSMUSG00000031765	Mt1	Mt1	17748	metallothionein 1	-1.32889	7.67545	16.351	0.000737271	0.00605141	StrainCAST	10
ENSMUSG00000006281	Tep1	Tep1	21745	telomerase associated protein 1	-1.15473	5.10916	12.6309	0.00073769	0.00605141	StrainCAST	10
ENSMUSG00000029394	Cdk2ap1	Cdk2ap1	13445	CDK2 (cyclin-dependent kinase 2)-associated protein 1	0.656808	7.00132	12.5644	0.000759771	0.00622703	StrainCAST	10
ENSMUSG00000037266	Rsrp1	Rsrp1	27981	arginine/serine rich protein 1	-0.44458	9.82113	12.5363	0.000769267	0.00629927	StrainCAST	10
ENSMUSG00000052997	Uba2	Uba2	50995	ubiquitin-like modifier activating enzyme 2	-0.697048	6.43022	12.5338	0.000770136	0.0063008	StrainCAST	10
ENSMUSG00000093185	Gm25692	NA	NA	NA	-2.26541	4.52781	12.5253	0.000773038	0.00631895	StrainCAST	10
ENSMUSG00000048895	Cdk5r1	Cdk5r1	12569	cyclin-dependent kinase 5, regulatory subunit 1 (p35)	0.93703	5.60771	12.5209	0.000774562	0.00632582	StrainCAST	10
ENSMUSG00000062822	4833420G17Rik	4833420G17Rik	67392	RIKEN cDNA 4833420G17 gene	-1.56163	4.60074	12.5126	0.0007774	0.00633848	StrainCAST	10
ENSMUSG00000022962	Gart	Gart	14450	phosphoribosylglycinamide formyltransferase	-1.359	4.64734	12.5124	0.000777484	0.00633848	StrainCAST	10
ENSMUSG00000057894	Zfp329	Zfp329	67230	zinc finger protein 329	-0.895458	5.56483	12.5026	0.000780873	0.00636051	StrainCAST	10
ENSMUSG00000001383	Zmat2	Zmat2	66492	zinc finger, matrin type 2	-0.662133	6.36475	12.4805	0.000788555	0.00641742	StrainCAST	10
ENSMUSG00000027665	Pik3ca	Pik3ca	18706	phosphatidylinositol-4,5-bisphosphate 3-kinase catalytic subunit alpha	0.886234	5.71797	12.4526	0.000798393	0.00649028	StrainCAST	10
ENSMUSG00000030869	Ndufab1	Ndufab1	70316	NADH:ubiquinone oxidoreductase subunit AB1	-0.57422	7.19584	12.4512	0.000798911	0.00649028	StrainCAST	10
ENSMUSG00000064373	Sepp1	Selenop	20363	selenoprotein P	-0.624757	9.91702	13.8866	0.000802166	0.006511	StrainCAST	10
ENSMUSG00000004661	Arid3b	Arid3b	56380	AT rich interactive domain 3B (BRIGHT-like)	-1.52451	4.6795	12.6192	0.000807193	0.00654605	StrainCAST	10
ENSMUSG00000074342	I830077J02Rik	I830077J02Rik	433638	RIKEN cDNA I830077J02 gene	-1.06547	5.37463	12.4218	0.00080939	0.00655456	StrainCAST	10
ENSMUSG00000032010	Usp2	Usp2	53376	ubiquitin specific peptidase 2	0.523993	7.80017	12.4211	0.000809661	0.00655456	StrainCAST	10
ENSMUSG00000038489	Polr2l	Polr2l	66491	polymerase (RNA) II (DNA directed) polypeptide L	1.19979	5.20228	12.3986	0.000817808	0.00661069	StrainCAST	10
ENSMUSG00000025133	Ints4	Ints4	101861	integrator complex subunit 4	1.40791	4.62651	12.398	0.000818024	0.00661069	StrainCAST	10
ENSMUSG00000021552	Gkap1	Gkap1	56278	G kinase anchoring protein 1	0.929565	5.36888	12.3918	0.000820284	0.00662316	StrainCAST	10
ENSMUSG00000024052	Lpin2	Lpin2	64898	lipin 2	0.593034	7.09427	12.3658	0.000829823	0.00669434	StrainCAST	10
ENSMUSG00000101906	Mrgprc2-ps	NA	NA	NA	0.966523	5.4397	12.3607	0.00083169	0.00670355	StrainCAST	10
ENSMUSG00000047875	Gpr157	Gpr157	269604	G protein-coupled receptor 157	1.00978	5.67043	12.4041	0.0008343	0.00671609	StrainCAST	10
ENSMUSG00000027215	Cd82	Cd82	12521	CD82 antigen	0.68837	6.47985	12.3507	0.000835419	0.00671609	StrainCAST	10
ENSMUSG00000006301	Tmbim1	Tmbim1	69660	transmembrane BAX inhibitor motif containing 1	-1.06203	5.33208	12.3506	0.000835424	0.00671609	StrainCAST	10
ENSMUSG00000060510	Zfp266	Zfp266	77519	zinc finger protein 266	-1.61129	4.32187	12.3389	0.000839798	0.00673723	StrainCAST	10
ENSMUSG00000032440	Tgfbr2	Tgfbr2	21813	transforming growth factor, beta receptor II	-0.469599	7.83005	12.3378	0.000840202	0.00673723	StrainCAST	10
ENSMUSG00000030759	Far1	Far1	67420	fatty acyl CoA reductase 1	-0.80912	5.91095	12.3377	0.000840241	0.00673723	StrainCAST	10
ENSMUSG00000020692	Nle1	Nle1	217011	notchless homolog 1	1.30408	4.31093	12.3107	0.000850429	0.00681301	StrainCAST	10
ENSMUSG00000037321	Tap1	Tap1	21354	transporter 1, ATP-binding cassette, sub-family B (MDR/TAP)	-1.07382	5.02992	12.3076	0.000851602	0.0068165	StrainCAST	10
ENSMUSG00000031570	Plpp5	Plpp5	71910	phospholipid phosphatase 5	1.22437	4.80053	12.2991	0.00085483	0.00683643	StrainCAST	10
ENSMUSG00000059040	Eno1b	Eno1b	433182	enolase 1B, retrotransposed	1.46759	6.74975	15.7358	0.000861673	0.00688519	StrainCAST	10
ENSMUSG00000096370	Gm21992	Gm21992	102902673	predicted gene 21992	0.803188	5.88703	12.2578	0.000870699	0.00695131	StrainCAST	10
ENSMUSG00000029464	Gpn3	Gpn3	68080	GPN-loop GTPase 3	1.30332	4.45039	12.2533	0.00087246	0.00695936	StrainCAST	10
ENSMUSG00000073388	A330017A19Rik	NA	NA	NA	-1.42327	4.21393	12.2457	0.000875419	0.00697694	StrainCAST	10
ENSMUSG00000015112	Slc25a13	Slc25a13	50799	solute carrier family 25 (mitochondrial carrier, adenine nucleotide translocator), member 13	-2.12305	3.90043	12.2336	0.000880143	0.0070047	StrainCAST	10
ENSMUSG00000022488	Nckap1l	Nckap1l	105855	NCK associated protein 1 like	0.50769	7.56428	12.2323	0.000880651	0.0070047	StrainCAST	10
ENSMUSG00000025204	Ndufb8	Ndufb8	67264	NADH:ubiquinone oxidoreductase subunit B8	0.516246	7.45976	12.231	0.000881175	0.0070047	StrainCAST	10
ENSMUSG00000027984	Hadh	Hadh	15107	hydroxyacyl-Coenzyme A dehydrogenase	0.990884	5.3218	12.2174	0.000886536	0.00703811	StrainCAST	10
ENSMUSG00000024426	Atat1	Atat1	73242	alpha tubulin acetyltransferase 1	-1.02788	5.45982	12.2153	0.00088735	0.00703811	StrainCAST	10
ENSMUSG00000027831	Veph1	Veph1	72789	ventricular zone expressed PH domain-containing 1	-2.21137	3.72921	12.2145	0.000887662	0.00703811	StrainCAST	10
ENSMUSG00000050064	Zfp697	Zfp697	242109	zinc finger protein 697	0.974034	5.71415	12.2096	0.000889611	0.00704752	StrainCAST	10
ENSMUSG00000022789	Dnm1l	Dnm1l	74006	dynamin 1-like	1.00997	5.70881	12.2151	0.000893948	0.00707581	StrainCAST	10
ENSMUSG00000027611	Procr	Procr	19124	protein C receptor, endothelial	1.87491	4.90353	12.1962	0.000894972	0.00707786	StrainCAST	10
ENSMUSG00000002413	Braf	Braf	109880	Braf transforming gene	-1.06672	5.30395	12.1939	0.000895864	0.00707886	StrainCAST	10
ENSMUSG00000015749	Anp32e	Anp32e	66471	acidic (leucine-rich) nuclear phosphoprotein 32 family, member E	0.712526	6.36483	12.1847	0.000899566	0.00710204	StrainCAST	10
ENSMUSG00000102600	Gm37266	NA	NA	NA	-1.394	3.9676	12.1739	0.000903907	0.00713022	StrainCAST	10
ENSMUSG00000022350	E430025E21Rik	Washc5	223593	WASH complex subunit 5	-1.24186	4.35993	12.1512	0.000913097	0.00719657	StrainCAST	10
ENSMUSG00000005161	Prdx2	Prdx2	21672	peroxiredoxin 2	-0.589663	6.88678	12.1491	0.00091399	0.00719748	StrainCAST	10
ENSMUSG00000035203	Epn1	Epn1	13854	epsin 1	0.666377	6.86427	12.0896	0.000938622	0.00738516	StrainCAST	10
ENSMUSG00000038034	Igsf8	Igsf8	140559	immunoglobulin superfamily, member 8	-0.752943	7.25153	12.0873	0.000939556	0.00738622	StrainCAST	10
ENSMUSG00000032089	Il10ra	Il10ra	16154	interleukin 10 receptor, alpha	-0.56726	7.27543	12.0288	0.000964505	0.00757591	StrainCAST	10
ENSMUSG00000078984	Gm11027	NA	NA	NA	1.74957	4.00824	12.0208	0.000967956	0.00759657	StrainCAST	10
ENSMUSG00000003032	Klf4	Klf4	16600	Kruppel-like factor 4 (gut)	3.44273	4.85112	15.3262	0.000982142	0.00770136	StrainCAST	10
ENSMUSG00000057134	Ado	Ado	211488	2-aminoethanethiol (cysteamine) dioxygenase	-1.00309	5.28372	11.9846	0.000983777	0.00770764	StrainCAST	10
ENSMUSG00000040820	Hlcs	Hlcs	110948	holocarboxylase synthetase (biotin- [propriony-Coenzyme A-carboxylase (ATP-hydrolysing)] ligase)	2.33461	3.72745	11.9734	0.000988736	0.00773993	StrainCAST	10
ENSMUSG00000018287	Spag7	Spag7	216873	sperm associated antigen 7	-0.763769	5.83532	11.9572	0.000995946	0.00778978	StrainCAST	10
ENSMUSG00000071141	Rpl36a-ps3	NA	NA	NA	-1.23391	6.66796	14.5771	0.00099706	0.00779191	StrainCAST	10
ENSMUSG00000037300	Ttc13	Ttc13	234875	tetratricopeptide repeat domain 13	0.898539	5.67319	11.9339	0.0010064	0.00785824	StrainCAST	10
ENSMUSG00000026113	Inpp4a	Inpp4a	269180	inositol polyphosphate-4-phosphatase, type I	-1.00133	5.17229	11.9315	0.00100746	0.00785986	StrainCAST	10
ENSMUSG00000031838	Ifi30	Ifi30	65972	interferon gamma inducible protein 30	-0.589352	7.96974	12.3352	0.00101058	0.00787761	StrainCAST	10
ENSMUSG00000041879	Ipo9	Ipo9	226432	importin 9	1.08386	5.07855	11.9213	0.00101207	0.00788258	StrainCAST	10
ENSMUSG00000020605	Hs1bp3	Hs1bp3	58240	HCLS1 binding protein 3	1.22615	4.89873	11.891	0.00102593	0.00798377	StrainCAST	10
ENSMUSG00000029247	Paics	Paics	67054	phosphoribosylaminoimidazole carboxylase, phosphoribosylaminoribosylaminoimidazole, succinocarboxamide synthetase	0.811384	5.89243	11.884	0.00102918	0.00800232	StrainCAST	10
ENSMUSG00000015087	Rabl6	Rabl6	227624	RAB, member RAS oncogene family-like 6	0.867829	5.95438	11.8591	0.00104073	0.00808537	StrainCAST	10
ENSMUSG00000101970	1810026B05Rik	1810026B05Rik	69170	RIKEN cDNA 1810026B05 gene	0.561942	6.87592	11.8568	0.00104183	0.00808708	StrainCAST	10
ENSMUSG00000102976	Zc3h11a	Zc3h11a	70579	zinc finger CCCH type containing 11A	0.748224	6.58861	12.0663	0.00104747	0.00812403	StrainCAST	10
ENSMUSG00000108350	RP24-174G2.1	NA	NA	NA	-0.947616	6.18586	12.1921	0.00105096	0.00814427	StrainCAST	10
ENSMUSG00000010406	Mrpl52	Mrpl52	68836	mitochondrial ribosomal protein L52	-0.521255	7.35567	11.8346	0.00105227	0.00814762	StrainCAST	10
ENSMUSG00000035342	Lzts2	Lzts2	226154	leucine zipper, putative tumor suppressor 2	2.1058	3.79335	11.8273	0.00105571	0.00816741	StrainCAST	10
ENSMUSG00000038145	Snrk	Snrk	20623	SNF related kinase	-0.968084	5.36887	11.7559	0.00109018	0.00842705	StrainCAST	10
ENSMUSG00000021998	Lcp1	Lcp1	18826	lymphocyte cytosolic protein 1	-0.47001	8.27832	11.7531	0.00109152	0.00843034	StrainCAST	10
ENSMUSG00000032580	Rbm5	Rbm5	83486	RNA binding motif protein 5	0.489799	7.9733	11.7468	0.00109465	0.00844744	StrainCAST	10
ENSMUSG00000020128	Vps54	Vps54	245944	VPS54 GARP complex subunit	-0.949082	5.33903	11.7071	0.00111439	0.00859261	StrainCAST	10
ENSMUSG00000030609	Aen	Aen	68048	apoptosis enhancing nuclease	-1.08695	4.76608	11.7037	0.00111607	0.0085984	StrainCAST	10
ENSMUSG00000109363	RP23-152B12.1	NA	NA	NA	-1.06094	4.97131	11.6844	0.00112583	0.0086664	StrainCAST	10
ENSMUSG00000097461	Gm26735	NA	NA	NA	-1.49527	4.22359	11.6658	0.0011353	0.00873201	StrainCAST	10
ENSMUSG00000066306	Numa1	Numa1	101706	nuclear mitotic apparatus protein 1	-0.663707	6.55258	11.6583	0.00113915	0.00875431	StrainCAST	10
ENSMUSG00000038085	Cnbd2	Cnbd2	70873	cyclic nucleotide binding domain containing 2	-2.43038	3.35159	11.6516	0.00116262	0.00892723	StrainCAST	10
ENSMUSG00000029638	Glcci1	Glcci1	170772	glucocorticoid induced transcript 1	-1.41667	4.55166	11.5945	0.00117243	0.00899509	StrainCAST	10
ENSMUSG00000035967	Ddx26b	Ints6l	236790	integrator complex subunit 6 like	-0.689673	6.07144	11.59	0.00117478	0.00900566	StrainCAST	10
ENSMUSG00000042328	Hps4	Hps4	192232	HPS4, biogenesis of lysosomal organelles complex 3 subunit 2	-0.593458	6.69872	11.5765	0.001182	0.00905348	StrainCAST	10
ENSMUSG00000035919	Bbs9	Bbs9	319845	Bardet-Biedl syndrome 9 (human)	-1.36741	4.73758	11.7833	0.00118411	0.00905652	StrainCAST	10
ENSMUSG00000083621	Gm14586	NA	NA	NA	-2.66379	5.48734	14.6743	0.00118435	0.00905652	StrainCAST	10
ENSMUSG00000022438	Parvb	Parvb	170736	parvin, beta	-1.11456	4.88822	11.5572	0.00119233	0.00910997	StrainCAST	10
ENSMUSG00000020189	Osbpl8	Osbpl8	237542	oxysterol binding protein-like 8	0.923179	5.35111	11.5445	0.0011992	0.00915492	StrainCAST	10
ENSMUSG00000044519	Zfp488	Zfp488	382867	zinc finger protein 488	1.36114	7.64024	14.652	0.00120261	0.00917339	StrainCAST	10
ENSMUSG00000018669	Cdk5rap3	Cdk5rap3	80280	CDK5 regulatory subunit associated protein 3	0.776911	6.00459	11.5233	0.00121075	0.00922782	StrainCAST	10
ENSMUSG00000018697	Aatf	Aatf	56321	apoptosis antagonizing transcription factor	-0.914624	5.54631	11.4955	0.00122606	0.00933682	StrainCAST	10
ENSMUSG00000022723	Crybg3	Crybg3	224273	beta-gamma crystallin domain containing 3	-2.41053	3.743	11.4752	0.00123734	0.00941495	StrainCAST	10
ENSMUSG00000095597	Gm6472	LOC102638448	102638448	40S ribosomal protein S7 pseudogene	-0.425754	9.86284	11.4718	0.00123928	0.00941911	StrainCAST	10
ENSMUSG00000026584	Scyl3	Scyl3	240880	SCY1-like 3 (S. cerevisiae)	0.849	5.99117	11.4706	0.00123992	0.00941911	StrainCAST	10
ENSMUSG00000022747	St3gal6	St3gal6	54613	ST3 beta-galactoside alpha-2,3-sialyltransferase 6	-0.491683	7.60538	11.437	0.00125891	0.00955553	StrainCAST	10
ENSMUSG00000056019	Zfp709	Zfp709	236193	zinc finger protein 709	1.90024	4.11777	11.4182	0.00126968	0.00962938	StrainCAST	10
ENSMUSG00000093010	Gm22460	NA	NA	NA	1.95255	3.89348	11.4071	0.0012761	0.00967012	StrainCAST	10
ENSMUSG00000024965	Fermt3	Fermt3	108101	fermitin family member 3	0.521887	7.53586	11.401	0.00127963	0.00968893	StrainCAST	10
ENSMUSG00000104938	Gm42840	NA	NA	NA	-1.69769	4.41172	11.3926	0.00129378	0.00978804	StrainCAST	10
ENSMUSG00000024082	Ndufaf7	Ndufaf7	73694	NADH:ubiquinone oxidoreductase complex assembly factor 7	-1.23906	4.7887	11.3717	0.0012967	0.00979752	StrainCAST	10
ENSMUSG00000063884	Ptcd3	Ptcd3	69956	pentatricopeptide repeat domain 3	-1.21102	4.75516	11.371	0.00129715	0.00979752	StrainCAST	10
ENSMUSG00000100017	2410022M11Rik	2410022M11Rik	100503842	RIKEN cDNA 2410022M11 gene	-1.796	3.88319	11.3684	0.0012987	0.00980118	StrainCAST	10
ENSMUSG00000027284	Cdan1	Cdan1	68968	congenital dyserythropoietic anemia, type I (human)	-0.968216	4.99582	11.3652	0.00130057	0.00980728	StrainCAST	10
ENSMUSG00000021286	Zfyve21	Zfyve21	68520	zinc finger, FYVE domain containing 21	0.836423	6.04616	11.354	0.00130717	0.00984904	StrainCAST	10
ENSMUSG00000064339	mt-Rnr2	NA	NA	NA	-0.769861	11.8662	14.0122	0.00132379	0.00996615	StrainCAST	10
ENSMUSG00000059498	Fcgr3	Fcgr3	14131	Fc receptor, IgG, low affinity III	-0.415457	9.78412	11.3121	0.00133226	0.0100217	StrainCAST	10
ENSMUSG00000043716	Rpl7	Rpl7	19989	ribosomal protein L7	-0.40562	9.63273	11.2912	0.00134498	0.0101093	StrainCAST	10
ENSMUSG00000024695	Zfp91	Zfp91	109910	zinc finger protein 91	0.597552	6.89092	11.2851	0.00134866	0.0101287	StrainCAST	10
ENSMUSG00000089844	A530032D15Rik	A530032D15Rik	381287	RIKEN cDNA A530032D15Rik gene	2.46614	3.3344	11.2819	0.00135199	0.0101454	StrainCAST	10
ENSMUSG00000020594	Pum2	Pum2	80913	pumilio RNA-binding family member 2	0.683192	6.75041	11.2587	0.00136498	0.0102346	StrainCAST	10
ENSMUSG00000039068	Zzz3	Zzz3	108946	zinc finger, ZZ domain containing 3	0.786677	5.85721	11.2478	0.00137173	0.0102768	StrainCAST	10
ENSMUSG00000032182	Yipf2	Yipf2	74766	Yip1 domain family, member 2	0.99881	5.06406	11.2346	0.00138001	0.0103305	StrainCAST	10
ENSMUSG00000021987	Mtmr6	Mtmr6	219135	myotubularin related protein 6	-0.86362	5.59083	11.2136	0.00139325	0.0104212	StrainCAST	10
ENSMUSG00000036565	Ttyh3	Ttyh3	78339	tweety family member 3	-0.793604	5.98338	11.174	0.00141852	0.0106016	StrainCAST	10
ENSMUSG00000060373	Hnrnpc	Hnrnpc	15381	heterogeneous nuclear ribonucleoprotein C	-0.678087	6.48732	11.1545	0.00143116	0.0106875	StrainCAST	10
ENSMUSG00000078887	Gm6710	Gm6710	626832	predicted gene 6710	1.33749	4.58484	11.1465	0.0014364	0.0107099	StrainCAST	10
ENSMUSG00000049624	Slc17a5	Slc17a5	235504	solute carrier family 17 (anion/sugar transporter), member 5	0.982262	5.58191	11.1464	0.00143648	0.0107099	StrainCAST	10
ENSMUSG00000020130	Tbc1d15	Tbc1d15	66687	TBC1 domain family, member 15	0.843391	5.98559	11.1256	0.00145016	0.0108032	StrainCAST	10
ENSMUSG00000020311	Erlec1	Erlec1	66753	endoplasmic reticulum lectin 1	0.61698	6.61813	11.1121	0.00145909	0.010861	StrainCAST	10
ENSMUSG00000013076	Amotl1	Amotl1	75723	angiomotin-like 1	1.11669	5.19765	11.1052	0.00146369	0.0108864	StrainCAST	10
ENSMUSG00000020593	Lpin1	Lpin1	14245	lipin 1	-1.08845	5.24411	11.1006	0.00146674	0.0109004	StrainCAST	10
ENSMUSG00000022311	Csmd3	Csmd3	239420	CUB and Sushi multiple domains 3	-0.695675	6.84608	11.2474	0.00149557	0.0111056	StrainCAST	10
ENSMUSG00000007817	Zmiz1	Zmiz1	328365	zinc finger, MIZ-type containing 1	0.456694	7.80791	11.051	0.0015003	0.0111319	StrainCAST	10
ENSMUSG00000027663	Zmat3	Zmat3	22401	zinc finger matrin type 3	1.59414	4.25587	11.0414	0.00150686	0.0111716	StrainCAST	10
ENSMUSG00000089794	Gm16337	NA	NA	NA	1.20614	4.78746	11.0153	0.00152493	0.0112965	StrainCAST	10
ENSMUSG00000038503	Mesdc2	Mesd	67943	mesoderm development LRP chaperone	0.655188	6.40166	11.0126	0.00152681	0.011299	StrainCAST	10
ENSMUSG00000030538	Cib1	Cib1	23991	calcium and integrin binding 1 (calmyrin)	0.676024	6.20281	11.0113	0.00152772	0.011299	StrainCAST	10
ENSMUSG00000106891	Gm43460	NA	NA	NA	-2.60122	3.61468	11.0436	0.00152951	0.0113032	StrainCAST	10
ENSMUSG00000045932	Ifit2	Ifit2	15958	interferon-induced protein with tetratricopeptide repeats 2	-2.91647	3.42615	10.9956	0.00153874	0.0113623	StrainCAST	10
ENSMUSG00000022793	B4galt4	B4galt4	56375	UDP-Gal:betaGlcNAc beta 1,4-galactosyltransferase, polypeptide 4	-0.817286	5.41897	10.9913	0.00154174	0.0113754	StrainCAST	10
ENSMUSG00000031586	Rbpms	Rbpms	19663	RNA binding protein gene with multiple splicing	-2.04707	3.75394	10.9709	0.00155615	0.0114726	StrainCAST	10
ENSMUSG00000057193	Slc44a2	Slc44a2	68682	solute carrier family 44, member 2	0.775906	6.15846	10.9672	0.0015588	0.011483	StrainCAST	10
ENSMUSG00000043770	Gm12481	NA	NA	NA	-0.975282	7.54631	13.3618	0.00156266	0.0115023	StrainCAST	10
ENSMUSG00000078624	Olfr613	Olfr613	259104	olfactory receptor 613	-1.82511	4.14451	10.9431	0.00157608	0.0115918	StrainCAST	10
ENSMUSG00000020275	Rel	Rel	19696	reticuloendotheliosis oncogene	-0.741429	6.63013	11.0787	0.00159073	0.0116903	StrainCAST	10
ENSMUSG00000024294	Mib1	Mib1	225164	mindbomb E3 ubiquitin protein ligase 1	0.982467	5.3439	10.9171	0.0015949	0.0117115	StrainCAST	10
ENSMUSG00000003623	Crot	Crot	74114	carnitine O-octanoyltransferase	-0.946491	5.41485	10.9128	0.00159808	0.0117256	StrainCAST	10
ENSMUSG00000036887	C1qa	C1qa	12259	complement component 1, q subcomponent, alpha polypeptide	-0.375532	13.2286	10.9039	0.00160455	0.0117637	StrainCAST	10
ENSMUSG00000046311	Zfp62	Zfp62	22720	zinc finger protein 62	0.759276	6.18583	10.9016	0.00160623	0.0117667	StrainCAST	10
ENSMUSG00000031453	Rasa3	Rasa3	19414	RAS p21 protein activator 3	-0.999242	5.41869	10.8828	0.00162015	0.0118593	StrainCAST	10
ENSMUSG00000048779	P2ry6	P2ry6	233571	pyrimidinergic receptor P2Y, G-protein coupled, 6	0.404639	9.03643	10.8797	0.00162243	0.0118666	StrainCAST	10
ENSMUSG00000039013	Siglecf	Siglecf	233186	sialic acid binding Ig-like lectin F	-0.993315	5.2603	10.8698	0.00162982	0.0119112	StrainCAST	10
ENSMUSG00000051934	Spats2	Spats2	72572	spermatogenesis associated, serine-rich 2	-2.11083	3.67522	10.8663	0.00163242	0.0119208	StrainCAST	10
ENSMUSG00000022540	Rogdi	Rogdi	66049	rogdi homolog	-1.03845	5.83653	11.5943	0.00163605	0.0119379	StrainCAST	10
ENSMUSG00000076432	Ywhaq	Ywhaq	22630	tyrosine 3-monooxygenase/tryptophan 5-monooxygenase activation protein theta	-0.552521	6.97076	10.8593	0.00163769	0.0119404	StrainCAST	10
ENSMUSG00000042524	Sun2	Sun2	223697	Sad1 and UNC84 domain containing 2	-0.741631	5.79308	10.8386	0.00165323	0.0120442	StrainCAST	10
ENSMUSG00000003518	Dusp3	Dusp3	72349	dual specificity phosphatase 3 (vaccinia virus phosphatase VH1-related)	-0.760209	6.24246	10.8259	0.00166288	0.0120992	StrainCAST	10
ENSMUSG00000047459	Dynlrb1	Dynlrb1	67068	dynein light chain roadblock-type 1	-0.664607	6.42027	10.8253	0.00166339	0.0120992	StrainCAST	10
ENSMUSG00000022013	Dnajc15	Dnajc15	66148	DnaJ heat shock protein family (Hsp40) member C15	-0.907825	5.40363	10.8221	0.00166584	0.0121075	StrainCAST	10
ENSMUSG00000028800	Hdac1	Hdac1	433759	histone deacetylase 1	0.774628	5.66874	10.81	0.00167509	0.0121651	StrainCAST	10
ENSMUSG00000026027	Stradb	Stradb	227154	STE20-related kinase adaptor beta	1.17762	5.03364	10.7923	0.00168873	0.0122546	StrainCAST	10
ENSMUSG00000026615	Eprs	Eprs	107508	glutamyl-prolyl-tRNA synthetase	0.509039	7.61817	10.7892	0.0016911	0.0122621	StrainCAST	10
ENSMUSG00000024925	Rnaseh2c	Rnaseh2c	68209	ribonuclease H2, subunit C	-0.615194	6.43676	10.7852	0.00169425	0.0122702	StrainCAST	10
ENSMUSG00000080848	Gm9385	NA	NA	NA	2.53549	4.18013	11.2871	0.00169487	0.0122702	StrainCAST	10
ENSMUSG00000058655	Eif4b	Eif4b	75705	eukaryotic translation initiation factor 4B	0.679659	6.33485	10.7802	0.0016981	0.012284	StrainCAST	10
ENSMUSG00000020108	Ddit4	Ddit4	74747	DNA-damage-inducible transcript 4	1.93467	5.28038	13.3687	0.00170485	0.0123232	StrainCAST	10
ENSMUSG00000095677	Dynlt1f	Dynlt1f	100040531	dynein light chain Tctex-type 1F	1.57663	6.04276	13.2242	0.00170756	0.0123328	StrainCAST	10
ENSMUSG00000071793	2610005L07Rik	2610005L07Rik	381598	cadherin 11 pseudogene	0.905211	5.28303	10.7665	0.00170885	0.0123328	StrainCAST	10
ENSMUSG00000069899	Gm12166	NA	NA	NA	-6.73443	3.75833	13.8252	0.00171209	0.0123466	StrainCAST	10
ENSMUSG00000081485	Gm12338	NA	NA	NA	-0.76003	6.11851	10.7084	0.00175501	0.0126462	StrainCAST	10
ENSMUSG00000006932	Ctnnb1	Ctnnb1	12387	catenin (cadherin associated protein), beta 1	0.684486	6.7134	10.8566	0.0017618	0.0126756	StrainCAST	10
ENSMUSG00000035713	Usp35	Usp35	244144	ubiquitin specific peptidase 35	-1.00099	5.2788	10.7446	0.00176184	0.0126756	StrainCAST	10
ENSMUSG00000040212	Emp3	Emp3	13732	epithelial membrane protein 3	-0.657489	6.23843	10.6918	0.00176842	0.0127131	StrainCAST	10
ENSMUSG00000059796	Eif4a1	Eif4a1	13681	eukaryotic translation initiation factor 4A1	-0.389693	9.28057	10.686	0.00177314	0.0127372	StrainCAST	10
ENSMUSG00000031158	Timm17b	Timm17b	21855	translocase of inner mitochondrial membrane 17b	0.747418	5.96652	10.6644	0.0017908	0.012854	StrainCAST	10
ENSMUSG00000085385	Snhg17	NA	NA	NA	-1.71341	4.02434	10.6325	0.00181729	0.013034	StrainCAST	10
ENSMUSG00000023328	Ache	Ache	11423	acetylcholinesterase	1.5003	4.19626	10.6087	0.00183728	0.0131672	StrainCAST	10
ENSMUSG00000070972	Dnajc25	Dnajc25	72429	DnaJ heat shock protein family (Hsp40) member C25	0.871349	5.75588	10.5737	0.00186711	0.0133706	StrainCAST	10
ENSMUSG00000039197	Adk	Adk	11534	adenosine kinase	1.5499	4.05447	10.5383	0.00189784	0.0135802	StrainCAST	10
ENSMUSG00000029063	Nadk	Nadk	192185	NAD kinase	-0.827569	5.36985	10.5363	0.00189961	0.0135823	StrainCAST	10
ENSMUSG00000060244	Alyref2	Alyref2	56009	Aly/REF export factor 2	-1.37269	4.16429	10.5308	0.00190444	0.0136063	StrainCAST	10
ENSMUSG00000078489	Gm17106	NA	NA	NA	-1.15729	4.76133	10.5178	0.00191583	0.013666	StrainCAST	10
ENSMUSG00000106149	Gm43430	NA	NA	NA	-1.32179	4.59284	10.5163	0.00191718	0.013666	StrainCAST	10
ENSMUSG00000031532	Saraf	Saraf	67887	store-operated calcium entry-associated regulatory factor	0.407478	8.66134	10.5162	0.00191723	0.013666	StrainCAST	10
ENSMUSG00000021003	Galc	Galc	14420	galactosylceramidase	-1.29606	4.47517	10.5133	0.00191985	0.0136741	StrainCAST	10
ENSMUSG00000097136	Gm26772	NA	NA	NA	1.01231	5.19096	10.486	0.00194413	0.0138364	StrainCAST	10
ENSMUSG00000035697	Hmha1	Arhgap45	70719	Rho GTPase activating protein 45	-0.512034	7.93251	10.4674	0.00196091	0.0139451	StrainCAST	10
ENSMUSG00000102070	Gm28661	NA	NA	NA	-0.463181	12.0996	10.9671	0.00196546	0.0139667	StrainCAST	10
ENSMUSG00000027274	Mkks	Mkks	59030	McKusick-Kaufman syndrome	-1.00259	5.09655	10.4423	0.00198376	0.0140757	StrainCAST	10
ENSMUSG00000047557	Lxn	Lxn	17035	latexin	-1.61223	3.91847	10.4422	0.00198385	0.0140757	StrainCAST	10
ENSMUSG00000036949	Slc39a12	Slc39a12	277468	solute carrier family 39 (zinc transporter), member 12	-4.52469	3.67919	10.5454	0.00200027	0.0141814	StrainCAST	10
ENSMUSG00000057948	Unc13d	Unc13d	70450	unc-13 homolog D	-0.739848	5.8924	10.4193	0.00200493	0.0142035	StrainCAST	10
ENSMUSG00000032324	Tspan3	Tspan3	56434	tetraspanin 3	-0.555281	6.92799	10.4077	0.0020157	0.0142689	StrainCAST	10
ENSMUSG00000073590	3222401L13Rik	NA	NA	NA	-0.755916	6.26022	10.5355	0.00203366	0.0143652	StrainCAST	10
ENSMUSG00000102151	Gm37472	NA	NA	NA	0.933095	5.46922	10.5226	0.00203458	0.0143652	StrainCAST	10
ENSMUSG00000034593	Myo5a	Myo5a	17918	myosin VA	0.869287	5.53142	10.3875	0.00203467	0.0143652	StrainCAST	10
ENSMUSG00000025817	Nudt5	Nudt5	53893	nudix (nucleoside diphosphate linked moiety X)-type motif 5	0.543488	6.62485	10.3865	0.00203552	0.0143652	StrainCAST	10
ENSMUSG00000108954	RP24-417N13.5	NA	NA	NA	2.1394	3.42402	10.3694	0.00205169	0.0144683	StrainCAST	10
ENSMUSG00000047909	Ankrd16	Ankrd16	320816	ankyrin repeat domain 16	0.99548	5.1082	10.3464	0.00207367	0.0146121	StrainCAST	10
ENSMUSG00000020315	Sptbn1	Sptbn1	20742	spectrin beta, non-erythrocytic 1	-4.53493	3.66198	10.3873	0.00207987	0.0146355	StrainCAST	10
ENSMUSG00000075596	B130006D01Rik	NA	NA	NA	1.02476	5.09782	10.3396	0.00208015	0.0146355	StrainCAST	10
ENSMUSG00000023175	Bsg	Bsg	12215	basigin	0.419123	9.43984	10.3355	0.00208418	0.0146524	StrainCAST	10
ENSMUSG00000090266	Mettl23	Mettl23	74319	methyltransferase like 23	-0.637594	6.28427	10.3339	0.00208573	0.0146524	StrainCAST	10
ENSMUSG00000028497	Hacd4	Hacd4	66775	3-hydroxyacyl-CoA dehydratase 4	-1.00923	5.12599	10.3192	0.00209991	0.0147408	StrainCAST	10
ENSMUSG00000019832	Rab32	Rab32	67844	RAB32, member RAS oncogene family	-1.02281	5.10588	10.3037	0.00211508	0.014836	StrainCAST	10
ENSMUSG00000009647	Mcu	Mcu	215999	mitochondrial calcium uniporter	1.70375	3.73289	10.2884	0.00213012	0.0149302	StrainCAST	10
ENSMUSG00000037902	Sirpa	Sirpa	19261	signal-regulatory protein alpha	0.36579	10.0606	10.2853	0.00213314	0.0149401	StrainCAST	10
ENSMUSG00000004933	Matk	Matk	17179	megakaryocyte-associated tyrosine kinase	-0.873733	5.70834	10.2829	0.0021355	0.0149453	StrainCAST	10
ENSMUSG00000006519	Cyba	Cyba	13057	cytochrome b-245, alpha polypeptide	-0.387516	10.5257	10.2782	0.00214013	0.0149663	StrainCAST	10
ENSMUSG00000000148	Brat1	Brat1	231841	BRCA1-associated ATM activator 1	1.20858	4.46732	10.2618	0.00215649	0.0150693	StrainCAST	10
ENSMUSG00000030322	Mbd4	Mbd4	17193	methyl-CpG binding domain protein 4	1.10999	5.32965	10.2987	0.00215924	0.0150772	StrainCAST	10
ENSMUSG00000025173	Wdr45b	Wdr45b	66840	WD repeat domain 45B	0.672208	6.15253	10.2535	0.00216481	0.0151047	StrainCAST	10
ENSMUSG00000027163	Commd9	Commd9	76501	COMM domain containing 9	-0.722378	6.05663	10.2479	0.00217041	0.0151323	StrainCAST	10
ENSMUSG00000025144	Stra13	Cenpx	20892	centromere protein X	-0.664547	6.21545	10.2447	0.00217368	0.0151437	StrainCAST	10
ENSMUSG00000038690	Atp5j2	Atp5j2	57423	ATP synthase, H+ transporting, mitochondrial F0 complex, subunit F2	-0.457132	7.9116	10.2255	0.00219305	0.0152671	StrainCAST	10
ENSMUSG00000035704	Alg8	Alg8	381903	asparagine-linked glycosylation 8 (alpha-1,3-glucosyltransferase)	-1.06658	4.79921	10.2095	0.00220941	0.0153694	StrainCAST	10
ENSMUSG00000058838	Rps27a-ps2	NA	NA	NA	-3.6065	5.15232	12.5732	0.00221885	0.0154235	StrainCAST	10
ENSMUSG00000005610	Eif4g2	Eif4g2	13690	eukaryotic translation initiation factor 4, gamma 2	0.433845	8.19569	10.1879	0.00223171	0.0155013	StrainCAST	10
ENSMUSG00000096768	Erdr1	Erdr1	170942	erythroid differentiation regulator 1	-3.58193	6.6081	12.6166	0.00223438	0.0155081	StrainCAST	10
ENSMUSG00000038845	Phb	Phb	18673	prohibitin	0.933325	5.57	10.179	0.00224087	0.0155415	StrainCAST	10
ENSMUSG00000040957	Cables1	Cables1	63955	CDK5 and Abl enzyme substrate 1	0.619845	6.74405	10.1734	0.0022468	0.015571	StrainCAST	10
ENSMUSG00000030795	Fus	Fus	233908	fused in sarcoma	-0.407038	8.73112	10.1654	0.00225514	0.015617	StrainCAST	10
ENSMUSG00000016756	Cmah	Cmah	12763	cytidine monophospho-N-acetylneuraminic acid hydroxylase	0.877474	5.63625	10.1561	0.00226487	0.0156727	StrainCAST	10
ENSMUSG00000009863	Sdhb	Sdhb	67680	succinate dehydrogenase complex, subunit B, iron sulfur (Ip)	0.561943	7.00984	10.1521	0.00226905	0.0156899	StrainCAST	10
ENSMUSG00000007570	Fance	Fance	72775	Fanconi anemia, complementation group E	-0.879351	5.31004	10.1476	0.00227381	0.015711	StrainCAST	10
ENSMUSG00000086841	2410006H16Rik	2410006H16Rik	69221	RIKEN cDNA 2410006H16 gene	-0.650251	6.56367	10.1445	0.00227716	0.0157117	StrainCAST	10
ENSMUSG00000107304	Gm43775	NA	NA	NA	-0.912929	5.18731	10.1443	0.0022773	0.0157117	StrainCAST	10
ENSMUSG00000043832	Clec4a3	Clec4a3	73149	C-type lectin domain family 4, member a3	-0.864539	6.18274	10.4058	0.00228435	0.0157484	StrainCAST	10
ENSMUSG00000006732	Mettl1	Mettl1	17299	methyltransferase like 1	-1.02393	5.37283	10.3999	0.00228603	0.0157484	StrainCAST	10
ENSMUSG00000019471	Cdc37	Cdc37	12539	cell division cycle 37	-0.520762	6.80921	10.1334	0.00228888	0.0157563	StrainCAST	10
ENSMUSG00000103883	Gm37010	NA	NA	NA	-1.58043	4.17646	10.1172	0.00230614	0.0158633	StrainCAST	10
ENSMUSG00000021468	Sptlc1	Sptlc1	268656	serine palmitoyltransferase, long chain base subunit 1	-1.12946	4.91166	10.1115	0.00231226	0.0158936	StrainCAST	10
ENSMUSG00000032491	Nradd	Nradd	67169	neurotrophin receptor associated death domain	-1.37727	4.36685	10.0952	0.00232991	0.016003	StrainCAST	10
ENSMUSG00000102344	9430053O09Rik	NA	NA	NA	0.918121	5.8537	10.214	0.00233293	0.0160119	StrainCAST	10
ENSMUSG00000020708	Psmc5	Psmc5	19184	protease (prosome, macropain) 26S subunit, ATPase 5	-0.565366	6.71582	10.0834	0.00234268	0.0160668	StrainCAST	10
ENSMUSG00000049988	Lrrc25	Lrrc25	211228	leucine rich repeat containing 25	-1.25594	5.00778	10.1728	0.0023535	0.0161291	StrainCAST	10
ENSMUSG00000013973	Dedd	Dedd	21945	death effector domain-containing	0.938057	5.30441	10.0636	0.00236443	0.0161876	StrainCAST	10
ENSMUSG00000056608	Chd9	Chd9	109151	chromodomain helicase DNA binding protein 9	0.651949	6.70988	10.1565	0.00236555	0.0161876	StrainCAST	10
ENSMUSG00000086925	Gm6286	NA	NA	NA	-3.88815	3.9025	11.6864	0.00237189	0.016219	StrainCAST	10
ENSMUSG00000035953	Tmem55b	Pip4p1	219024	phosphatidylinositol-4,5-bisphosphate 4-phosphatase 1	0.437754	8.12573	10.0541	0.00237484	0.016226	StrainCAST	10
ENSMUSG00000034751	Mast4	Mast4	328329	microtubule associated serine/threonine kinase family member 4	-1.08778	5.27381	10.2637	0.00237642	0.016226	StrainCAST	10
ENSMUSG00000083596	Rpl21-ps15	NA	NA	NA	4.88856	3.52889	10.1829	0.0023782	0.0162262	StrainCAST	10
ENSMUSG00000089951	Gm14435	NA	NA	NA	1.50718	4.16252	10.0476	0.00238201	0.0162402	StrainCAST	10
ENSMUSG00000005609	Ctr9	Ctr9	22083	CTR9 homolog, Paf1/RNA polymerase II complex component	0.90804	5.66485	10.0722	0.00238787	0.0162682	StrainCAST	10
ENSMUSG00000053062	Jam2	Jam2	67374	junction adhesion molecule 2	0.680899	6.19771	10.0315	0.00239994	0.0163384	StrainCAST	10
ENSMUSG00000022983	Scaf4	Scaf4	224432	SR-related CTD-associated factor 4	1.15155	4.55517	10.0273	0.00240468	0.016349	StrainCAST	10
ENSMUSG00000015013	Trappc2l	Trappc2l	59005	trafficking protein particle complex 2-like	0.628295	6.57676	10.027	0.00240504	0.016349	StrainCAST	10
ENSMUSG00000057858	Fam204a	Fam204a	76539	family with sequence similarity 204, member A	0.923905	5.13805	10.014	0.00241958	0.0164357	StrainCAST	10
ENSMUSG00000038543	BC028528	BC028528	229600	cDNA sequence BC028528	0.606778	6.49691	9.99978	0.0024357	0.0165331	StrainCAST	10
ENSMUSG00000010110	Stx5a	Stx5a	56389	syntaxin 5A	0.694812	6.39496	9.98055	0.00245762	0.0166696	StrainCAST	10
ENSMUSG00000025949	Pikfyve	Pikfyve	18711	phosphoinositide kinase, FYVE type zinc finger containing	-0.818828	5.35955	9.97119	0.00246837	0.0167303	StrainCAST	10
ENSMUSG00000061702	Tmem91	Tmem91	320208	transmembrane protein 91	-1.25726	4.19661	9.94233	0.00250182	0.0169446	StrainCAST	10
ENSMUSG00000027680	Fxr1	Fxr1	14359	fragile X mental retardation gene 1, autosomal homolog	0.661659	6.31334	9.93999	0.00250455	0.0169506	StrainCAST	10
ENSMUSG00000039001	Rps21	Rps21	66481	ribosomal protein S21	-0.43024	10.1987	10.0254	0.00251329	0.0169973	StrainCAST	10
ENSMUSG00000081382	Rpl18-ps1	NA	NA	NA	-4.90647	3.3441	10.2621	0.0025217	0.0170417	StrainCAST	10
ENSMUSG00000097439	Gm16754	NA	NA	NA	1.18492	4.86027	9.98925	0.00252457	0.0170487	StrainCAST	10
ENSMUSG00000042312	S100a13	S100a13	20196	S100 calcium binding protein A13	0.661606	5.89663	9.91963	0.00252846	0.0170625	StrainCAST	10
ENSMUSG00000014763	Fam120b	Fam120b	67544	family with sequence similarity 120, member B	-1.14951	4.43997	9.8891	0.00256476	0.0172948	StrainCAST	10
ENSMUSG00000035133	Arhgap5	Arhgap5	11855	Rho GTPase activating protein 5	0.411473	9.05771	9.88261	0.00257254	0.0173346	StrainCAST	10
ENSMUSG00000020818	Mfsd11	Mfsd11	69900	major facilitator superfamily domain containing 11	-0.597277	6.73908	9.8659	0.0025927	0.0174475	StrainCAST	10
ENSMUSG00000027852	Nras	Nras	18176	neuroblastoma ras oncogene	-0.655913	6.43555	9.86561	0.00259306	0.0174475	StrainCAST	10
ENSMUSG00000040297	Suco	Suco	226551	SUN domain containing ossification factor	1.05771	5.08565	9.86246	0.00259687	0.0174604	StrainCAST	10
ENSMUSG00000100862	Gm10925	NA	NA	NA	-0.536471	12.2986	10.9935	0.00261128	0.0175445	StrainCAST	10
ENSMUSG00000037936	Scarb1	Scarb1	20778	scavenger receptor class B, member 1	-1.43481	4.28883	9.83212	0.00263396	0.0176743	StrainCAST	10
ENSMUSG00000059277	R74862	R74862	97423	expressed sequence R74862	1.31294	4.40502	9.83175	0.00263442	0.0176743	StrainCAST	10
ENSMUSG00000032383	Ppib	Ppib	19035	peptidylprolyl isomerase B	0.399554	9.28879	9.828	0.00263904	0.0176925	StrainCAST	10
ENSMUSG00000024146	Cript	Cript	56724	cysteine-rich PDZ-binding protein	-0.733029	5.95435	9.80656	0.00266564	0.0178579	StrainCAST	10
ENSMUSG00000078875	Gm14419	Gm2004	628147	predicted gene 2004	1.70395	4.03812	9.79741	0.00267708	0.0179215	StrainCAST	10
ENSMUSG00000050732	Vamp8	Vamp8	22320	vesicle-associated membrane protein 8	-0.435684	7.88593	9.79151	0.00268448	0.017958	StrainCAST	10
ENSMUSG00000062456	Rpl9-ps6	NA	NA	NA	-7.84369	5.42918	13.5335	0.00269058	0.0179859	StrainCAST	10
ENSMUSG00000071708	Sms	Sms	20603	spermine synthase	-0.832148	5.27042	9.78403	0.00269389	0.0179949	StrainCAST	10
ENSMUSG00000004317	Clcn5	Clcn5	12728	chloride channel, voltage-sensitive 5	0.955731	4.86475	9.78204	0.0026964	0.0179987	StrainCAST	10
ENSMUSG00000043419	Chd3os	Rnf227	80515	ring finger protein 227	-1.24655	4.42609	9.77984	0.00269918	0.0180043	StrainCAST	10
ENSMUSG00000022265	Ank	Ank	11732	progressive ankylosis	-1.04109	6.50204	11.1958	0.00270562	0.0180342	StrainCAST	10
ENSMUSG00000046223	Plaur	Plaur	18793	plasminogen activator, urokinase receptor	-1.43747	6.07142	11.8831	0.00270854	0.0180407	StrainCAST	10
ENSMUSG00000014599	Csf1	Csf1	12977	colony stimulating factor 1 (macrophage)	-1.20256	6.33736	11.7914	0.00271207	0.018046	StrainCAST	10
ENSMUSG00000027201	Myef2	Myef2	17876	myelin basic protein expression factor 2, repressor	-1.64863	3.9454	9.76874	0.00271325	0.018046	StrainCAST	10
ENSMUSG00000001472	Tcf25	Tcf25	66855	transcription factor 25 (basic helix-loop-helix)	0.448268	7.57433	9.76616	0.00271653	0.0180548	StrainCAST	10
ENSMUSG00000097796	Gm16702	Gm16702	100504601	predicted gene, 16702	-0.857472	5.43131	9.75228	0.00273424	0.0181595	StrainCAST	10
ENSMUSG00000039067	Psmd7	Psmd7	17463	proteasome (prosome, macropain) 26S subunit, non-ATPase, 7	0.507545	7.30596	9.74213	0.00274727	0.0182329	StrainCAST	10
ENSMUSG00000105643	Gm42611	NA	NA	NA	1.34546	4.39413	9.7334	0.00275853	0.0182946	StrainCAST	10
ENSMUSG00000078867	Gm14418	NA	NA	NA	1.63422	3.78794	9.71903	0.00277716	0.0184049	StrainCAST	10
ENSMUSG00000020022	Ndufa12	Ndufa12	66414	NADH:ubiquinone oxidoreductase subunit A12	-0.732585	6.46339	9.71722	0.00277953	0.0184074	StrainCAST	10
ENSMUSG00000091905	Gm6395	NA	NA	NA	-0.865508	5.5768	9.69787	0.00280486	0.0185444	StrainCAST	10
ENSMUSG00000030474	Siglece	Siglece	83382	sialic acid binding Ig-like lectin E	0.942369	5.28278	9.69738	0.0028055	0.0185444	StrainCAST	10
ENSMUSG00000049130	C5ar1	C5ar1	12273	complement component 5a receptor 1	-0.702393	6.8836	10.7076	0.00280646	0.0185444	StrainCAST	10
ENSMUSG00000049577	Zfpm1	Zfpm1	22761	zinc finger protein, multitype 1	0.805877	5.63699	9.6953	0.00280823	0.0185444	StrainCAST	10
ENSMUSG00000107468	5730507A11Rik	NA	NA	NA	0.852053	5.5659	9.6893	0.00281615	0.0185833	StrainCAST	10
ENSMUSG00000036833	Pnpla7	Pnpla7	241274	patatin-like phospholipase domain containing 7	0.571984	6.91961	9.68777	0.00281817	0.0185834	StrainCAST	10
ENSMUSG00000038013	Wipf2	Wipf2	68524	WAS/WASL interacting protein family, member 2	-0.882926	5.42734	9.68597	0.00282056	0.0185859	StrainCAST	10
ENSMUSG00000024404	Riok3	Riok3	66878	RIO kinase 3	0.745059	5.68733	9.67478	0.0028354	0.0186704	StrainCAST	10
ENSMUSG00000025277	Abhd6	Abhd6	66082	abhydrolase domain containing 6	0.564393	6.62557	9.67132	0.00284	0.018687	StrainCAST	10
ENSMUSG00000022876	Samsn1	Samsn1	67742	SAM domain, SH3 domain and nuclear localization signals, 1	0.521327	7.14845	9.66985	0.00284196	0.018687	StrainCAST	10
ENSMUSG00000001783	Rtcb	Rtcb	28088	RNA 2',3'-cyclic phosphate and 5'-OH ligase	-0.645001	6.36215	9.65855	0.00285707	0.018773	StrainCAST	10
ENSMUSG00000053541	Gm4759	NA	NA	NA	6.62004	3.89193	12.1413	0.00285972	0.018777	StrainCAST	10
ENSMUSG00000020680	Taf15	Taf15	70439	TATA-box binding protein associated factor 15	0.546871	6.62699	9.64991	0.00286868	0.0188225	StrainCAST	10
ENSMUSG00000031342	Gpm6b	Gpm6b	14758	glycoprotein m6b	1.77284	3.71867	9.6457	0.00287436	0.0188422	StrainCAST	10
ENSMUSG00000062202	Btbd9	Btbd9	224671	BTB (POZ) domain containing 9	0.589592	6.35155	9.64413	0.00287648	0.0188422	StrainCAST	10
ENSMUSG00000086894	Gm15708	Gm15708	100504231	predicted gene 15708	-1.43052	4.14379	9.64315	0.00287779	0.0188422	StrainCAST	10
ENSMUSG00000061143	Maml3	Maml3	433586	mastermind like transcriptional coactivator 3	0.614097	6.4579	9.63929	0.00288302	0.018863	StrainCAST	10
ENSMUSG00000020899	Pfas	Pfas	237823	phosphoribosylformylglycinamidine synthase (FGAR amidotransferase)	-1.0729	4.6341	9.62622	0.00290077	0.0189658	StrainCAST	10
ENSMUSG00000021951	N6amt2	Eef1akmt1	68043	EEF1A alpha lysine methyltransferase 1	-1.13697	4.69695	9.62291	0.00290529	0.0189819	StrainCAST	10
ENSMUSG00000024640	Psat1	Psat1	107272	phosphoserine aminotransferase 1	-1.45582	4.35881	9.6567	0.0029119	0.0190057	StrainCAST	10
ENSMUSG00000063524	Eno1	Eno1	13806	enolase 1, alpha non-neuron	-0.547008	7.80555	9.87241	0.00291304	0.0190057	StrainCAST	10
ENSMUSG00000056515	Rab31	Rab31	106572	RAB31, member RAS oncogene family	-0.630793	6.22953	9.60145	0.00293471	0.0191336	StrainCAST	10
ENSMUSG00000046841	Ckap4	Ckap4	216197	cytoskeleton-associated protein 4	-0.83726	5.06406	9.59526	0.00294326	0.0191758	StrainCAST	10
ENSMUSG00000060260	Pwwp2b	Pwwp2b	101631	PWWP domain containing 2B	-1.47501	3.99911	9.5867	0.00295512	0.0192395	StrainCAST	10
ENSMUSG00000042185	Nfrkb	Nfrkb	235134	nuclear factor related to kappa B binding protein	1.12748	5.0503	9.58113	0.00296512	0.0192879	StrainCAST	10
ENSMUSG00000018143	Mafk	Mafk	17135	v-maf musculoaponeurotic fibrosarcoma oncogene family, protein K (avian)	1.54022	4.00493	9.57837	0.00296672	0.0192879	StrainCAST	10
ENSMUSG00000024007	Ppil1	Ppil1	68816	peptidylprolyl isomerase (cyclophilin)-like 1	-1.30987	4.13276	9.56552	0.00298471	0.0193906	StrainCAST	10
ENSMUSG00000045969	Ing1	Ing1	26356	inhibitor of growth family, member 1	0.840351	5.7917	9.56408	0.00298672	0.0193906	StrainCAST	10
ENSMUSG00000084824	Gm16344	NA	NA	NA	1.42229	4.25098	9.53975	0.0030211	0.0195841	StrainCAST	10
ENSMUSG00000001123	Lgals9	Lgals9	16859	lectin, galactose binding, soluble 9	-0.571987	6.52355	9.53853	0.00302284	0.0195841	StrainCAST	10
ENSMUSG00000022965	Ifngr2	Ifngr2	15980	interferon gamma receptor 2	-0.424859	7.90611	9.5385	0.00302288	0.0195841	StrainCAST	10
ENSMUSG00000043953	Ccrl2	Ccrl2	54199	chemokine (C-C motif) receptor-like 2	-1.52901	5.43462	10.6299	0.00302594	0.0195902	StrainCAST	10
ENSMUSG00000091814	Gm8050	Gm8050	100504200	predicted gene 8050	1.59902	4.13074	9.85626	0.00302893	0.0195958	StrainCAST	10
ENSMUSG00000035840	Lysmd3	Lysmd3	80289	LysM, putative peptidoglycan-binding, domain containing 3	1.33488	4.24685	9.51891	0.00305088	0.0197241	StrainCAST	10
ENSMUSG00000038312	Edem2	Edem2	108687	ER degradation enhancer, mannosidase alpha-like 2	0.543044	7.71041	9.54946	0.00305651	0.0197316	StrainCAST	10
ENSMUSG00000106951	5930430L01Rik	5930430L01Rik	319982	RIKEN cDNA 5930430L01 gene	1.86416	3.72595	9.51416	0.00305771	0.0197316	StrainCAST	10
ENSMUSG00000040158	Tax1bp3	Tax1bp3	76281	Tax1 (human T cell leukemia virus type I) binding protein 3	-0.719183	5.96765	9.51365	0.00305845	0.0197316	StrainCAST	10
ENSMUSG00000027340	Slc23a2	Slc23a2	54338	solute carrier family 23 (nucleobase transporters), member 2	-0.787027	5.74761	9.50388	0.00307254	0.0198087	StrainCAST	10
ENSMUSG00000026499	Acbd3	Acbd3	170760	acyl-Coenzyme A binding domain containing 3	0.571399	6.75138	9.48791	0.00309574	0.0199443	StrainCAST	10
ENSMUSG00000034487	Kdelc2	Poglut3	68304	protein O-glucosyltransferase 3	-1.16462	4.81431	9.47133	0.00312002	0.0200746	StrainCAST	10
ENSMUSG00000064065	Ipcef1	Ipcef1	320495	interaction protein for cytohesin exchange factors 1	1.31459	4.48832	9.47113	0.0031203	0.0200746	StrainCAST	10
ENSMUSG00000096488	Gm10409	Gm10409	100041530	predicted pseudogene 8348	1.70276	3.83231	9.45026	0.00315115	0.0202589	StrainCAST	10
ENSMUSG00000023994	Nfya	Nfya	18044	nuclear transcription factor-Y alpha	-0.778971	5.52042	9.44861	0.00315361	0.0202607	StrainCAST	10
ENSMUSG00000103318	Gm38356	NA	NA	NA	-0.930808	5.25298	9.43459	0.00317452	0.0203809	StrainCAST	10
ENSMUSG00000050132	Sarm1	Sarm1	237868	sterile alpha and HEAT/Armadillo motif containing 1	1.92239	3.56217	9.42945	0.00318223	0.0204162	StrainCAST	10
ENSMUSG00000031730	Dhodh	Dhodh	56749	dihydroorotate dehydrogenase	-1.30221	4.5716	9.42079	0.00319525	0.0204855	StrainCAST	10
ENSMUSG00000028926	Cdk14	Cdk14	18647	cyclin-dependent kinase 14	-0.795331	5.43214	9.40311	0.00322201	0.0206422	StrainCAST	10
ENSMUSG00000026922	Agpat2	Agpat2	67512	1-acylglycerol-3-phosphate O-acyltransferase 2 (lysophosphatidic acid acyltransferase, beta)	-0.905924	5.02514	9.4017	0.00322416	0.0206422	StrainCAST	10
ENSMUSG00000034647	Ankrd12	Ankrd12	106585	ankyrin repeat domain 12	0.443779	7.79977	9.38543	0.00324902	0.020787	StrainCAST	10
ENSMUSG00000097372	Gm26876	Gm26876	102633634	predicted gene, 26876	-1.46988	4.09786	9.38186	0.0032545	0.0208076	StrainCAST	10
ENSMUSG00000082127	Gm13577	NA	NA	NA	-1.95915	3.79116	9.37949	0.00325813	0.0208165	StrainCAST	10
ENSMUSG00000018501	Ncor1	Ncor1	20185	nuclear receptor co-repressor 1	0.426201	7.77409	9.37552	0.00326424	0.0208298	StrainCAST	10
ENSMUSG00000063760	Rnf217	Rnf217	268291	ring finger protein 217	4.66502	3.48301	9.45868	0.00326472	0.0208298	StrainCAST	10
ENSMUSG00000071451	Psmg4	Psmg4	69666	proteasome (prosome, macropain) assembly chaperone 4	-0.870911	5.2182	9.37136	0.00327067	0.0208533	StrainCAST	10
ENSMUSG00000005493	Msh4	Msh4	55993	mutS homolog 4	1.71144	3.46866	9.36461	0.00328112	0.0209055	StrainCAST	10
ENSMUSG00000020260	Pofut2	Pofut2	80294	protein O-fucosyltransferase 2	0.827488	5.5663	9.33671	0.00332465	0.0211683	StrainCAST	10
ENSMUSG00000023106	Denr	Denr	68184	density-regulated protein	-0.501326	6.99645	9.3223	0.00334737	0.0212983	StrainCAST	10
ENSMUSG00000095596	Gm24303	NA	NA	NA	1.31958	4.66988	9.46771	0.00335458	0.0213295	StrainCAST	10
ENSMUSG00000027236	Eif3j1	Eif3j1	78655	eukaryotic translation initiation factor 3, subunit J1	-0.670016	6.0167	9.30601	0.00337325	0.0214334	StrainCAST	10
ENSMUSG00000040225	Prrc2c	Prrc2c	226562	proline-rich coiled-coil 2C	0.444962	7.87315	9.30286	0.00337828	0.0214507	StrainCAST	10
ENSMUSG00000037692	Ahdc1	Ahdc1	230793	AT hook, DNA binding motif, containing 1	1.02508	5.02168	9.28197	0.00341183	0.0216488	StrainCAST	10
ENSMUSG00000049686	Orai1	Orai1	109305	ORAI calcium release-activated calcium modulator 1	0.461185	7.84436	9.27539	0.00342248	0.0217015	StrainCAST	10
ENSMUSG00000022533	Atp13a3	Atp13a3	224088	ATPase type 13A3	0.694266	6.02591	9.26678	0.00343644	0.0217751	StrainCAST	10
ENSMUSG00000063245	Gm13248	NA	NA	NA	-1.39314	3.90583	9.25556	0.00345475	0.0218761	StrainCAST	10
ENSMUSG00000027293	Ehd4	Ehd4	98878	EH-domain containing 4	-0.441946	7.4994	9.2397	0.00348078	0.0220259	StrainCAST	10
ENSMUSG00000025283	Sat1	Sat1	20229	spermidine/spermine N1-acetyl transferase 1	0.383034	9.6705	9.2373	0.00348474	0.0220359	StrainCAST	10
ENSMUSG00000061808	Ttr	Ttr	22139	transthyretin	-4.03937	4.66294	11.2313	0.00348876	0.0220452	StrainCAST	10
ENSMUSG00000018474	Chd3	Chd3	216848	chromodomain helicase DNA binding protein 3	-1.18071	4.50794	9.24818	0.00349333	0.0220452	StrainCAST	10
ENSMUSG00000020900	Myh10	Myh10	77579	myosin, heavy polypeptide 10, non-muscle	-2.19491	3.70651	9.23208	0.00349336	0.0220452	StrainCAST	10
ENSMUSG00000022353	Mtss1	Mtss1	211401	MTSS I-BAR domain containing 1	0.918709	5.2865	9.22552	0.00352271	0.0222152	StrainCAST	10
ENSMUSG00000107756	Gm44164	NA	NA	NA	-1.39742	4.15166	9.20554	0.00353758	0.0222836	StrainCAST	10
ENSMUSG00000029817	Tra2a	Tra2a	101214	transformer 2 alpha	-0.475055	7.81299	9.20506	0.00353838	0.0222836	StrainCAST	10
ENSMUSG00000021595	Nsun2	Nsun2	28114	NOL1/NOP2/Sun domain family member 2	0.697815	5.97456	9.20153	0.00354431	0.0223058	StrainCAST	10
ENSMUSG00000071072	Ptges3	Ptges3	56351	prostaglandin E synthase 3	0.488281	7.24876	9.19654	0.0035527	0.0223434	StrainCAST	10
ENSMUSG00000041836	Ptpre	Ptpre	19267	protein tyrosine phosphatase, receptor type, E	-0.532783	6.95496	9.19402	0.00355694	0.0223548	StrainCAST	10
ENSMUSG00000023905	Tnfrsf12a	Tnfrsf12a	27279	tumor necrosis factor receptor superfamily, member 12a	-0.979817	5.19451	9.19277	0.0035601	0.0223595	StrainCAST	10
ENSMUSG00000003464	Pex19	Pex19	19298	peroxisomal biogenesis factor 19	-1.13793	4.56342	9.18676	0.0035692	0.0224014	StrainCAST	10
ENSMUSG00000103869	Gm37420	NA	NA	NA	0.65559	6.21155	9.17871	0.00358286	0.0224719	StrainCAST	10
ENSMUSG00000029103	Lrpap1	Lrpap1	16976	low density lipoprotein receptor-related protein associated protein 1	0.439689	7.55351	9.17609	0.00358732	0.0224846	StrainCAST	10
ENSMUSG00000031578	Mak16	Mak16	67920	MAK16 homolog	-0.756486	5.74216	9.17221	0.00359393	0.0225107	StrainCAST	10
ENSMUSG00000103839	Gm37607	NA	NA	NA	-0.928098	5.30797	9.1649	0.00360641	0.0225736	StrainCAST	10
ENSMUSG00000015597	Zfp318	Zfp318	57908	zinc finger protein 318	0.813444	5.66004	9.16118	0.00361277	0.022586	StrainCAST	10
ENSMUSG00000042350	Arel1	Arel1	68497	apoptosis resistant E3 ubiquitin protein ligase 1	1.52384	4.43303	9.1609	0.00361326	0.022586	StrainCAST	10
ENSMUSG00000108249	Gm43960	NA	NA	NA	2.02418	3.94879	9.1426	0.00364477	0.0227675	StrainCAST	10
ENSMUSG00000056501	Cebpb	Cebpb	12608	CCAAT/enhancer binding protein (C/EBP), beta	0.808598	8.57649	10.8736	0.00367627	0.0229488	StrainCAST	10
ENSMUSG00000004565	Pnpla6	Pnpla6	50767	patatin-like phospholipase domain containing 6	1.33636	4.31485	9.1222	0.00368024	0.0229581	StrainCAST	10
ENSMUSG00000005615	Pcyt1a	Pcyt1a	13026	phosphate cytidylyltransferase 1, choline, alpha isoform	0.998824	4.88276	9.11776	0.00368801	0.022991	StrainCAST	10
ENSMUSG00000021963	Sap18	Sap18	20220	Sin3-associated polypeptide 18	-0.494353	7.50496	9.11388	0.00369482	0.0230179	StrainCAST	10
ENSMUSG00000056612	Ppp1r14b	Ppp1r14b	18938	protein phosphatase 1, regulatory inhibitor subunit 14B	0.382798	8.21497	9.10087	0.00371771	0.0231308	StrainCAST	10
ENSMUSG00000078853	Igtp	Igtp	16145	interferon gamma induced GTPase	-0.936143	5.04498	9.1007	0.00371802	0.0231308	StrainCAST	10
ENSMUSG00000106847	Peg13	Peg13	353342	paternally expressed 13	-1.66213	4.02003	9.09826	0.00372232	0.0231308	StrainCAST	10
ENSMUSG00000006050	Sra1	Sra1	24068	steroid receptor RNA activator 1	-0.655	6.10758	9.09791	0.00372295	0.0231308	StrainCAST	10
ENSMUSG00000024240	Epc1	Epc1	13831	enhancer of polycomb homolog 1	0.762022	5.73458	9.09599	0.00372634	0.0231364	StrainCAST	10
ENSMUSG00000097283	Gm26686	NA	NA	NA	2.50512	3.33614	9.12502	0.00373104	0.0231499	StrainCAST	10
ENSMUSG00000039046	Usp6nl	Usp6nl	98910	USP6 N-terminal like	1.23431	4.62492	9.08584	0.00374437	0.0232171	StrainCAST	10
ENSMUSG00000036552	Ermard	Ermard	381062	ER membrane associated RNA degradation	0.754285	5.6777	9.07713	0.00375989	0.0232977	StrainCAST	10
ENSMUSG00000028013	Ppa2	Ppa2	74776	pyrophosphatase (inorganic) 2	-1.17179	4.63471	9.07297	0.00376733	0.0233282	StrainCAST	10
ENSMUSG00000039637	Coro7	Coro7	78885	coronin 7	-0.98525	4.80258	9.06882	0.00377476	0.0233586	StrainCAST	10
ENSMUSG00000049502	Dtx3l	Dtx3l	209200	deltex 3-like, E3 ubiquitin ligase	-0.91436	5.04693	9.05665	0.00379668	0.0234785	StrainCAST	10
ENSMUSG00000068735	Trp53i11	Trp53i11	277414	transformation related protein 53 inducible protein 11	-2.12636	3.28162	9.07653	0.00380449	0.0235111	StrainCAST	10
ENSMUSG00000032570	Atp2c1	Atp2c1	235574	ATPase, Ca++-sequestering	-0.49639	6.93736	9.05	0.00380869	0.0235213	StrainCAST	10
ENSMUSG00000029135	Fosl2	Fosl2	14284	fos-like antigen 2	1.99585	4.09092	9.14165	0.00383372	0.02366	StrainCAST	10
ENSMUSG00000038811	Gngt2	Gngt2	14710	guanine nucleotide binding protein (G protein), gamma transducing activity polypeptide 2	-0.443717	7.72351	9.02634	0.00385181	0.0237558	StrainCAST	10
ENSMUSG00000029245	Epha5	Epha5	13839	Eph receptor A5	2.07599	3.51842	9.02434	0.00385548	0.0237626	StrainCAST	10
ENSMUSG00000019802	Sec63	Sec63	140740	SEC63-like (S. cerevisiae)	0.640618	6.21709	8.9957	0.00390841	0.0240728	StrainCAST	10
ENSMUSG00000080731	Rps2-ps9	NA	NA	NA	1.83323	4.19981	9.40417	0.00391578	0.0240866	StrainCAST	10
ENSMUSG00000021133	Susd6	Susd6	217684	sushi domain containing 6	0.782703	5.73594	8.9917	0.00391586	0.0240866	StrainCAST	10
ENSMUSG00000019923	Zwint	Zwint	52696	ZW10 interactor	-0.826862	5.38839	8.98637	0.00392581	0.0241317	StrainCAST	10
ENSMUSG00000096188	Cmtm4	Cmtm4	97487	CKLF-like MARVEL transmembrane domain containing 4	-1.08932	4.657	8.97625	0.00394478	0.0242322	StrainCAST	10
ENSMUSG00000035299	Mid1	Mid1	17318	midline 1	-2.31527	3.10894	8.99742	0.00394974	0.0242466	StrainCAST	10
ENSMUSG00000037940	Inpp4b	Inpp4b	234515	inositol polyphosphate-4-phosphatase, type II	-0.752524	5.77008	8.95766	0.00397987	0.0244105	StrainCAST	10
ENSMUSG00000020253	Ppm1m	Ppm1m	67905	protein phosphatase 1M	-1.01127	4.68671	8.95669	0.00398172	0.0244105	StrainCAST	10
ENSMUSG00000015396	Cd83	Cd83	12522	CD83 antigen	-0.843051	8.35047	10.655	0.00399131	0.0244531	StrainCAST	10
ENSMUSG00000031767	Nudt7	Nudt7	67528	nudix (nucleoside diphosphate linked moiety X)-type motif 7	-1.76976	3.44458	8.94914	0.00399606	0.024466	StrainCAST	10
ENSMUSG00000022186	Oxct1	Oxct1	67041	3-oxoacid CoA transferase 1	-0.401386	7.841	8.93835	0.00401668	0.0245759	StrainCAST	10
ENSMUSG00000074024	4632427E13Rik	4632427E13Rik	666737	RIKEN cDNA 4632427E13 gene	-0.465649	7.53745	8.93666	0.00401991	0.0245794	StrainCAST	10
ENSMUSG00000040128	Pnrc1	Pnrc1	108767	proline-rich nuclear receptor coactivator 1	0.397959	7.94191	8.91944	0.00405306	0.0247657	StrainCAST	10
ENSMUSG00000021411	Pxdc1	Pxdc1	66895	PX domain containing 1	-0.94521	5.16904	8.91237	0.00406675	0.024833	StrainCAST	10
ENSMUSG00000020300	Cpeb4	Cpeb4	67579	cytoplasmic polyadenylation element binding protein 4	0.805214	5.41645	8.90688	0.00407742	0.0248817	StrainCAST	10
ENSMUSG00000026771	Spopl	Spopl	76857	speckle-type BTB/POZ protein-like	-0.807227	5.16637	8.9026	0.00408577	0.0249162	StrainCAST	10
ENSMUSG00000037458	Azin1	Azin1	54375	antizyme inhibitor 1	-0.643575	6.20861	8.89822	0.00409431	0.0249518	StrainCAST	10
ENSMUSG00000024556	Me2	Me2	107029	malic enzyme 2, NAD(+)-dependent, mitochondrial	1.1229	4.61767	8.89603	0.00409858	0.0249614	StrainCAST	10
ENSMUSG00000029701	Rbm28	Rbm28	68272	RNA binding motif protein 28	-0.748053	5.87859	8.92353	0.00410425	0.0249795	StrainCAST	10
ENSMUSG00000056121	Fez2	Fez2	225020	fasciculation and elongation protein zeta 2 (zygin II)	0.502835	7.23741	8.88979	0.00411082	0.025003	StrainCAST	10
ENSMUSG00000028708	Mknk1	Mknk1	17346	MAP kinase-interacting serine/threonine kinase 1	-0.559082	6.75079	8.88365	0.00412288	0.0250533	StrainCAST	10
ENSMUSG00000102719	Gm37760	NA	NA	NA	-0.99783	5.36138	8.88162	0.00412688	0.0250533	StrainCAST	10
ENSMUSG00000026851	BC005624	BC005624	227707	cDNA sequence BC005624	-0.583658	6.32013	8.88145	0.00412722	0.0250533	StrainCAST	10
ENSMUSG00000051495	Irf2bp2	Irf2bp2	270110	interferon regulatory factor 2 binding protein 2	0.5683	6.60871	8.87219	0.00414551	0.0251478	StrainCAST	10
ENSMUSG00000024013	Fgd2	Fgd2	26382	FYVE, RhoGEF and PH domain containing 2	-0.468636	7.5704	8.86134	0.00416704	0.0252618	StrainCAST	10
ENSMUSG00000042650	Alkbh5	Alkbh5	268420	alkB homolog 5, RNA demethylase	-0.727869	5.92093	8.86045	0.00417161	0.025273	StrainCAST	10
ENSMUSG00000024943	Smc5	Smc5	226026	structural maintenance of chromosomes 5	1.13281	4.83142	8.84515	0.00419938	0.0254246	StrainCAST	10
ENSMUSG00000000555	Itga5	Itga5	16402	integrin alpha 5 (fibronectin receptor alpha)	-1.26096	4.18908	8.83496	0.0042199	0.025532	StrainCAST	10
ENSMUSG00000024548	Setbp1	Setbp1	240427	SET binding protein 1	1.47738	4.15206	8.82511	0.0042398	0.0256357	StrainCAST	10
ENSMUSG00000089847	Timm10b	Timm10b	14356	translocase of inner mitochondrial membrane 10B	-0.488873	7.07106	8.8235	0.00424307	0.0256387	StrainCAST	10
ENSMUSG00000038352	Arl5c	Arl5c	217151	ADP-ribosylation factor-like 5C	-1.59401	5.4386	10.4073	0.00424967	0.0256618	StrainCAST	10
ENSMUSG00000067344	Rps25-ps1	NA	NA	NA	1.29327	7.43055	10.6245	0.00428602	0.0258644	StrainCAST	10
ENSMUSG00000028716	Pdzk1ip1	Pdzk1ip1	67182	PDZK1 interacting protein 1	1.9057	3.34012	8.79578	0.00429969	0.0259259	StrainCAST	10
ENSMUSG00000021200	Asb2	Asb2	65256	ankyrin repeat and SOCS box-containing 2	-0.858464	5.41888	8.80719	0.00430182	0.0259259	StrainCAST	10
ENSMUSG00000024222	Fkbp5	Fkbp5	14229	FK506 binding protein 5	1.96882	6.83264	10.602	0.00431967	0.0260165	StrainCAST	10
ENSMUSG00000001833	2020-09-07	2020-09-07	235072	septin 7	0.434153	7.56662	8.78042	0.00433141	0.0260702	StrainCAST	10
ENSMUSG00000085591	Gm13479	NA	NA	NA	-1.33671	4.19886	8.86746	0.00435299	0.0261831	StrainCAST	10
ENSMUSG00000025870	Arl10	Arl10	56795	ADP-ribosylation factor-like 10	-0.610771	6.25433	8.7672	0.0043589	0.0262016	StrainCAST	10
ENSMUSG00000026502	Desi2	Desi2	78825	desumoylating isopeptidase 2	0.592797	5.97226	8.76341	0.0043668	0.026232	StrainCAST	10
ENSMUSG00000102620	Gm37675	NA	NA	NA	-1.53437	4.19151	8.75044	0.004394	0.0263783	StrainCAST	10
ENSMUSG00000031217	Efnb1	Efnb1	13641	ephrin B1	-1.32956	4.26248	8.74608	0.0044032	0.0264163	StrainCAST	10
ENSMUSG00000043833	2900005J15Rik	2900005J15Rik	67261	RIKEN cDNA 2900005J15 gene	-1.06818	4.41647	8.74446	0.0044066	0.0264165	StrainCAST	10
ENSMUSG00000036752	Tubb4b	Tubb4b	227613	tubulin, beta 4B class IVB	0.699219	5.95138	8.74336	0.00440894	0.0264165	StrainCAST	10
ENSMUSG00000079484	Phyhd1	Phyhd1	227696	phytanoyl-CoA dioxygenase domain containing 1	0.452938	7.67047	8.74068	0.00441458	0.0264332	StrainCAST	10
ENSMUSG00000097119	B230354K17Rik	B230354K17Rik	105246278	RIKEN cDNA B230354K17 gene	1.24344	4.46848	8.74961	0.00442949	0.0265053	StrainCAST	10
ENSMUSG00000021908	Gm6768	NA	NA	NA	-0.924724	5.34809	8.72671	0.00444424	0.0265763	StrainCAST	10
ENSMUSG00000023025	Larp4	Larp4	207214	La ribonucleoprotein domain family, member 4	-0.643744	6.09385	8.7229	0.00445234	0.0266076	StrainCAST	10
ENSMUSG00000026339	Ccdc93	Ccdc93	70829	coiled-coil domain containing 93	0.623473	6.0697	8.70372	0.00449346	0.0268359	StrainCAST	10
ENSMUSG00000038776	Ephx1	Ephx1	13849	epoxide hydrolase 1, microsomal	1.27794	4.14858	8.69466	0.00451302	0.0269353	StrainCAST	10
ENSMUSG00000071042	Rasgrp3	Rasgrp3	240168	RAS, guanyl releasing protein 3	0.424004	7.80547	8.66798	0.00457114	0.0272618	StrainCAST	10
ENSMUSG00000040532	Abhd11	Abhd11	68758	abhydrolase domain containing 11	-1.25876	4.65641	8.66686	0.00457361	0.0272618	StrainCAST	10
ENSMUSG00000024941	Scyl1	Scyl1	78891	SCY1-like 1 (S. cerevisiae)	0.909968	5.20636	8.66492	0.00457786	0.0272695	StrainCAST	10
ENSMUSG00000031165	Was	Was	22376	Wiskott-Aldrich syndrome	0.586683	6.65044	8.65716	0.00459493	0.0273536	StrainCAST	10
ENSMUSG00000046573	Lyrm4	Lyrm4	380840	LYR motif containing 4	-1.12322	4.70577	8.65151	0.00460742	0.0273955	StrainCAST	10
ENSMUSG00000073876	Gm13305	Gm13305	100042555	predicted gene 13305	1.70978	4.46962	8.7088	0.0046079	0.0273955	StrainCAST	10
ENSMUSG00000026617	Bpnt1	Bpnt1	23827	bisphosphate 3'-nucleotidase 1	0.954022	4.86453	8.6384	0.0046365	0.0275479	StrainCAST	10
ENSMUSG00000032673	Prorsd1	Prorsd1	67939	prolyl-tRNA synthetase domain containing 1	0.621215	6.17249	8.62157	0.00467412	0.0277535	StrainCAST	10
ENSMUSG00000020629	Adi1	Adi1	104923	acireductone dioxygenase 1	1.08199	4.92809	8.6159	0.00468686	0.0278113	StrainCAST	10
ENSMUSG00000030243	Recql	Recql	19691	RecQ protein-like	0.705265	6.16436	8.6132	0.00469661	0.027847	StrainCAST	10
ENSMUSG00000030530	Furin	Furin	18550	furin (paired basic amino acid cleaving enzyme)	0.507467	7.20333	8.60954	0.00470121	0.027847	StrainCAST	10
ENSMUSG00000029125	Stx18	Stx18	71116	syntaxin 18	-0.929302	4.8844	8.60922	0.00470192	0.027847	StrainCAST	10
ENSMUSG00000007892	Rplp1	Rplp1	56040	ribosomal protein, large, P1	-0.302887	11.9071	8.60405	0.00471362	0.0278985	StrainCAST	10
ENSMUSG00000023971	Rrp36	Rrp36	224823	ribosomal RNA processing 36 homolog (S. cerevisiae)	1.03044	4.98829	8.66697	0.00472138	0.0279265	StrainCAST	10
ENSMUSG00000003235	Eif2b5	Eif2b5	224045	eukaryotic translation initiation factor 2B, subunit 5 epsilon	0.89666	5.17888	8.59642	0.00473094	0.0279652	StrainCAST	10
ENSMUSG00000031652	N4bp1	N4bp1	80750	NEDD4 binding protein 1	-0.534635	6.37364	8.59255	0.00473974	0.0279993	StrainCAST	10
ENSMUSG00000000959	Oxa1l	Oxa1l	69089	oxidase assembly 1-like	0.732419	6.25794	8.61028	0.00476422	0.0281189	StrainCAST	10
ENSMUSG00000039356	Exosc2	Exosc2	227715	exosome component 2	-0.935046	5.01231	8.58102	0.00476608	0.0281189	StrainCAST	10
ENSMUSG00000107091	Gm43343	NA	NA	NA	-1.17051	4.26345	8.61979	0.00478125	0.0281905	StrainCAST	10
ENSMUSG00000028232	Tmem68	Tmem68	72098	transmembrane protein 68	-0.859207	5.23796	8.57148	0.00478799	0.0282122	StrainCAST	10
ENSMUSG00000098374	Gm28043	NA	NA	NA	-1.3864	4.29061	8.5594	0.00481589	0.0283585	StrainCAST	10
ENSMUSG00000028188	Spata1	Spata1	70951	spermatogenesis associated 1	-1.20018	4.2562	8.55755	0.00482018	0.0283657	StrainCAST	10
ENSMUSG00000035954	Dock4	Dock4	238130	dedicator of cytokinesis 4	0.760146	5.51537	8.55507	0.00482593	0.0283815	StrainCAST	10
ENSMUSG00000032265	Fam46a	Tent5a	212943	terminal nucleotidyltransferase 5A	0.803958	7.90607	10.033	0.00483066	0.0283913	StrainCAST	10
ENSMUSG00000054728	Phactr1	Phactr1	218194	phosphatase and actin regulator 1	1.50116	4.01205	8.54937	0.00483918	0.0284161	StrainCAST	10
ENSMUSG00000018672	Copz2	Copz2	56358	coatomer protein complex, subunit zeta 2	-1.85634	3.84777	8.54857	0.00484104	0.0284161	StrainCAST	10
ENSMUSG00000032536	Trak1	Trak1	67095	trafficking protein, kinesin binding 1	1.19445	4.39429	8.53772	0.00486638	0.0285467	StrainCAST	10
ENSMUSG00000079036	Alkbh1	Alkbh1	211064	alkB homolog 1, histone H2A dioxygenase	-0.621155	6.18657	8.53168	0.00488053	0.0286116	StrainCAST	10
ENSMUSG00000010358	Ifi35	Ifi35	70110	interferon-induced protein 35	-0.67085	5.86564	8.52457	0.00489728	0.0286916	StrainCAST	10
ENSMUSG00000031749	St3gal2	St3gal2	20444	ST3 beta-galactoside alpha-2,3-sialyltransferase 2	0.81222	5.39322	8.49474	0.00496811	0.0290882	StrainCAST	10
ENSMUSG00000039117	Taf4a	Taf4	228980	TATA-box binding protein associated factor 4	1.26614	4.30478	8.4908	0.00497756	0.029125	StrainCAST	10
ENSMUSG00000100755	Rps23-ps1	NA	NA	NA	-0.351931	10.2741	8.47149	0.0050241	0.0293787	StrainCAST	10
ENSMUSG00000104293	Gm38043	NA	NA	NA	-1.43053	4.24339	8.4696	0.00502866	0.0293868	StrainCAST	10
ENSMUSG00000042558	Adprhl2	Adprhl2	100206	ADP-ribosylhydrolase like 2	-0.754259	5.35628	8.46413	0.00504194	0.0294433	StrainCAST	10
ENSMUSG00000072844	G530011O06Rik	G530011O06Rik	654820	RIKEN cDNA G530011O06 gene	-6.8653	5.78648	10.1503	0.00504469	0.0294433	StrainCAST	10
ENSMUSG00000053332	Gas5	Gas5	14455	growth arrest specific 5	-0.445655	7.66458	8.44309	0.00509336	0.0297086	StrainCAST	10
ENSMUSG00000081855	Rpl17-ps5	NA	NA	NA	1.62175	9.14679	10.113	0.00511037	0.029789	StrainCAST	10
ENSMUSG00000040351	Ankib1	Ankib1	70797	ankyrin repeat and IBR domain containing 1	-0.804305	5.00643	8.42659	0.00513405	0.0299082	StrainCAST	10
ENSMUSG00000039050	Osbpl2	Osbpl2	228983	oxysterol binding protein-like 2	1.00075	4.92059	8.42283	0.00514338	0.0299437	StrainCAST	10
ENSMUSG00000052534	Pbx1	Pbx1	18514	pre B cell leukemia homeobox 1	0.842179	5.19749	8.41947	0.00515171	0.0299733	StrainCAST	10
ENSMUSG00000037876	Jmjd1c	Jmjd1c	108829	jumonji domain containing 1C	0.452579	7.80481	8.41027	0.00517463	0.0300877	StrainCAST	10
ENSMUSG00000056692	D17Wsu92e	Ilrun	224647	inflammation and lipid regulator with UBA-like and NBR1-like domains	0.864521	5.15967	8.40557	0.00518639	0.0301371	StrainCAST	10
ENSMUSG00000083563	Gm13340	NA	NA	NA	7.92389	7.2959	13.1529	0.00524484	0.0304576	StrainCAST	10
ENSMUSG00000084803	5830444B04Rik	5830444B04Rik	641454	RIKEN cDNA 5830444B04 gene	1.31371	4.50749	8.38921	0.00526151	0.0305353	StrainCAST	10
ENSMUSG00000020921	Tmem101	Tmem101	76547	transmembrane protein 101	0.77935	5.47973	8.37128	0.00527299	0.0305827	StrainCAST	10
ENSMUSG00000005057	Sh2b2	Sh2b2	23921	SH2B adaptor protein 2	-0.935002	5.16023	8.36232	0.00529585	0.0306724	StrainCAST	10
ENSMUSG00000062661	Ncs1	Ncs1	14299	neuronal calcium sensor 1	-1.46116	3.72252	8.36208	0.00529647	0.0306724	StrainCAST	10
ENSMUSG00000027782	Kpna4	Kpna4	16649	karyopherin (importin) alpha 4	0.610415	6.33852	8.36133	0.00529841	0.0306724	StrainCAST	10
ENSMUSG00000039656	Rxrb	Rxrb	20182	retinoid X receptor beta	0.908679	5.4372	8.35803	0.00530686	0.0307021	StrainCAST	10
ENSMUSG00000026177	Slc11a1	Slc11a1	18173	solute carrier family 11 (proton-coupled divalent metal ion transporters), member 1	0.442836	7.53587	8.35585	0.00531243	0.0307117	StrainCAST	10
ENSMUSG00000102854	C130023A14Rik	NA	NA	NA	0.898954	5.21165	8.35479	0.00531516	0.0307117	StrainCAST	10
ENSMUSG00000030330	Ing4	Ing4	28019	inhibitor of growth family, member 4	-0.500539	7.04812	8.34919	0.00532956	0.0307756	StrainCAST	10
ENSMUSG00000097974	Gm10605	NA	NA	NA	1.17081	4.68958	8.34403	0.00534289	0.0308333	StrainCAST	10
ENSMUSG00000031708	Tecr	Tecr	106529	trans-2,3-enoyl-CoA reductase	0.473294	7.60367	8.33504	0.00536616	0.0309483	StrainCAST	10
ENSMUSG00000032902	Slc16a1	Slc16a1	20501	solute carrier family 16 (monocarboxylic acid transporters), member 1	-1.18481	4.39083	8.32257	0.0053986	0.031116	StrainCAST	10
ENSMUSG00000028657	Ppt1	Ppt1	19063	palmitoyl-protein thioesterase 1	0.475769	8.01679	8.42264	0.00543377	0.0312992	StrainCAST	10
ENSMUSG00000034707	Gns	Gns	75612	glucosamine (N-acetyl)-6-sulfatase	0.382033	8.38928	8.28531	0.00549683	0.0316427	StrainCAST	10
ENSMUSG00000084111	Gm15710	NA	NA	NA	2.33344	5.10453	10.1996	0.00554987	0.0319282	StrainCAST	10
ENSMUSG00000062421	Arf2	Arf2	11841	ADP-ribosylation factor 2	-0.811217	5.17883	8.26315	0.00555613	0.0319443	StrainCAST	10
ENSMUSG00000027961	Lrrc39	Lrrc39	109245	leucine rich repeat containing 39	-1.32604	4.22402	8.25133	0.00558802	0.0321077	StrainCAST	10
ENSMUSG00000052397	Ezr	Ezr	22350	ezrin	1.68623	3.3417	8.23931	0.00562066	0.0322752	StrainCAST	10
ENSMUSG00000042015	Wdr41	Wdr41	218460	WD repeat domain 41	-1.60781	3.93128	8.22055	0.00567201	0.032538	StrainCAST	10
ENSMUSG00000031681	Smad1	Smad1	17125	SMAD family member 1	-0.828159	5.53562	8.22002	0.00567348	0.032538	StrainCAST	10
ENSMUSG00000026519	Tmem63a	Tmem63a	208795	transmembrane protein 63a	-0.66363	6.16168	8.19801	0.00573434	0.0328667	StrainCAST	10
ENSMUSG00000000384	Tbrg4	Tbrg4	21379	transforming growth factor beta regulated gene 4	0.853963	4.95686	8.19608	0.00573971	0.0328771	StrainCAST	10
ENSMUSG00000046688	Tifa	Tifa	211550	TRAF-interacting protein with forkhead-associated domain	-0.541689	6.73734	8.17388	0.0058019	0.0332127	StrainCAST	10
ENSMUSG00000031740	Mmp2	Mmp2	17390	matrix metallopeptidase 2	-1.6399	4.54782	8.14647	0.00587963	0.0336215	StrainCAST	10
ENSMUSG00000057229	Atp5sl	Dmac2	66349	distal membrane arm assembly complex 2	-1.0756	4.6515	8.14613	0.00588058	0.0336215	StrainCAST	10
ENSMUSG00000025188	Hps1	Hps1	192236	HPS1, biogenesis of lysosomal organelles complex 3 subunit 1	-1.2529	4.15904	8.14305	0.00588941	0.0336511	StrainCAST	10
ENSMUSG00000042873	Lhfpl4	Lhfpl4	269788	lipoma HMGIC fusion partner-like protein 4	-1.25771	4.36862	8.14146	0.00589394	0.0336563	StrainCAST	10
ENSMUSG00000018286	Psmb6	Psmb6	19175	proteasome (prosome, macropain) subunit, beta type 6	-0.439697	7.4148	8.13232	0.00592018	0.0337668	StrainCAST	10
ENSMUSG00000035385	Ccl2	Ccl2	20296	chemokine (C-C motif) ligand 2	-2.67026	7.17331	9.69292	0.00592061	0.0337668	StrainCAST	10
ENSMUSG00000063931	Pepd	Pepd	18624	peptidase D	0.569426	6.43265	8.127	0.00593549	0.0338308	StrainCAST	10
ENSMUSG00000003868	Ruvbl2	Ruvbl2	20174	RuvB-like protein 2	-1.14622	4.53567	8.12056	0.00595411	0.033916	StrainCAST	10
ENSMUSG00000090100	Ttbk2	Ttbk2	140810	tau tubulin kinase 2	1.46812	3.97324	8.11773	0.00596229	0.0339417	StrainCAST	10
ENSMUSG00000063888	Rpl7l1	Rpl7l1	66229	ribosomal protein L7-like 1	-0.514292	6.52414	8.10201	0.00600803	0.0341811	StrainCAST	10
ENSMUSG00000090031	4732440D04Rik	4732440D04Rik	654788	RIKEN cDNA 4732440D04 gene	0.876598	5.20526	8.09601	0.00602558	0.0342598	StrainCAST	10
ENSMUSG00000035824	Tk2	Tk2	57813	thymidine kinase 2, mitochondrial	-1.09793	4.86321	8.09509	0.00608545	0.034579	StrainCAST	10
ENSMUSG00000020541	Tom1l1	Tom1l1	71943	target of myb1-like 1 (chicken)	0.880956	5.32861	8.06989	0.00610265	0.0346478	StrainCAST	10
ENSMUSG00000032740	Ccdc88a	Ccdc88a	108686	coiled coil domain containing 88A	0.520086	6.40758	8.06908	0.00610505	0.0346478	StrainCAST	10
ENSMUSG00000079227	Ccr5	Ccr5	12774	chemokine (C-C motif) receptor 5	0.397831	8.64393	8.06608	0.00611396	0.0346673	StrainCAST	10
ENSMUSG00000026127	Imp4	Imp4	27993	IMP4, U3 small nucleolar ribonucleoprotein	-0.65096	6.04908	8.06447	0.00611877	0.0346673	StrainCAST	10
ENSMUSG00000031077	Fadd	Fadd	14082	Fas (TNFRSF6)-associated via death domain	0.992883	4.89763	8.06414	0.00611974	0.0346673	StrainCAST	10
ENSMUSG00000074305	Peak1	Peak1	244895	pseudopodium-enriched atypical kinase 1	0.615576	5.99189	8.05729	0.00614017	0.0347552	StrainCAST	10
ENSMUSG00000041707	1810011H11Rik	Tmem273	69069	transmembrane protein 273	-0.670298	5.92693	8.05642	0.00614278	0.0347552	StrainCAST	10
ENSMUSG00000103972	Gm37466	NA	NA	NA	1.29233	4.55363	8.09875	0.00615578	0.0348075	StrainCAST	10
ENSMUSG00000063171	Rps4l	Rps4l	66184	ribosomal protein S4-like	-0.867516	5.24394	8.08439	0.00619456	0.034971	StrainCAST	10
ENSMUSG00000022378	Fam49b	Fam49b	223601	family with sequence similarity 49, member B	0.376837	8.45796	8.03907	0.0061949	0.034971	StrainCAST	10
ENSMUSG00000020375	Rufy1	Rufy1	216724	RUN and FYVE domain containing 1	0.821809	5.55813	8.03685	0.00620158	0.034971	StrainCAST	10
ENSMUSG00000081895	Rpl17-ps10	Rpl17-ps10	100042880	ribosomal protein L17, pseudogene 10	-2.40575	3.61682	8.03657	0.00620244	0.034971	StrainCAST	10
ENSMUSG00000066543	Rpl17-ps9	NA	NA	NA	-1.9663	4.49666	9.03945	0.00620361	0.034971	StrainCAST	10
ENSMUSG00000017929	B4galt5	B4galt5	56336	UDP-Gal:betaGlcNAc beta 1,4-galactosyltransferase, polypeptide 5	-1.10748	4.78225	8.03169	0.00621718	0.0350055	StrainCAST	10
ENSMUSG00000024736	Tmem132a	Tmem132a	98170	transmembrane protein 132A	-1.44408	4.27552	8.03165	0.00621731	0.0350055	StrainCAST	10
ENSMUSG00000054619	Mettl7a1	Mettl7a1	70152	methyltransferase like 7A1	0.846338	5.20313	8.02162	0.00624774	0.0351554	StrainCAST	10
ENSMUSG00000044103	Il1f9	Il1f9	215257	interleukin 1 family, member 9	-3.05634	5.35538	8.05397	0.00625185	0.0351571	StrainCAST	10
ENSMUSG00000061232	H2-K1	H2-K1	14972	histocompatibility 2, K1, K region	-0.835423	9.43918	9.52548	0.00625894	0.0351756	StrainCAST	10
ENSMUSG00000044950	Pwwp2a	Pwwp2a	70802	PWWP domain containing 2A	-0.461091	6.95521	8.01549	0.00626644	0.0351964	StrainCAST	10
ENSMUSG00000012483	Rpa3	Rpa3	68240	replication protein A3	1.16054	4.46	8.01002	0.00628318	0.0352689	StrainCAST	10
ENSMUSG00000063611	Gm10134	NA	NA	NA	-0.902993	4.98015	8.00394	0.0063018	0.035352	StrainCAST	10
ENSMUSG00000031555	Adam9	Adam9	11502	a disintegrin and metallopeptidase domain 9 (meltrin gamma)	0.925541	4.80192	7.9863	0.00635623	0.0356357	StrainCAST	10
ENSMUSG00000039747	Orai2	Orai2	269717	ORAI calcium release-activated calcium modulator 2	-1.04679	4.85909	7.98303	0.00636638	0.035671	StrainCAST	10
ENSMUSG00000097859	Gm26601	NA	NA	NA	-1.87133	3.8239	8.12717	0.0063785	0.0357173	StrainCAST	10
ENSMUSG00000040209	Zfp704	Zfp704	170753	zinc finger protein 704	0.920824	4.89931	7.9729	0.0063979	0.0358042	StrainCAST	10
ENSMUSG00000003206	Ebi3	Ebi3	50498	Epstein-Barr virus induced gene 3	0.721771	5.83386	7.96718	0.00641578	0.035861	StrainCAST	10
ENSMUSG00000038708	Golga4	Golga4	54214	golgi autoantigen, golgin subfamily a, 4	0.710729	6.31491	8.29367	0.00641579	0.035861	StrainCAST	10
ENSMUSG00000036402	Gng12	Gng12	14701	guanine nucleotide binding protein (G protein), gamma 12	0.591998	5.96005	7.964	0.00642574	0.0358948	StrainCAST	10
ENSMUSG00000000290	Itgb2	Itgb2	16414	integrin beta 2	-0.414092	7.96947	7.96138	0.00643398	0.0359096	StrainCAST	10
ENSMUSG00000039206	Daglb	Daglb	231871	diacylglycerol lipase, beta	-0.454748	7.45216	7.96069	0.00643615	0.0359096	StrainCAST	10
ENSMUSG00000030774	Pak1	Pak1	18479	p21 (RAC1) activated kinase 1	-0.769186	5.67787	7.95919	0.00644084	0.0359141	StrainCAST	10
ENSMUSG00000079197	Psme2	Psme2	19188	proteasome (prosome, macropain) activator subunit 2 (PA28 beta)	-0.508509	7.09873	7.95146	0.00646518	0.0360281	StrainCAST	10
ENSMUSG00000022657	Cd96	Cd96	84544	CD96 antigen	4.72316	3.06475	8.1183	0.00647391	0.0360369	StrainCAST	10
ENSMUSG00000028228	Cpne3	Cpne3	70568	copine III	-0.635295	5.93595	7.94849	0.00647456	0.0360369	StrainCAST	10
ENSMUSG00000086503	Xist	Xist	213742	inactive X specific transcripts	-0.41275	8.9962	8.02246	0.00652381	0.0362892	StrainCAST	10
ENSMUSG00000032435	Dync1li1	Dync1li1	235661	dynein cytoplasmic 1 light intermediate chain 1	0.659384	5.96989	7.92873	0.00653733	0.0363425	StrainCAST	10
ENSMUSG00000037772	Mrpl23	Mrpl23	19935	mitochondrial ribosomal protein L23	-0.552443	6.50865	7.91487	0.00658172	0.0365561	StrainCAST	10
ENSMUSG00000034254	Agpat1	Agpat1	55979	1-acylglycerol-3-phosphate O-acyltransferase 1 (lysophosphatidic acid acyltransferase, alpha)	-1.14265	4.40857	7.91427	0.00658366	0.0365561	StrainCAST	10
ENSMUSG00000000934	Top1mt	Top1mt	72960	DNA topoisomerase 1, mitochondrial	1.58295	3.99255	7.90806	0.00660365	0.0366432	StrainCAST	10
ENSMUSG00000061028	Clasrp	Clasrp	53609	CLK4-associating serine/arginine rich protein	-1.05485	4.40987	7.90694	0.00660727	0.0366432	StrainCAST	10
ENSMUSG00000035692	Isg15	Isg15	100038882	ISG15 ubiquitin-like modifier	-3.18329	3.93644	9.26564	0.00664543	0.036813	StrainCAST	10
ENSMUSG00000022788	Fgd4	Fgd4	224014	FYVE, RhoGEF and PH domain containing 4	-0.441611	7.39484	7.89502	0.00664585	0.036813	StrainCAST	10
ENSMUSG00000002250	Ppard	Ppard	19015	peroxisome proliferator activator receptor delta	-1.1469	4.82436	7.89116	0.00665841	0.0368605	StrainCAST	10
ENSMUSG00000087412	Gm15501	NA	NA	NA	1.50119	7.75098	9.35393	0.00668011	0.0369585	StrainCAST	10
ENSMUSG00000036905	C1qb	C1qb	12260	complement component 1, q subcomponent, beta polypeptide	-0.320609	12.9897	7.87564	0.00670913	0.0370968	StrainCAST	10
ENSMUSG00000037805	Rpl10a	Rpl10a	19896	ribosomal protein L10A	1.11191	8.57203	9.34004	0.00671317	0.037097	StrainCAST	10
ENSMUSG00000022544	Eef2kmt	Eef2kmt	70511	eukaryotic elongation factor 2 lysine methyltransferase	0.642059	5.81097	7.86395	0.00674759	0.0372437	StrainCAST	10
ENSMUSG00000024835	Coro1b	Coro1b	23789	coronin, actin binding protein 1B	-0.551243	6.72409	7.86389	0.00674778	0.0372437	StrainCAST	10
ENSMUSG00000051439	Cd14	Cd14	12475	CD14 antigen	0.449426	9.40561	8.18485	0.0067601	0.0372894	StrainCAST	10
ENSMUSG00000030717	Nupr1	Nupr1	56312	nuclear protein transcription regulator 1	0.600094	6.09317	7.84915	0.00679661	0.037468	StrainCAST	10
ENSMUSG00000029621	Arpc1a	Arpc1a	56443	actin related protein 2/3 complex, subunit 1A	0.532636	6.72013	7.84796	0.00680058	0.037468	StrainCAST	10
ENSMUSG00000035891	Cerk	Cerk	223753	ceramide kinase	0.469349	6.99296	7.84507	0.00681019	0.0374987	StrainCAST	10
ENSMUSG00000048920	Fkrp	Fkrp	243853	fukutin related protein	0.821702	5.2367	7.84337	0.00681586	0.0375075	StrainCAST	10
ENSMUSG00000097230	Gm26853	NA	NA	NA	0.79488	5.01334	7.83783	0.00683437	0.037587	StrainCAST	10
ENSMUSG00000028717	Tal1	Tal1	21349	T cell acute lymphocytic leukemia 1	0.874845	4.78663	7.82777	0.00686808	0.0377499	StrainCAST	10
ENSMUSG00000078713	Tomm5	Tomm5	68512	translocase of outer mitochondrial membrane 5	0.594739	6.37699	7.82327	0.00688325	0.0377905	StrainCAST	10
ENSMUSG00000046434	Hnrnpa1	Hnrnpa1	15382	heterogeneous nuclear ribonucleoprotein A1	-0.447956	7.25122	7.82315	0.00688363	0.0377905	StrainCAST	10
ENSMUSG00000019861	Gopc	Gopc	94221	golgi associated PDZ and coiled-coil motif containing	0.991436	4.71607	7.82062	0.00689219	0.037815	StrainCAST	10
ENSMUSG00000095295	Gm3488	Gm3488	100041735	predicted gene, 3488	-2.30428	3.73488	7.81793	0.00690125	0.0378423	StrainCAST	10
ENSMUSG00000028478	Clta	Clta	12757	clathrin, light polypeptide (Lca)	-0.32633	9.43353	7.81667	0.00690551	0.0378432	StrainCAST	10
ENSMUSG00000043991	Pura	Pura	19290	purine rich element binding protein A	0.376582	7.99264	7.80635	0.00694052	0.0380125	StrainCAST	10
ENSMUSG00000014418	Hps5	Hps5	246694	HPS5, biogenesis of lysosomal organelles complex 2 subunit 2	0.931185	5.20934	7.8047	0.00694612	0.0380207	StrainCAST	10
ENSMUSG00000023150	Ivns1abp	Ivns1abp	117198	influenza virus NS1A binding protein	0.377968	8.56951	7.79369	0.00698369	0.0382037	StrainCAST	10
ENSMUSG00000044468	Fam46c	Tent5c	74645	terminal nucleotidyltransferase 5C	0.486268	7.5083	7.83163	0.00701572	0.0383331	StrainCAST	10
ENSMUSG00000042408	Zmym6	Zmym6	100177	zinc finger, MYM-type 6	-1.28786	4.40629	7.80327	0.00701746	0.0383331	StrainCAST	10
ENSMUSG00000101599	Gm20342	NA	NA	NA	0.736589	5.42877	7.78317	0.00701979	0.0383331	StrainCAST	10
ENSMUSG00000045975	C2cd2	C2cd2	207781	C2 calcium-dependent domain containing 2	1.91273	3.68275	7.7795	0.0070324	0.0383793	StrainCAST	10
ENSMUSG00000031523	Dlc1	Dlc1	50768	deleted in liver cancer 1	1.33202	4.38023	7.76689	0.00707603	0.0385946	StrainCAST	10
ENSMUSG00000015837	Sqstm1	Sqstm1	18412	sequestosome 1	0.547229	6.55146	7.76482	0.0070935	0.0386671	StrainCAST	10
ENSMUSG00000015950	Ncf1	Ncf1	17969	neutrophil cytosolic factor 1	0.405714	8.20616	7.75946	0.00710183	0.0386897	StrainCAST	10
ENSMUSG00000030737	Slco2b1	Slco2b1	101488	solute carrier organic anion transporter family, member 2b1	0.388317	8.44847	7.74879	0.00713909	0.0388698	StrainCAST	10
ENSMUSG00000040276	Pacsin1	Pacsin1	23969	protein kinase C and casein kinase substrate in neurons 1	1.21536	4.1096	7.7451	0.00715202	0.0389173	StrainCAST	10
ENSMUSG00000021831	Ero1l	Ero1l	50527	ERO1-like (S. cerevisiae)	1.16053	4.49	7.74077	0.00716723	0.0389684	StrainCAST	10
ENSMUSG00000090386	Mir99ahg	Mir99ahg	77994	Mir99a and Mirlet7c-1 host gene (non-protein coding)	0.388263	8.46387	7.74003	0.00716985	0.0389684	StrainCAST	10
ENSMUSG00000042589	Cux2	Cux2	13048	cut-like homeobox 2	1.99752	3.543	7.73166	0.00719933	0.0391056	StrainCAST	10
ENSMUSG00000052428	Tmco1	Tmco1	68944	transmembrane and coiled-coil domains 1	-0.424174	7.25242	7.72904	0.0072086	0.039133	StrainCAST	10
ENSMUSG00000063953	Amd2	Amd2	100041585	S-adenosylmethionine decarboxylase 2	-1.41973	4.34747	7.72362	0.0072278	0.0391927	StrainCAST	10
ENSMUSG00000039621	Prex1	Prex1	277360	phosphatidylinositol-3,4,5-trisphosphate-dependent Rac exchange factor 1	0.429803	7.51573	7.72354	0.00722808	0.0391927	StrainCAST	10
ENSMUSG00000082292	Gm12250	NA	NA	NA	-1.94363	3.33189	7.78168	0.00730019	0.0395605	StrainCAST	10
ENSMUSG00000092341	Malat1	Malat1	72289	metastasis associated lung adenocarcinoma transcript 1 (non-coding RNA)	-0.306553	13.6471	7.69858	0.00731722	0.0396296	StrainCAST	10
ENSMUSG00000091449	Gm10269	NA	NA	NA	1.49393	4.4308	7.98166	0.00735639	0.0398184	StrainCAST	10
ENSMUSG00000035666	Gtf3c4	Gtf3c4	269252	general transcription factor IIIC, polypeptide 4	0.931194	4.93544	7.67669	0.0073963	0.040011	StrainCAST	10
ENSMUSG00000063087	Gm10125	Gm10125	791318	predicted gene 10125	-0.7503	5.2861	7.67353	0.00740782	0.0400499	StrainCAST	10
ENSMUSG00000029066	Mrpl20	Mrpl20	66448	mitochondrial ribosomal protein L20	0.572394	6.58285	7.65905	0.00746072	0.0403123	StrainCAST	10
ENSMUSG00000044330	Gm9790	NA	NA	NA	-0.998387	5.03184	7.65609	0.00747159	0.0403475	StrainCAST	10
ENSMUSG00000074141	Il4i1	Il4i1	14204	interleukin 4 induced 1	1.69712	5.83792	9.03061	0.00750442	0.0405011	StrainCAST	10
ENSMUSG00000105176	Gm43668	NA	NA	NA	-1.04097	4.74175	7.64379	0.00751692	0.0405449	StrainCAST	10
ENSMUSG00000034868	Myl12b	Myl12b	67938	myosin, light chain 12B, regulatory	-0.460075	7.44505	7.63993	0.00753119	0.0405981	StrainCAST	10
ENSMUSG00000046032	Snx12	Snx12	55988	sorting nexin 12	0.987278	4.80769	7.63752	0.00754013	0.0406227	StrainCAST	10
ENSMUSG00000043683	Fem1a	Fem1a	14154	fem 1 homolog a	0.733345	5.46755	7.63542	0.0075479	0.0406248	StrainCAST	10
ENSMUSG00000030703	Gdpd3	Gdpd3	68616	glycerophosphodiester phosphodiesterase domain containing 3	1.26813	4.3256	7.63388	0.00755365	0.0406248	StrainCAST	10
ENSMUSG00000078681	Tm2d3	Tm2d3	68634	TM2 domain containing 3	-0.503021	6.60342	7.63386	0.0075537	0.0406248	StrainCAST	10
ENSMUSG00000098650	Gm28048	NA	NA	NA	-1.40287	4.12741	7.63173	0.00756164	0.0406265	StrainCAST	10
ENSMUSG00000079547	H2-DMb1	H2-DMb1	14999	histocompatibility 2, class II, locus Mb1	0.513283	7.00932	7.76427	0.0075628	0.0406265	StrainCAST	10
ENSMUSG00000109162	RP23-122E16.2	NA	NA	NA	-0.796778	6.02765	7.74382	0.00761362	0.0408757	StrainCAST	10
ENSMUSG00000030754	Copb1	Copb1	70349	coatomer protein complex, subunit beta 1	0.489929	6.85255	7.61585	0.00762093	0.0408904	StrainCAST	10
ENSMUSG00000039168	Dap	Dap	223453	death-associated protein	0.636471	5.88679	7.61471	0.00762521	0.0408904	StrainCAST	10
ENSMUSG00000032431	Crtap	Crtap	56693	cartilage associated protein	0.950962	4.85996	7.61037	0.00764153	0.0409541	StrainCAST	10
ENSMUSG00000050493	Fam167b	Fam167b	230766	family with sequence similarity 167, member B	-0.756413	5.92192	7.6058	0.00765874	0.0410226	StrainCAST	10
ENSMUSG00000020387	Jade2	Jade2	76901	jade family PHD finger 2	0.706928	5.79376	7.59254	0.00770889	0.0412646	StrainCAST	10
ENSMUSG00000041225	Arhgap12	Arhgap12	75415	Rho GTPase activating protein 12	0.643895	6.44507	7.69602	0.00771324	0.0412646	StrainCAST	10
ENSMUSG00000029468	P2rx7	P2rx7	18439	purinergic receptor P2X, ligand-gated ion channel, 7	-0.588066	6.20045	7.59033	0.00771731	0.0412646	StrainCAST	10
ENSMUSG00000085337	Gm15964	NA	NA	NA	-1.23189	3.99964	7.5891	0.00772197	0.0412657	StrainCAST	10
ENSMUSG00000039976	Tbc1d16	Tbc1d16	207592	TBC1 domain family, member 16	-0.535993	6.23555	7.56458	0.00781581	0.041743	StrainCAST	10
ENSMUSG00000031858	Mau2	Mau2	74549	MAU2 sister chromatid cohesion factor	0.598487	6.26068	7.56306	0.00782167	0.0417502	StrainCAST	10
ENSMUSG00000039703	Nploc4	Nploc4	217365	NPL4 homolog, ubiquitin recognition factor	1.01183	4.53778	7.55925	0.00783637	0.0418045	StrainCAST	10
ENSMUSG00000083757	Rps15a-ps4	NA	NA	NA	1.86263	3.33688	7.56417	0.00788423	0.0420356	StrainCAST	10
ENSMUSG00000079391	Gm2974	NA	NA	NA	2.30239	3.32629	7.66283	0.00793537	0.0422839	StrainCAST	10
ENSMUSG00000057497	Fam136a	Fam136a	66488	family with sequence similarity 136, member A	-0.976377	4.55461	7.53206	0.00794211	0.0422954	StrainCAST	10
ENSMUSG00000104649	Gm43712	NA	NA	NA	1.3929	4.49798	7.65758	0.0079673	0.0424051	StrainCAST	10
ENSMUSG00000031751	Amfr	Amfr	23802	autocrine motility factor receptor	-0.575474	6.09347	7.52165	0.00798301	0.0424643	StrainCAST	10
ENSMUSG00000050796	B3galt6	B3galt6	117592	UDP-Gal:betaGal beta 1,3-galactosyltransferase, polypeptide 6	0.834516	5.18009	7.51569	0.00800653	0.0425649	StrainCAST	10
ENSMUSG00000045482	Trrap	Trrap	100683	transformation/transcription domain-associated protein	-0.797103	5.08748	7.51377	0.00801409	0.0425662	StrainCAST	10
ENSMUSG00000022761	Lztr1	Lztr1	66863	leucine-zipper-like transcriptional regulator, 1	-0.521041	6.68299	7.5133	0.00801598	0.0425662	StrainCAST	10
ENSMUSG00000063730	Hsd3b2	Hsd3b2	15493	hydroxy-delta-5-steroid dehydrogenase, 3 beta- and steroid delta-isomerase 2	-0.901699	5.6723	7.81457	0.00802783	0.0426015	StrainCAST	10
ENSMUSG00000025465	Echs1	Echs1	93747	enoyl Coenzyme A hydratase, short chain, 1, mitochondrial	-0.58369	6.26548	7.50929	0.00803185	0.0426015	StrainCAST	10
ENSMUSG00000045404	Kcnk13	Kcnk13	217826	potassium channel, subfamily K, member 13	0.474879	6.87997	7.50453	0.00805074	0.0426772	StrainCAST	10
ENSMUSG00000034109	Golim4	Golim4	73124	golgi integral membrane protein 4	-0.923335	5.42245	7.58602	0.00809155	0.042869	StrainCAST	10
ENSMUSG00000031148	Gpkow	Gpkow	209416	G patch domain and KOW motifs	1.69074	3.67552	7.48931	0.00811145	0.0429498	StrainCAST	10
ENSMUSG00000079402	Gm3020	NA	NA	NA	1.50468	3.84373	7.47096	0.00818528	0.0433159	StrainCAST	10
ENSMUSG00000014601	Strip1	Strip1	229707	striatin interacting protein 1	1.07674	4.305	7.46969	0.00819041	0.0433183	StrainCAST	10
ENSMUSG00000030259	Rassf8	Rassf8	71323	Ras association (RalGDS/AF-6) domain family (N-terminal) member 8	1.48152	4.24561	7.46757	0.008199	0.0433389	StrainCAST	10
ENSMUSG00000026121	Sema4c	Sema4c	20353	sema domain, immunoglobulin domain (Ig), transmembrane domain (TM) and short cytoplasmic domain, (semaphorin) 4C	-0.902857	4.97737	7.46382	0.00821421	0.0433945	StrainCAST	10
ENSMUSG00000006673	Qrich1	Qrich1	69232	glutamine-rich 1	-0.640455	5.8829	7.46244	0.0082198	0.0433992	StrainCAST	10
ENSMUSG00000020287	Mpg	Mpg	268395	N-methylpurine-DNA glycosylase	0.920666	4.98097	7.45634	0.00824461	0.0435054	StrainCAST	10
ENSMUSG00000054304	D130007C19Rik	NA	NA	NA	-1.27577	4.30594	7.45358	0.00825586	0.0435399	StrainCAST	10
ENSMUSG00000031497	Tnfsf13b	Tnfsf13b	24099	tumor necrosis factor (ligand) superfamily, member 13b	0.619566	5.94357	7.45183	0.00826302	0.0435528	StrainCAST	10
ENSMUSG00000023010	Tmbim6	Tmbim6	110213	transmembrane BAX inhibitor motif containing 6	0.350453	9.41721	7.44093	0.00830767	0.0437632	StrainCAST	10
ENSMUSG00000044258	Ctla2a	Ctla2a	13024	cytotoxic T lymphocyte-associated protein 2 alpha	-0.742376	5.60692	7.43473	0.00833316	0.0438725	StrainCAST	10
ENSMUSG00000058709	Egln2	Egln2	112406	egl-9 family hypoxia-inducible factor 2	0.645023	5.73241	7.42413	0.00837695	0.0440572	StrainCAST	10
ENSMUSG00000031950	Gabarapl2	Gabarapl2	93739	gamma-aminobutyric acid (GABA) A receptor-associated protein-like 2	-0.442616	7.1339	7.42393	0.00837779	0.0440572	StrainCAST	10
ENSMUSG00000097296	Gm26532	NA	NA	NA	-0.763765	5.44407	7.43874	0.00838523	0.0440713	StrainCAST	10
ENSMUSG00000015501	Hivep2	Hivep2	15273	human immunodeficiency virus type I enhancer binding protein 2	1.10908	4.4633	7.4192	0.00839741	0.0441103	StrainCAST	10
ENSMUSG00000070565	Rasal2	Rasal2	226525	RAS protein activator like 2	0.988861	4.85278	7.45558	0.00841277	0.0441658	StrainCAST	10
ENSMUSG00000015846	Rxra	Rxra	20181	retinoid X receptor alpha	0.853425	4.94523	7.40785	0.00844467	0.0443081	StrainCAST	10
ENSMUSG00000009549	Srp14	Srp14	20813	signal recognition particle 14	0.41097	7.42251	7.40408	0.00846047	0.0443659	StrainCAST	10
ENSMUSG00000038056	Kmt2c	Kmt2c	231051	lysine (K)-specific methyltransferase 2C	0.548249	6.33421	7.4013	0.0084721	0.0444017	StrainCAST	10
ENSMUSG00000022765	Snap29	Snap29	67474	synaptosomal-associated protein 29	-0.852	5.05133	7.39524	0.00849756	0.0445099	StrainCAST	10
ENSMUSG00000013878	Rnf170	Rnf170	77733	ring finger protein 170	-0.987185	4.61458	7.36759	0.00861468	0.0450978	StrainCAST	10
ENSMUSG00000000753	Serpinf1	Serpinf1	20317	serine (or cysteine) peptidase inhibitor, clade F, member 1	-0.791156	5.42209	7.35745	0.00865807	0.0452993	StrainCAST	10
ENSMUSG00000027533	Fabp5	Fabp5	16592	fatty acid binding protein 5, epidermal	-7.01096	5.11064	9.45963	0.0086657	0.0453136	StrainCAST	10
ENSMUSG00000024712	Rfk	Rfk	54391	riboflavin kinase	1.06248	4.78374	7.34482	0.00871241	0.0455321	StrainCAST	10
ENSMUSG00000060950	Trmt61a	Trmt61a	328162	tRNA methyltransferase 61A	-1.06288	4.35543	7.34304	0.00872008	0.0455464	StrainCAST	10
ENSMUSG00000040242	Fgfr1op2	Fgfr1op2	67529	FGFR1 oncogene partner 2	-0.49643	6.69291	7.33899	0.00873765	0.0456124	StrainCAST	10
ENSMUSG00000031903	Pla2g15	Pla2g15	192654	phospholipase A2, group XV	0.383386	8.38215	7.32428	0.00880158	0.0459202	StrainCAST	10
ENSMUSG00000032086	Bace1	Bace1	23821	beta-site APP cleaving enzyme 1	0.7799	5.15117	7.32235	0.00881	0.0459382	StrainCAST	10
ENSMUSG00000055912	Tmem150a	Tmem150a	232086	transmembrane protein 150A	-1.11702	4.36047	7.31926	0.00882351	0.0459827	StrainCAST	10
ENSMUSG00000026023	Cdk15	Cdk15	271697	cyclin-dependent kinase 15	1.39283	3.88763	7.30494	0.00888644	0.0462846	StrainCAST	10
ENSMUSG00000037570	Mcrs1	Mcrs1	51812	microspherule protein 1	0.726787	5.39825	7.29142	0.00894622	0.0465697	StrainCAST	10
ENSMUSG00000030876	Mettl9	Mettl9	59052	methyltransferase like 9	0.642031	5.87025	7.28728	0.00896465	0.0466394	StrainCAST	10
ENSMUSG00000049232	Tigd2	Tigd2	68140	tigger transposable element derived 2	0.489531	6.67439	7.28036	0.00899548	0.0467735	StrainCAST	10
ENSMUSG00000036526	Card11	Card11	108723	caspase recruitment domain family, member 11	4.46946	3.15513	7.30093	0.00901379	0.0468423	StrainCAST	10
ENSMUSG00000033629	Hacd3	Hacd3	57874	3-hydroxyacyl-CoA dehydratase 3	0.966784	5.03482	7.26455	0.00906636	0.047089	StrainCAST	10
ENSMUSG00000036599	Chst12	Chst12	59031	carbohydrate sulfotransferase 12	0.890983	4.89336	7.25293	0.00911887	0.0473352	StrainCAST	10
ENSMUSG00000025613	Cct8	Cct8	12469	chaperonin containing Tcp1, subunit 8 (theta)	-0.420885	7.31935	7.24767	0.00914273	0.0474324	StrainCAST	10
ENSMUSG00000032047	Acat1	Acat1	110446	acetyl-Coenzyme A acetyltransferase 1	0.740133	5.5037	7.24382	0.00916023	0.0474732	StrainCAST	10
ENSMUSG00000025571	Tnrc6c	Tnrc6c	217351	trinucleotide repeat containing 6C	-0.561031	6.63973	7.29298	0.00916269	0.0474732	StrainCAST	10
ENSMUSG00000040857	Erf	Erf	13875	Ets2 repressor factor	-0.654806	5.83943	7.24215	0.00916782	0.0474732	StrainCAST	10
ENSMUSG00000025809	Itgb1	Itgb1	16412	integrin beta 1 (fibronectin receptor beta)	-0.406431	7.83747	7.24142	0.00917114	0.0474732	StrainCAST	10
ENSMUSG00000026110	Mgat4a	Mgat4a	269181	mannoside acetylglucosaminyltransferase 4, isoenzyme A	-0.375924	8.3245	7.23918	0.00918138	0.0474953	StrainCAST	10
ENSMUSG00000000732	Icosl	Icosl	50723	icos ligand	0.838298	5.13999	7.2374	0.00918951	0.0474953	StrainCAST	10
ENSMUSG00000026748	Plxdc2	Plxdc2	67448	plexin domain containing 2	0.327588	9.29562	7.23579	0.00919685	0.0474953	StrainCAST	10
ENSMUSG00000033278	Ptprm	Ptprm	19274	protein tyrosine phosphatase, receptor type, M	-1.25885	4.29752	7.23521	0.0091995	0.0474953	StrainCAST	10
ENSMUSG00000107962	Gm43980	NA	NA	NA	-0.799309	5.19256	7.23486	0.00920108	0.0474953	StrainCAST	10
ENSMUSG00000024205	Rpl36-ps2	NA	NA	NA	-1.79637	4.30421	7.36367	0.00922749	0.0475654	StrainCAST	10
ENSMUSG00000057667	Bloc1s3	Bloc1s3	232946	biogenesis of lysosomal organelles complex-1, subunit 3	1.04477	4.2975	7.22903	0.00922781	0.0475654	StrainCAST	10
ENSMUSG00000016534	Lamp2	Lamp2	16784	lysosomal-associated membrane protein 2	0.330482	9.00666	7.22853	0.0092301	0.0475654	StrainCAST	10
ENSMUSG00000025794	Rpl14	Rpl14	67115	ribosomal protein L14	-0.332581	9.34012	7.22727	0.00923588	0.0475687	StrainCAST	10
ENSMUSG00000000682	Cd52	Cd52	23833	CD52 antigen	-0.603788	8.85739	8.15161	0.00925019	0.0476158	StrainCAST	10
ENSMUSG00000023022	Lima1	Lima1	65970	LIM domain and actin binding 1	-0.805304	5.40033	7.22192	0.00926047	0.0476422	StrainCAST	10
ENSMUSG00000100967	Gm29666	NA	NA	NA	-0.901987	4.9012	7.2201	0.00926888	0.047659	StrainCAST	10
ENSMUSG00000100801	Gm15459	NA	NA	NA	-4.19264	3.76417	7.53187	0.00929176	0.04775	StrainCAST	10
ENSMUSG00000053617	Sh3pxd2a	Sh3pxd2a	14218	SH3 and PX domains 2A	1.13114	4.35934	7.20482	0.00933955	0.047969	StrainCAST	10
ENSMUSG00000026782	Abi2	Abi2	329165	abl-interactor 2	0.87181	5.20597	7.2089	0.00937876	0.0481436	StrainCAST	10
ENSMUSG00000034245	Hdac11	Hdac11	232232	histone deacetylase 11	1.39135	4.03153	7.19145	0.00940192	0.0482357	StrainCAST	10
ENSMUSG00000045165	AI467606	AI467606	101602	expressed sequence AI467606	-1.0725	4.62899	7.18956	0.00941074	0.0482542	StrainCAST	10
ENSMUSG00000106678	Gm43457	NA	NA	NA	1.59537	4.0273	7.18612	0.00942687	0.0483101	StrainCAST	10
ENSMUSG00000106106	Rn18s-rs5	NA	NA	NA	-1.17592	11.2247	8.40972	0.0094404	0.0483527	StrainCAST	10
ENSMUSG00000020718	Polg2	Polg2	50776	polymerase (DNA directed), gamma 2, accessory subunit	-1.11112	4.36794	7.17392	0.00948431	0.0485506	StrainCAST	10
ENSMUSG00000026626	Ppp2r5a	Ppp2r5a	226849	protein phosphatase 2, regulatory subunit B', alpha	0.476852	7.65101	7.20489	0.00951082	0.0486594	StrainCAST	10
ENSMUSG00000057551	Zfp317	Zfp317	244713	zinc finger protein 317	-1.52525	3.92002	7.16112	0.00954492	0.0488069	StrainCAST	10
ENSMUSG00000024516	Sec11c	Sec11c	66286	SEC11 homolog C, signal peptidase complex subunit	-0.392179	7.80544	7.15543	0.00957201	0.0489183	StrainCAST	10
ENSMUSG00000063362	Alg11	Alg11	207958	asparagine-linked glycosylation 11 (alpha-1,2-mannosyltransferase)	-0.72172	5.27598	7.15399	0.00957888	0.0489264	StrainCAST	10
ENSMUSG00000070354	Gm21975	Evi2	101488212	ecotropic viral integration site 2	1.23224	4.16554	7.15181	0.00958929	0.0489525	StrainCAST	10
ENSMUSG00000031925	Maml2	Maml2	270118	mastermind like transcriptional coactivator 2	0.659049	6.31123	7.16307	0.00963075	0.049137	StrainCAST	10
ENSMUSG00000025159	Mms19	Mms19	72199	MMS19 cytosolic iron-sulfur assembly component	-0.711741	5.56575	7.13529	0.00966853	0.0492909	StrainCAST	10
ENSMUSG00000027088	Phospho2	Phospho2	73373	phosphatase, orphan 2	-0.741678	5.22939	7.13354	0.00967696	0.0492909	StrainCAST	10
ENSMUSG00000022773	Ypel1	Ypel1	106369	yippee like 1	-1.41857	3.87824	7.13338	0.00967774	0.0492909	StrainCAST	10
ENSMUSG00000032717	Mdfi	Mdfi	17240	MyoD family inhibitor	-1.27833	4.74575	7.16473	0.00968224	0.0492909	StrainCAST	10
ENSMUSG00000026434	Nucks1	Nucks1	98415	nuclear casein kinase and cyclin-dependent kinase substrate 1	0.445578	7.01213	7.13096	0.00968946	0.0493005	StrainCAST	10
ENSMUSG00000070003	Ssbp4	Ssbp4	76900	single stranded DNA binding protein 4	0.380165	7.56911	7.12785	0.00970446	0.0493497	StrainCAST	10
ENSMUSG00000021143	Pacs2	Pacs2	217893	phosphofurin acidic cluster sorting protein 2	0.704688	5.41075	7.12463	0.00972007	0.0494019	StrainCAST	10
ENSMUSG00000000568	Hnrnpd	Hnrnpd	11991	heterogeneous nuclear ribonucleoprotein D	0.437453	7.2894	7.12214	0.00973214	0.0494361	StrainCAST	10
ENSMUSG00000015568	Lpl	Lpl	16956	lipoprotein lipase	-1.25959	7.8819	8.32131	0.00975863	0.0495434	StrainCAST	10
ENSMUSG00000036503	Rnf13	Rnf13	24017	ring finger protein 13	0.37688	8.06877	7.10592	0.00981115	0.0497827	StrainCAST	10
ENSMUSG00000078126	Rpl23a-ps3	NA	NA	NA	-1.23944	7.28983	8.53957	0.0098338	0.0498703	StrainCAST	10
ENSMUSG00000057863	Rpl36	Rpl36	54217	ribosomal protein L36	1.45749	9.03794	42.8992	1.64781e-08	0.00015234	StrainPWK-GenotypeAPP-PS1	10
ENSMUSG00000105814	Mir703	Mir703	735265	microRNA 703	6.28977	4.76898	25.8148	4.29577e-06	0.0175051	StrainPWK-GenotypeAPP-PS1	10
ENSMUSG00000029810	Tmem176b	Tmem176b	65963	transmembrane protein 176B	-1.55332	8.35298	24.708	5.6804e-06	0.0175051	StrainPWK-GenotypeAPP-PS1	10
ENSMUSG00000059751	Rps3a3	NA	NA	NA	9.69894	8.4323	725.78	1.42206e-34	1.3147e-30	StrainPWK	10
ENSMUSG00000017002	Slpi	Slpi	20568	secretory leukocyte peptidase inhibitor	12.4551	7.95967	1057.86	1.56671e-32	7.2421e-29	StrainPWK	10
ENSMUSG00000097554	Gm26825	NA	NA	NA	10.7651	7.23615	601.184	2.27282e-31	7.00406e-28	StrainPWK	10
ENSMUSG00000054702	Ap1s3	Ap1s3	252903	adaptor-related protein complex AP-1, sigma 3	-3.40792	9.61378	498.412	4.05339e-31	9.36841e-28	StrainPWK	10
ENSMUSG00000038900	Rpl12	Rpl12	269261	ribosomal protein L12	4.26162	8.23031	479.752	4.2425e-30	7.84438e-27	StrainPWK	10
ENSMUSG00000060198	Gm11353	NA	NA	NA	7.90413	6.61993	412.465	4.14081e-28	6.38031e-25	StrainPWK	10
ENSMUSG00000073599	Ecscr	Ecscr	68545	endothelial cell surface expressed chemotaxis and apoptosis regulator	-8.19658	7.49236	343.082	4.57241e-26	5.62211e-23	StrainPWK	10
ENSMUSG00000035929	H2-Q4	H2-Q4	15015	histocompatibility 2, Q region locus 4	-4.84457	7.80488	321.097	4.86499e-26	5.62211e-23	StrainPWK	10
ENSMUSG00000037443	Cep85	Cep85	70012	centrosomal protein 85	-3.5025	7.23594	289.54	6.85941e-25	7.04614e-22	StrainPWK	10
ENSMUSG00000069892	9930111J21Rik2	9930111J21Rik2	245240	RIKEN cDNA 9930111J21 gene 2	-5.45889	6.90447	291.408	1.09274e-24	1.01024e-21	StrainPWK	10
ENSMUSG00000022671	Mzt2	Mzt2	72083	mitotic spindle organizing protein 2	3.05443	7.54334	281.173	1.44012e-24	1.21035e-21	StrainPWK	10
ENSMUSG00000030124	Lag3	Lag3	16768	lymphocyte-activation gene 3	-5.5636	7.53345	326.578	1.62195e-24	1.24958e-21	StrainPWK	10
ENSMUSG00000015852	Fcrls	Fcrls	80891	Fc receptor-like S, scavenger receptor	-5.39924	10.4147	548.878	2.18119e-24	1.55116e-21	StrainPWK	10
ENSMUSG00000030246	Ldhb	Ldhb	16832	lactate dehydrogenase B	-3.04385	8.5642	267.479	5.04783e-24	3.33337e-21	StrainPWK	10
ENSMUSG00000020100	Slc29a3	Slc29a3	71279	solute carrier family 29 (nucleoside transporters), member 3	2.21423	8.93464	240.911	6.73143e-23	4.1488e-20	StrainPWK	10
ENSMUSG00000001418	Glmp	Glmp	56700	glycosylated lysosomal membrane protein	-3.93482	7.54689	239.354	7.88995e-23	4.55891e-20	StrainPWK	10
ENSMUSG00000101776	Gm28268	NA	NA	NA	-3.3977	8.00363	259.266	9.82364e-23	5.34233e-20	StrainPWK	10
ENSMUSG00000094326	Gm10045	Gm10045	100043348	predicted pseudogene 10045	10.4687	5.23944	282.539	1.69119e-22	8.68616e-20	StrainPWK	10
ENSMUSG00000072692	Rpl37rt	Rpl37rt	100502825	ribosomal protein L37, retrotransposed	-8.04858	8.40321	474.457	2.42724e-22	1.18105e-19	StrainPWK	10
ENSMUSG00000084416	Rpl10a-ps1	NA	NA	NA	-11.4657	8.43269	500.621	4.1673e-22	1.92633e-19	StrainPWK	10
ENSMUSG00000023764	Sfi1	Sfi1	78887	Sfi1 homolog, spindle assembly associated (yeast)	2.53091	8.4441	217.922	7.67143e-22	3.37725e-19	StrainPWK	10
ENSMUSG00000064345	mt-Nd2	ND2	17717	NADH dehydrogenase subunit 2	-4.03795	10.5884	407.068	1.98134e-21	8.32612e-19	StrainPWK	10
ENSMUSG00000025810	Nrp1	Nrp1	18186	neuropilin 1	-5.49508	6.2171	212.798	2.83736e-21	1.1405e-18	StrainPWK	10
ENSMUSG00000105388	Rpl36a-ps2	NA	NA	NA	-3.75497	7.87276	235.894	1.98548e-20	7.64822e-18	StrainPWK	10
ENSMUSG00000047798	Cd300lf	Cd300lf	246746	CD300 molecule like family member F	3.9843	6.33107	186.895	2.8787e-20	1.06454e-17	StrainPWK	10
ENSMUSG00000101496	Gm8885	NA	NA	NA	7.3298	5.28736	183.858	4.2054e-20	1.49534e-17	StrainPWK	10
ENSMUSG00000045128	Rpl18a	Rpl18a	76808	ribosomal protein L18A	-3.26307	8.99055	235.869	9.71955e-20	3.32804e-17	StrainPWK	10
ENSMUSG00000029810	Tmem176b	Tmem176b	65963	transmembrane protein 176B	-2.52691	8.35298	175.646	1.20061e-19	3.96416e-17	StrainPWK	10
ENSMUSG00000067575	Rpl35a-ps3	NA	NA	NA	4.01116	7.58497	217.35	1.43385e-19	4.2761e-17	StrainPWK	10
ENSMUSG00000094664	Rpl35a-ps6	NA	NA	NA	4.01116	7.58497	217.35	1.43385e-19	4.2761e-17	StrainPWK	10
ENSMUSG00000095526	Gm10243	NA	NA	NA	4.01116	7.58497	217.35	1.43385e-19	4.2761e-17	StrainPWK	10
ENSMUSG00000064351	mt-Co1	COX1	17708	cytochrome c oxidase subunit I	2.34338	10.5979	214.853	8.25669e-19	2.38541e-16	StrainPWK	10
ENSMUSG00000020695	Mrc2	Mrc2	17534	mannose receptor, C type 2	3.44956	6.14159	158.692	1.1821e-18	3.31167e-16	StrainPWK	10
ENSMUSG00000029207	Apbb2	Apbb2	11787	amyloid beta (A4) precursor protein-binding, family B, member 2	-5.76683	6.24199	161.995	1.34514e-18	3.65761e-16	StrainPWK	10
ENSMUSG00000058126	Tpm3-rs7	NA	NA	NA	4.34758	6.40335	160.155	1.68432e-18	4.449e-16	StrainPWK	10
ENSMUSG00000022048	Dpysl2	Dpysl2	12934	dihydropyrimidinase-like 2	-2.42757	7.17573	151.498	3.29347e-18	8.45781e-16	StrainPWK	10
ENSMUSG00000108442	RP23-473E20.3	NA	NA	NA	6.9987	6.88045	273.58	4.60974e-18	1.15181e-15	StrainPWK	10
ENSMUSG00000021423	Ly86	Ly86	17084	lymphocyte antigen 86	-1.62156	10.0251	142.307	1.28478e-17	3.12574e-15	StrainPWK	10
ENSMUSG00000021876	Rnase4	Rnase4	58809	ribonuclease, RNase A family 4	1.54247	9.67342	140.87	1.59824e-17	3.78865e-15	StrainPWK	10
ENSMUSG00000086864	A630077J23Rik	NA	NA	NA	9.24577	4.78583	178.753	1.68745e-17	3.90012e-15	StrainPWK	10
ENSMUSG00000060803	Gstp1	Gstp1	14870	glutathione S-transferase, pi 1	2.59895	6.17638	139.323	2.02562e-17	4.56753e-15	StrainPWK	10
ENSMUSG00000038400	Pmepa1	Pmepa1	65112	prostate transmembrane protein, androgen induced 1	-1.75493	9.88022	138.909	2.15883e-17	4.752e-15	StrainPWK	10
ENSMUSG00000022415	Syngr1	Syngr1	20972	synaptogyrin 1	-2.03182	8.40783	138.082	2.45294e-17	5.19415e-15	StrainPWK	10
ENSMUSG00000017707	Serinc3	Serinc3	26943	serine incorporator 3	-1.62902	10.3955	138.031	2.47207e-17	5.19415e-15	StrainPWK	10
ENSMUSG00000027669	Gnb4	Gnb4	14696	guanine nucleotide binding protein (G protein), beta 4	8.42114	5.37918	142.475	2.75899e-17	5.6682e-15	StrainPWK	10
ENSMUSG00000045287	Rtn4rl1	Rtn4rl1	237847	reticulon 4 receptor-like 1	-3.87516	5.77158	136.702	3.03858e-17	6.10689e-15	StrainPWK	10
ENSMUSG00000055322	Tns1	Tns1	21961	tensin 1	-8.51552	6.16431	139.315	3.38112e-17	6.65074e-15	StrainPWK	10
ENSMUSG00000103464	Gm38246	NA	NA	NA	6.30019	4.75591	134.544	4.26117e-17	8.2072e-15	StrainPWK	10
ENSMUSG00000045672	Col27a1	Col27a1	373864	collagen, type XXVII, alpha 1	-2.65596	7.21853	134.367	4.38128e-17	8.26631e-15	StrainPWK	10
ENSMUSG00000026249	Serpine2	Serpine2	20720	serine (or cysteine) peptidase inhibitor, clade E, member 2	-2.40996	8.13237	143.271	5.77761e-17	1.06828e-14	StrainPWK	10
ENSMUSG00000021939	Ctsb	Ctsb	13030	cathepsin B	-1.58903	11.0155	119.855	4.72529e-16	8.56574e-14	StrainPWK	10
ENSMUSG00000025576	Rbfox3	Rbfox3	52897	RNA binding protein, fox-1 homolog (C. elegans) 3	8.45649	4.93548	133.241	5.43881e-16	9.66958e-14	StrainPWK	10
ENSMUSG00000029484	Anxa3	Anxa3	11745	annexin A3	-1.56308	8.91673	118.162	6.31463e-16	1.10149e-13	StrainPWK	10
ENSMUSG00000103653	Gm3934	NA	NA	NA	-8.22875	5.95375	122.574	7.4656e-16	1.27814e-13	StrainPWK	10
ENSMUSG00000001123	Lgals9	Lgals9	16859	lectin, galactose binding, soluble 9	-3.10045	6.52355	116.983	7.74036e-16	1.30108e-13	StrainPWK	10
ENSMUSG00000036908	Unc93b1	Unc93b1	54445	unc-93 homolog B1, TLR signaling regulator	1.46292	9.93136	109.895	2.71003e-15	4.47398e-13	StrainPWK	10
ENSMUSG00000051652	Lrrc3	Lrrc3	237387	leucine rich repeat containing 3	-2.8881	6.23127	109.227	3.05829e-15	4.96033e-13	StrainPWK	10
ENSMUSG00000093985	Gm10406	Gm10406	100038847	predicted gene 10406	5.20728	4.33976	108.286	3.62809e-15	5.78305e-13	StrainPWK	10
ENSMUSG00000066258	Trim12a	Trim12a	76681	tripartite motif-containing 12A	-2.76771	5.91906	106.36	5.16428e-15	8.09216e-13	StrainPWK	10
ENSMUSG00000085342	Gm12254	NA	NA	NA	-2.34722	6.7928	106.21	6.82046e-15	1.05092e-12	StrainPWK	10
ENSMUSG00000093249	Gm24576	NA	NA	NA	5.01573	4.5796	104.712	7.00777e-15	1.06208e-12	StrainPWK	10
ENSMUSG00000070426	Rnf121	Rnf121	75212	ring finger protein 121	2.46696	6.402	104.107	7.845e-15	1.16979e-12	StrainPWK	10
ENSMUSG00000038034	Igsf8	Igsf8	140559	immunoglobulin superfamily, member 8	1.9	7.25153	103.272	9.17482e-15	1.34637e-12	StrainPWK	10
ENSMUSG00000032412	Atp1b3	Atp1b3	11933	ATPase, Na+/K+ transporting, beta 3 polypeptide	1.65476	8.28942	102.345	1.58224e-14	2.28559e-12	StrainPWK	10
ENSMUSG00000031851	Ntpcr	Ntpcr	66566	nucleoside-triphosphatase, cancer-related	-2.27275	6.2963	100.06	1.6876e-14	2.40028e-12	StrainPWK	10
ENSMUSG00000028080	Lrba	Lrba	80877	LPS-responsive beige-like anchor	-2.36775	6.84332	99.0433	2.05176e-14	2.87401e-12	StrainPWK	10
ENSMUSG00000027848	Olfml3	Olfml3	99543	olfactomedin-like 3	-3.3564	10.5624	213.565	3.29174e-14	4.54212e-12	StrainPWK	10
ENSMUSG00000035686	Thrsp	Thrsp	21835	thyroid hormone responsive	-4.29681	6.19347	98.1508	3.48531e-14	4.73849e-12	StrainPWK	10
ENSMUSG00000047963	Stbd1	Stbd1	52331	starch binding domain 1	3.95966	4.7296	96.0296	3.68989e-14	4.94392e-12	StrainPWK	10
ENSMUSG00000067212	H2-T23	H2-T23	15040	histocompatibility 2, T region locus 23	-2.06562	7.37513	96.0962	5.0892e-14	6.72138e-12	StrainPWK	10
ENSMUSG00000006731	B4galnt1	B4galnt1	14421	beta-1,4-N-acetyl-galactosaminyl transferase 1	2.45914	5.89859	93.6893	5.86657e-14	7.63894e-12	StrainPWK	10
ENSMUSG00000053398	Phgdh	Phgdh	236539	3-phosphoglycerate dehydrogenase	-2.5112	6.11599	93.4094	6.20407e-14	7.96619e-12	StrainPWK	10
ENSMUSG00000021666	Gfm2	Gfm2	320806	G elongation factor, mitochondrial 2	1.32075	9.04343	92.5769	7.33145e-14	9.28483e-12	StrainPWK	10
ENSMUSG00000087575	Gm12976	NA	NA	NA	-4.01392	5.57191	92.4239	7.56076e-14	9.34647e-12	StrainPWK	10
ENSMUSG00000069682	Gm10275	NA	NA	NA	-5.90355	9.07479	281.494	7.58232e-14	9.34647e-12	StrainPWK	10
ENSMUSG00000028494	Plin2	Plin2	11520	perilipin 2	2.03287	6.96149	85.9896	2.84092e-13	3.45583e-11	StrainPWK	10
ENSMUSG00000007035	Msh5	Msh5	17687	mutS homolog 5	5.60998	4.40333	85.812	2.94908e-13	3.54082e-11	StrainPWK	10
ENSMUSG00000056888	Glipr1	Glipr1	73690	GLI pathogenesis-related 1 (glioma)	-2.76307	6.31249	85.7347	2.9975e-13	3.5528e-11	StrainPWK	10
ENSMUSG00000079293	Clec7a	Clec7a	56644	C-type lectin domain family 7, member a	-4.51552	7.49629	194.697	3.22852e-13	3.77818e-11	StrainPWK	10
ENSMUSG00000040181	Fmo1	Fmo1	14261	flavin containing monooxygenase 1	-4.93454	4.40258	85.5689	4.21839e-13	4.87488e-11	StrainPWK	10
ENSMUSG00000032878	Ccdc85a	Ccdc85a	216613	coiled-coil domain containing 85A	8.46349	4.04883	94.9497	4.48346e-13	5.11724e-11	StrainPWK	10
ENSMUSG00000036172	Cd200r3	Cd200r3	74603	CD200 receptor 3	5.87718	6.92632	203.398	4.8369e-13	5.45331e-11	StrainPWK	10
ENSMUSG00000001761	Smo	Smo	319757	smoothened, frizzled class receptor	-4.88694	5.19029	82.2433	6.31082e-13	7.02934e-11	StrainPWK	10
ENSMUSG00000033917	Gde1	Gde1	56209	glycerophosphodiester phosphodiesterase 1	1.84705	6.92279	81.8498	6.87107e-13	7.56227e-11	StrainPWK	10
ENSMUSG00000025969	Nrp2	Nrp2	18187	neuropilin 2	-2.71838	6.49779	85.8002	7.82401e-13	8.50976e-11	StrainPWK	10
ENSMUSG00000021127	Zfp36l1	Zfp36l1	12192	zinc finger protein 36, C3H type-like 1	-2.53825	6.89403	95.2103	8.97149e-13	9.64435e-11	StrainPWK	10
ENSMUSG00000082884	Gm13339	NA	NA	NA	10.2952	10.2447	290.715	1.12159e-12	1.19185e-10	StrainPWK	10
ENSMUSG00000097705	Gm26740	NA	NA	NA	-8.09561	4.34362	93.2031	1.16586e-12	1.22034e-10	StrainPWK	10
ENSMUSG00000069516	Lyz2	Lyz2	17105	lysozyme 2	-5.28817	9.79643	221.431	1.1748e-12	1.22034e-10	StrainPWK	10
ENSMUSG00000055541	Lair1	Lair1	52855	leukocyte-associated Ig-like receptor 1	-1.25254	8.94718	78.9733	1.28906e-12	1.32415e-10	StrainPWK	10
ENSMUSG00000107771	Gm8956	NA	NA	NA	-1.94046	7.0486	78.8944	1.31172e-12	1.33262e-10	StrainPWK	10
ENSMUSG00000036611	Eepd1	Eepd1	67484	endonuclease/exonuclease/phosphatase family domain containing 1	2.60247	5.38755	78.4439	1.44938e-12	1.45647e-10	StrainPWK	10
ENSMUSG00000104577	Gm6641	NA	NA	NA	6.31259	4.29392	82.2102	1.4811e-12	1.47234e-10	StrainPWK	10
ENSMUSG00000046841	Ckap4	Ckap4	216197	cytoskeleton-associated protein 4	-3.8805	5.06406	77.9154	1.63006e-12	1.60318e-10	StrainPWK	10
ENSMUSG00000020717	Pecam1	Pecam1	18613	platelet/endothelial cell adhesion molecule 1	2.77506	6.5027	76.2385	2.41304e-12	2.34826e-10	StrainPWK	10
ENSMUSG00000057863	Rpl36	Rpl36	54217	ribosomal protein L36	-1.45705	9.03794	77.4574	2.76709e-12	2.66477e-10	StrainPWK	10
ENSMUSG00000032549	Rab6b	Rab6b	270192	RAB6B, member RAS oncogene family	-5.95794	4.83715	76.9739	3.03539e-12	2.893e-10	StrainPWK	10
ENSMUSG00000018417	Myo1b	Myo1b	17912	myosin IB	2.40327	6.0405	80.1479	3.24998e-12	3.06593e-10	StrainPWK	10
ENSMUSG00000030770	Parva	Parva	57342	parvin, alpha	1.89376	6.61402	74.5368	3.67323e-12	3.4302e-10	StrainPWK	10
ENSMUSG00000020388	Pdlim4	Pdlim4	30794	PDZ and LIM domain 4	-3.3127	5.84394	74.7549	5.07638e-12	4.69311e-10	StrainPWK	10
ENSMUSG00000097815	Gm26809	NA	NA	NA	-1.99872	6.41072	72.2761	5.87874e-12	5.38108e-10	StrainPWK	10
ENSMUSG00000032554	Trf	Trf	22041	transferrin	1.22541	9.7101	71.7123	6.70343e-12	6.07581e-10	StrainPWK	10
ENSMUSG00000060591	Ifitm2	Ifitm2	80876	interferon induced transmembrane protein 2	7.67673	6.08964	161.444	7.7462e-12	6.95277e-10	StrainPWK	10
ENSMUSG00000029581	Fscn1	Fscn1	14086	fascin actin-bundling protein 1	1.29065	8.70855	71.0168	7.88801e-12	7.01199e-10	StrainPWK	10
ENSMUSG00000057143	Trim12c	Trim12c	319236	tripartite motif-containing 12C	-4.38411	5.15947	70.8052	8.2898e-12	7.29898e-10	StrainPWK	10
ENSMUSG00000107176	Gm9794	NA	NA	NA	4.8924	9.24974	210.166	9.30746e-12	8.11768e-10	StrainPWK	10
ENSMUSG00000003418	St8sia6	St8sia6	241230	ST8 alpha-N-acetyl-neuraminide alpha-2,8-sialyltransferase 6	1.83115	6.5972	70.139	9.69858e-12	8.37976e-10	StrainPWK	10
ENSMUSG00000064023	Klk8	Klk8	259277	kallikrein related-peptidase 8	1.31764	8.10288	70.0489	9.90748e-12	8.48099e-10	StrainPWK	10
ENSMUSG00000040213	Ccbl2	Kyat3	229905	kynurenine aminotransferase 3	3.37072	4.85337	71.5354	1.03502e-11	8.77867e-10	StrainPWK	10
ENSMUSG00000109429	RP24-344N22.3	NA	NA	NA	1.5162	7.78466	69.7945	1.05221e-11	8.84338e-10	StrainPWK	10
ENSMUSG00000082423	Gm15148	NA	NA	NA	8.26792	3.86412	77.2715	1.16298e-11	9.68413e-10	StrainPWK	10
ENSMUSG00000093190	Gm22875	NA	NA	NA	7.78684	3.76988	70.9155	1.1732e-11	9.68413e-10	StrainPWK	10
ENSMUSG00000100783	2310047D07Rik	NA	NA	NA	3.78757	4.26184	70.7664	1.21388e-11	9.93129e-10	StrainPWK	10
ENSMUSG00000028989	Angptl7	Angptl7	654812	angiopoietin-like 7	3.27717	5.55412	69.1026	1.24013e-11	1.0057e-09	StrainPWK	10
ENSMUSG00000083192	Rpl31-ps12	NA	NA	NA	-8.99441	6.55341	115.97	1.62955e-11	1.30045e-09	StrainPWK	10
ENSMUSG00000024646	Cyb5a	Cyb5a	109672	cytochrome b5 type A (microsomal)	1.26188	7.61767	67.9554	1.63172e-11	1.30045e-09	StrainPWK	10
ENSMUSG00000044811	AF251705	Cd300c2	140497	CD300C molecule 2	1.07533	9.74258	67.6452	1.75819e-11	1.38209e-09	StrainPWK	10
ENSMUSG00000106634	Gm43042	NA	NA	NA	-3.10136	5.29191	67.6313	1.76406e-11	1.38209e-09	StrainPWK	10
ENSMUSG00000060550	H2-Q7	H2-Q7	15018	histocompatibility 2, Q region locus 7	-5.97779	5.26361	85.5298	1.78706e-11	1.38835e-09	StrainPWK	10
ENSMUSG00000097429	Gm26520	NA	NA	NA	-7.56305	4.71739	71.3365	1.82831e-11	1.40856e-09	StrainPWK	10
ENSMUSG00000022964	Tmem50b	Tmem50b	77975	transmembrane protein 50B	1.73633	6.09451	66.5554	2.28859e-11	1.74859e-09	StrainPWK	10
ENSMUSG00000026110	Mgat4a	Mgat4a	269181	mannoside acetylglucosaminyltransferase 4, isoenzyme A	-1.33588	8.3245	66.2003	2.49519e-11	1.89083e-09	StrainPWK	10
ENSMUSG00000047675	Rps8	Rps8	20116	ribosomal protein S8	-1.10935	10.3476	65.6195	2.8755e-11	2.1613e-09	StrainPWK	10
ENSMUSG00000021773	Comtd1	Comtd1	69156	catechol-O-methyltransferase domain containing 1	-1.89346	6.74055	65.2031	3.18471e-11	2.37441e-09	StrainPWK	10
ENSMUSG00000096449	Gm4076	NA	NA	NA	7.61062	4.31414	71.807	3.49665e-11	2.58597e-09	StrainPWK	10
ENSMUSG00000066724	Gm10175	NA	NA	NA	-1.4903	7.90077	64.7912	3.52442e-11	2.58597e-09	StrainPWK	10
ENSMUSG00000005142	Man2b1	Man2b1	17159	mannosidase 2, alpha B1	1.39165	9.51694	74.525	3.65024e-11	2.65721e-09	StrainPWK	10
ENSMUSG00000002104	Rapsn	Rapsn	19400	receptor-associated protein of the synapse	-7.4603	4.64472	67.5685	3.70652e-11	2.67709e-09	StrainPWK	10
ENSMUSG00000049130	C5ar1	C5ar1	12273	complement component 5a receptor 1	-3.26232	6.8836	107.39	3.77945e-11	2.7086e-09	StrainPWK	10
ENSMUSG00000081214	Rpl35a-ps2	NA	NA	NA	4.01479	7.31193	125.482	3.81455e-11	2.71273e-09	StrainPWK	10
ENSMUSG00000023087	Noct	Noct	12457	nocturnin	-2.44836	6.64862	88.6129	3.99849e-11	2.82183e-09	StrainPWK	10
ENSMUSG00000030148	Clec4a2	Clec4a2	26888	C-type lectin domain family 4, member a2	-2.36972	6.76024	64.1128	4.16786e-11	2.91908e-09	StrainPWK	10
ENSMUSG00000038170	Pde4dip	Pde4dip	83679	phosphodiesterase 4D interacting protein (myomegalin)	1.56699	6.62773	63.8363	4.46382e-11	3.10286e-09	StrainPWK	10
ENSMUSG00000006611	Hfe	Hfe	15216	homeostatic iron regulator	-2.20175	6.05591	63.249	5.16691e-11	3.56479e-09	StrainPWK	10
ENSMUSG00000025779	Ly96	Ly96	17087	lymphocyte antigen 96	-2.9769	5.50655	63.1937	5.23876e-11	3.58758e-09	StrainPWK	10
ENSMUSG00000078377	Gm4294	NA	NA	NA	-2.09391	6.39376	66.6271	5.45077e-11	3.70532e-09	StrainPWK	10
ENSMUSG00000099375	Gm28187	NA	NA	NA	7.25007	5.28351	64.2661	5.58692e-11	3.77015e-09	StrainPWK	10
ENSMUSG00000021556	Golm1	Golm1	105348	golgi membrane protein 1	1.09178	9.0379	62.6315	6.0305e-11	4.04e-09	StrainPWK	10
ENSMUSG00000082064	Rpl5-ps2	NA	NA	NA	7.81292	4.07921	68.8346	6.50193e-11	4.32449e-09	StrainPWK	10
ENSMUSG00000073889	Il11ra1	Il11ra1	16157	interleukin 11 receptor, alpha chain 1	-2.31256	6.28136	62.2462	6.64358e-11	4.38713e-09	StrainPWK	10
ENSMUSG00000081096	Gm12691	NA	NA	NA	8.14265	3.74452	64.9746	6.98644e-11	4.58083e-09	StrainPWK	10
ENSMUSG00000020773	Trim47	Trim47	217333	tripartite motif-containing 47	-4.97835	4.75376	62.6595	7.39899e-11	4.81716e-09	StrainPWK	10
ENSMUSG00000018340	Anxa6	Anxa6	11749	annexin A6	2.46599	5.55098	61.2898	8.46005e-11	5.46945e-09	StrainPWK	10
ENSMUSG00000017009	Sdc4	Sdc4	20971	syndecan 4	-3.92876	5.01343	65.1703	8.66275e-11	5.56161e-09	StrainPWK	10
ENSMUSG00000026656	Fcgr2b	Fcgr2b	14130	Fc receptor, IgG, low affinity IIb	-2.78465	7.2517	87.6908	8.83376e-11	5.63228e-09	StrainPWK	10
ENSMUSG00000052760	A630001G21Rik	A630001G21Rik	319997	RIKEN cDNA A630001G21 gene	-4.18716	4.6037	60.8027	9.57553e-11	6.06341e-09	StrainPWK	10
ENSMUSG00000105814	Mir703	Mir703	735265	microRNA 703	-7.48807	4.76898	61.8603	1.12067e-10	7.04802e-09	StrainPWK	10
ENSMUSG00000019122	Ccl9	Ccl9	20308	chemokine (C-C motif) ligand 9	-2.64637	9.50327	105.779	1.1903e-10	7.43537e-09	StrainPWK	10
ENSMUSG00000107336	Gm43461	NA	NA	NA	-1.85719	6.48015	59.8936	1.2082e-10	7.49652e-09	StrainPWK	10
ENSMUSG00000083380	Gm3244	NA	NA	NA	-2.07584	6.40807	59.5729	1.31207e-10	8.08671e-09	StrainPWK	10
ENSMUSG00000079671	2610203C22Rik	2610203C22Rik	72481	RIKEN cDNA 2610203C22 gene	-3.1904	4.95499	60.2365	1.35331e-10	8.28568e-09	StrainPWK	10
ENSMUSG00000042249	Adrbk2	Grk3	320129	G protein-coupled receptor kinase 3	-7.3266	4.61157	59.9845	1.44206e-10	8.77096e-09	StrainPWK	10
ENSMUSG00000049436	Upk1b	Upk1b	22268	uroplakin 1B	-3.63525	4.68227	58.794	1.60447e-10	9.69499e-09	StrainPWK	10
ENSMUSG00000106924	Gm42857	NA	NA	NA	1.96593	6.38887	63.6268	1.67867e-10	1.00184e-08	StrainPWK	10
ENSMUSG00000020415	Pttg1	Pttg1	30939	pituitary tumor-transforming gene 1	-4.53792	4.14595	58.6174	1.67967e-10	1.00184e-08	StrainPWK	10
ENSMUSG00000059775	Rps26-ps1	NA	NA	NA	2.97075	5.2962	63.9935	1.80774e-10	1.07132e-08	StrainPWK	10
ENSMUSG00000083596	Rpl21-ps15	NA	NA	NA	8.11066	3.52889	61.4786	1.95211e-10	1.14951e-08	StrainPWK	10
ENSMUSG00000026473	Glul	Glul	14645	glutamate-ammonia ligase (glutamine synthetase)	1.47234	9.37114	70.7182	2.06893e-10	1.21059e-08	StrainPWK	10
ENSMUSG00000063611	Gm10134	NA	NA	NA	-4.83716	4.98015	57.4406	2.28333e-10	1.32763e-08	StrainPWK	10
ENSMUSG00000078153	Psme2b	Psme2b	621823	protease (prosome, macropain) activator subunit 2B	-7.49887	4.45689	60.4194	2.39917e-10	1.38627e-08	StrainPWK	10
ENSMUSG00000064215	Ifi27	Ifi27	52668	interferon, alpha-inducible protein 27	-1.81149	6.94703	57.1048	2.49382e-10	1.43201e-08	StrainPWK	10
ENSMUSG00000049086	Bmyc	Bmyc	107771	brain expressed myelocytomatosis oncogene	-1.65243	7.19578	56.9443	2.60141e-10	1.48457e-08	StrainPWK	10
ENSMUSG00000033467	Crlf2	Crlf2	57914	cytokine receptor-like factor 2	-4.1646	6.55428	100.897	2.84341e-10	1.61272e-08	StrainPWK	10
ENSMUSG00000074884	Serf2	Serf2	378702	small EDRK-rich factor 2	1.02487	8.99833	56.5769	2.86615e-10	1.61571e-08	StrainPWK	10
ENSMUSG00000085478	Gm11851	NA	NA	NA	-4.91211	4.17032	56.9741	3.11352e-10	1.74126e-08	StrainPWK	10
ENSMUSG00000022332	Khdrbs3	Khdrbs3	13992	KH domain containing, RNA binding, signal transduction associated 3	-5.17893	5.28276	56.9426	3.13908e-10	1.74126e-08	StrainPWK	10
[truncated: 43,794 more rows]

## Sheet: Strains_vs_CAST
ENSMUSG	Orig_Symbol	Symbol	Entrezid	Genename	logFC	logCPM	F	PValue	FDR	coef	cluster
ENSMUSG00000048758	Rpl29	Rpl29	19944	ribosomal protein L29	7.33525	9.06082	568.292	5.91102e-29	5.46474e-25	GenotypeAPP-PS1	10
ENSMUSG00000032549	Rab6b	Rab6b	270192	RAB6B, member RAS oncogene family	6.10497	4.83715	37.9107	7.39075e-08	0.000341638	GenotypeAPP-PS1	10
ENSMUSG00000032518	Rpsa	Rpsa	16785	ribosomal protein SA	-0.750894	9.67695	27.1884	2.30551e-06	0.00710482	GenotypeAPP-PS1	10
ENSMUSG00000032554	Trf	Trf	22041	transferrin	0.713898	9.7101	23.4833	8.96195e-06	0.0207133	GenotypeAPP-PS1	10
ENSMUSG00000047676	Rpsa-ps10	NA	NA	NA	2.06271	7.93988	32.6601	1.91529e-05	0.0354137	GenotypeAPP-PS1	10
ENSMUSG00000048758	Rpl29	Rpl29	19944	ribosomal protein L29	-7.23448	9.06082	396.531	2.04478e-25	1.89039e-21	StrainB6-GenotypeAPP-PS1	10
ENSMUSG00000032549	Rab6b	Rab6b	270192	RAB6B, member RAS oncogene family	-5.78253	4.83715	29.085	1.31827e-06	0.0060937	StrainB6-GenotypeAPP-PS1	10
ENSMUSG00000054702	Ap1s3	Ap1s3	252903	adaptor-related protein complex AP-1, sigma 3	3.48122	9.61378	677.554	8.10121e-35	7.48957e-31	StrainB6	10
ENSMUSG00000069515	Lyz1	Lyz1	17110	lysozyme 1	-8.43229	7.10158	708.738	6.24315e-34	2.8859e-30	StrainB6	10
ENSMUSG00000022817	Itgb5	Itgb5	16419	integrin beta 5	4.12282	9.21831	612.586	1.36304e-33	3.41815e-30	StrainB6	10
ENSMUSG00000058603	Rpl28-ps1	NA	NA	NA	10.8609	7.80272	732.229	1.47892e-33	3.41815e-30	StrainB6	10
ENSMUSG00000048758	Rpl29	Rpl29	19944	ribosomal protein L29	8.13231	9.06082	797.87	2.18817e-32	4.04593e-29	StrainB6	10
ENSMUSG00000074516	Gm10709	NA	NA	NA	-7.73569	6.83315	554.874	8.93315e-32	1.37645e-28	StrainB6	10
ENSMUSG00000058064	Gm10036	NA	NA	NA	-6.67282	7.1601	559.231	3.15241e-31	4.16343e-28	StrainB6	10
ENSMUSG00000097554	Gm26825	NA	NA	NA	-9.8608	7.23615	446.632	3.82811e-28	4.42386e-25	StrainB6	10
ENSMUSG00000063253	Scoc	Scoc	56367	short coiled-coil protein	3.3043	8.19902	354.697	3.66178e-27	3.76147e-24	StrainB6	10
ENSMUSG00000071419	Rps15-ps2	NA	NA	NA	-8.36944	6.26562	367.773	4.32031e-27	3.99412e-24	StrainB6	10
ENSMUSG00000069892	9930111J21Rik2	9930111J21Rik2	245240	RIKEN cDNA 9930111J21 gene 2	4.77184	6.90447	355.416	7.15309e-27	6.01185e-24	StrainB6	10
ENSMUSG00000101776	Gm28268	NA	NA	NA	3.53595	8.00363	364.078	2.98515e-26	2.29981e-23	StrainB6	10
ENSMUSG00000026458	Ppfia4	Ppfia4	68507	protein tyrosine phosphatase, receptor type, f polypeptide (PTPRF), interacting protein (liprin), alpha 4	4.03723	7.17341	306.912	1.55382e-25	1.10501e-22	StrainB6	10
ENSMUSG00000027199	Gatm	Gatm	67092	glycine amidinotransferase (L-arginine:glycine amidinotransferase)	-2.69802	8.9513	278.178	1.88642e-24	1.24571e-21	StrainB6	10
ENSMUSG00000031851	Ntpcr	Ntpcr	66566	nucleoside-triphosphatase, cancer-related	4.23501	6.2963	271.959	3.32996e-24	2.05237e-21	StrainB6	10
ENSMUSG00000030785	Cox6a2	Cox6a2	12862	cytochrome c oxidase subunit 6A2	-4.30093	7.34584	334.551	4.35227e-23	2.51479e-20	StrainB6	10
ENSMUSG00000066258	Trim12a	Trim12a	76681	tripartite motif-containing 12A	4.20566	5.91906	240.964	6.69544e-23	3.64114e-20	StrainB6	10
ENSMUSG00000072692	Rpl37rt	Rpl37rt	100502825	ribosomal protein L37, retrotransposed	5.48457	8.40321	508.529	7.55628e-23	3.88099e-20	StrainB6	10
ENSMUSG00000089929	Bcl2a1b	Bcl2a1b	12045	B cell leukemia/lymphoma 2 related protein A1b	2.55947	8.13167	240.011	1.61967e-22	7.88097e-20	StrainB6	10
ENSMUSG00000096979	Gm26880	NA	NA	NA	-4.34794	5.93291	241.146	2.27786e-22	1.05294e-19	StrainB6	10
ENSMUSG00000023764	Sfi1	Sfi1	78887	Sfi1 homolog, spindle assembly associated (yeast)	-2.46731	8.4441	228.033	2.56868e-22	1.13083e-19	StrainB6	10
ENSMUSG00000051652	Lrrc3	Lrrc3	237387	leucine rich repeat containing 3	4.43959	6.23127	226.774	2.93726e-22	1.23432e-19	StrainB6	10
ENSMUSG00000078377	Gm4294	NA	NA	NA	8.99929	6.39376	255.466	4.1419e-22	1.66486e-19	StrainB6	10
ENSMUSG00000020717	Pecam1	Pecam1	18613	platelet/endothelial cell adhesion molecule 1	-3.93229	6.5027	211.811	1.58659e-21	6.11168e-19	StrainB6	10
ENSMUSG00000108365	RP24-174G2.2	NA	NA	NA	3.51202	7.87738	269.774	1.77638e-21	6.56904e-19	StrainB6	10
ENSMUSG00000028080	Lrba	Lrba	80877	LPS-responsive beige-like anchor	3.44934	6.84332	208.252	2.26907e-21	8.06828e-19	StrainB6	10
ENSMUSG00000064345	mt-Nd2	ND2	17717	NADH dehydrogenase subunit 2	3.23208	10.5884	375.902	7.5436e-21	2.58299e-18	StrainB6	10
ENSMUSG00000027669	Gnb4	Gnb4	14696	guanine nucleotide binding protein (G protein), beta 4	-8.94738	5.37918	203.271	1.19007e-20	3.92937e-18	StrainB6	10
ENSMUSG00000030124	Lag3	Lag3	16768	lymphocyte-activation gene 3	2.71862	7.53345	205.382	5.13334e-20	1.63647e-17	StrainB6	10
ENSMUSG00000098188	Sowahc	Sowahc	268301	sosondowah ankyrin repeat domain family member C	2.8758	6.62297	180.158	6.71715e-20	2.07e-17	StrainB6	10
ENSMUSG00000041992	Rapgef5	Rapgef5	217944	Rap guanine nucleotide exchange factor (GEF) 5	-2.35757	7.33146	176.934	1.01603e-19	3.03005e-17	StrainB6	10
ENSMUSG00000067575	Rpl35a-ps3	NA	NA	NA	-3.88831	7.58497	218.736	1.26301e-19	3.43427e-17	StrainB6	10
ENSMUSG00000094664	Rpl35a-ps6	NA	NA	NA	-3.88831	7.58497	218.736	1.26301e-19	3.43427e-17	StrainB6	10
ENSMUSG00000095526	Gm10243	NA	NA	NA	-3.88831	7.58497	218.736	1.26301e-19	3.43427e-17	StrainB6	10
ENSMUSG00000028494	Plin2	Plin2	11520	perilipin 2	-2.5535	6.96149	163.072	6.43996e-19	1.70107e-16	StrainB6	10
ENSMUSG00000084416	Rpl10a-ps1	NA	NA	NA	3.51734	8.43269	311.326	7.85199e-19	2.01643e-16	StrainB6	10
ENSMUSG00000030148	Clec4a2	Clec4a2	26888	C-type lectin domain family 4, member a2	-2.17461	6.76024	160.158	9.6337e-19	2.40712e-16	StrainB6	10
ENSMUSG00000104022	Gm37214	NA	NA	NA	5.48831	6.46625	216.444	1.01056e-18	2.45857e-16	StrainB6	10
ENSMUSG00000022587	Ly6e	Ly6e	17069	lymphocyte antigen 6 complex, locus E	2.90752	9.89664	272.805	1.19144e-18	2.82432e-16	StrainB6	10
ENSMUSG00000064351	mt-Co1	COX1	17708	cytochrome c oxidase subunit I	-2.15439	10.5979	203.341	2.31227e-18	5.34423e-16	StrainB6	10
ENSMUSG00000097551	Gm7976	NA	NA	NA	3.45352	6.15657	150.509	3.80219e-18	8.57349e-16	StrainB6	10
ENSMUSG00000062611	Rps3a2	NA	NA	NA	-7.55445	7.88133	422.824	6.00328e-18	1.32144e-15	StrainB6	10
ENSMUSG00000094403	Mir692-2	Mir692-2	735288	microRNA 692-2	-8.8112	4.66194	163.601	1.01087e-17	2.14951e-15	StrainB6	10
ENSMUSG00000082926	Gm8172	NA	NA	NA	-9.26316	7.08991	338.369	1.02302e-17	2.14951e-15	StrainB6	10
ENSMUSG00000037443	Cep85	Cep85	70012	centrosomal protein 85	1.87838	7.23594	143.436	1.08326e-17	2.22549e-15	StrainB6	10
ENSMUSG00000035258	Abi3bp	Abi3bp	320712	ABI gene family, member 3 (NESH) binding protein	-6.84412	5.01765	137.78	2.57005e-17	5.16524e-15	StrainB6	10
ENSMUSG00000027315	Spint1	Spint1	20732	serine protease inhibitor, Kunitz type 1	8.83714	6.1014	197.628	4.90368e-17	9.64564e-15	StrainB6	10
ENSMUSG00000099375	Gm28187	NA	NA	NA	-8.38431	5.28351	138.164	5.21451e-17	1.00434e-14	StrainB6	10
ENSMUSG00000079671	2610203C22Rik	2610203C22Rik	72481	RIKEN cDNA 2610203C22 gene	6.45116	4.95499	136.286	5.34773e-17	1.00898e-14	StrainB6	10
ENSMUSG00000020898	Ctc1	Ctc1	68964	CTS telomere maintenance complex component 1	2.59829	6.42569	129.149	1.00879e-16	1.86525e-14	StrainB6	10
ENSMUSG00000015340	Cybb	Cybb	13058	cytochrome b-245, beta polypeptide	6.54121	4.78366	143.789	1.05004e-16	1.90346e-14	StrainB6	10
ENSMUSG00000025810	Nrp1	Nrp1	18186	neuropilin 1	2.57841	6.2171	131.433	1.12702e-16	2.00371e-14	StrainB6	10
ENSMUSG00000096712	Gm15454	NA	NA	NA	-9.05824	4.44873	141.677	1.25714e-16	2.19289e-14	StrainB6	10
ENSMUSG00000022671	Mzt2	Mzt2	72083	mitotic spindle organizing protein 2	-2.03725	7.54334	126.454	1.56611e-16	2.66331e-14	StrainB6	10
ENSMUSG00000040181	Fmo1	Fmo1	14261	flavin containing monooxygenase 1	5.85341	4.40258	129.296	1.58444e-16	2.66331e-14	StrainB6	10
ENSMUSG00000029059	Fam213b	Prxl2b	66469	peroxiredoxin like 2B	8.04502	5.29311	132.882	1.93852e-16	3.20029e-14	StrainB6	10
ENSMUSG00000023087	Noct	Noct	12457	nocturnin	3.80801	6.64862	210.118	2.29113e-16	3.71606e-14	StrainB6	10
ENSMUSG00000021728	Emb	Emb	13723	embigin	-6.55674	4.49499	126.178	3.30602e-16	5.26968e-14	StrainB6	10
ENSMUSG00000047798	Cd300lf	Cd300lf	246746	CD300 molecule like family member F	-3.27631	6.33107	120.77	4.0451e-16	6.33846e-14	StrainB6	10
ENSMUSG00000085787	Gm13092	NA	NA	NA	4.58457	5.37731	120.668	4.11514e-16	6.34074e-14	StrainB6	10
ENSMUSG00000072812	Ahnak2	Ahnak2	100041194	AHNAK nucleoprotein 2	-6.56995	4.99453	120.151	4.49348e-16	6.81021e-14	StrainB6	10
ENSMUSG00000033386	Frrs1	Frrs1	20321	ferric-chelate reductase 1	2.37862	6.59666	118.188	6.28711e-16	9.3749e-14	StrainB6	10
ENSMUSG00000015355	Cd48	Cd48	12506	CD48 antigen	1.88161	7.10589	117.55	7.01684e-16	1.02969e-13	StrainB6	10
ENSMUSG00000032549	Rab6b	Rab6b	270192	RAB6B, member RAS oncogene family	7.88626	4.83715	114.078	2.42349e-15	3.50081e-13	StrainB6	10
ENSMUSG00000079293	Clec7a	Clec7a	56644	C-type lectin domain family 7, member a	5.00151	7.49629	292.943	3.28191e-15	4.66789e-13	StrainB6	10
ENSMUSG00000058700	Rpl21-ps12	NA	NA	NA	-8.42735	4.89583	128.193	3.46747e-15	4.85709e-13	StrainB6	10
ENSMUSG00000022106	Rcbtb2	Rcbtb2	105670	regulator of chromosome condensation (RCC1) and BTB (POZ) domain containing protein 2	2.16784	6.66372	107.19	4.43307e-15	6.11698e-13	StrainB6	10
ENSMUSG00000097815	Gm26809	NA	NA	NA	2.15557	6.41072	106.395	5.13091e-15	6.97577e-13	StrainB6	10
ENSMUSG00000073412	Lst1	Lst1	16988	leukocyte specific transcript 1	-1.54246	8.05632	104.528	7.25323e-15	9.71828e-13	StrainB6	10
ENSMUSG00000044678	Ly6k	Ly6k	76486	lymphocyte antigen 6 complex, locus K	-6.14302	5.79049	150.146	8.03131e-15	1.06071e-12	StrainB6	10
ENSMUSG00000055782	Abcd2	Abcd2	26874	ATP-binding cassette, sub-family D (ALD), member 2	3.28736	5.78933	102.928	9.78776e-15	1.27448e-12	StrainB6	10
ENSMUSG00000097705	Gm26740	NA	NA	NA	8.00782	4.34362	124.391	1.05211e-14	1.33859e-12	StrainB6	10
ENSMUSG00000049436	Upk1b	Upk1b	22268	uroplakin 1B	4.87554	4.68227	102.52	1.05697e-14	1.33859e-12	StrainB6	10
ENSMUSG00000044626	Liph	Liph	239759	lipase, member H	5.42382	5.12562	101.448	1.29474e-14	1.61755e-12	StrainB6	10
ENSMUSG00000001020	S100a4	S100a4	20198	S100 calcium binding protein A4	-6.26823	4.64674	100.433	1.57125e-14	1.93683e-12	StrainB6	10
ENSMUSG00000076431	Sox4	Sox4	20677	SRY (sex determining region Y)-box 4	1.67575	7.2413	100.225	1.63496e-14	1.98884e-12	StrainB6	10
ENSMUSG00000062758	Gm16477	NA	NA	NA	-8.20366	4.52225	103.011	1.70338e-14	2.04517e-12	StrainB6	10
ENSMUSG00000046364	Rpl27a	Rpl27a	26451	ribosomal protein L27A	-1.78307	8.97267	123.247	2.39922e-14	2.84369e-12	StrainB6	10
ENSMUSG00000108173	Gm44231	NA	NA	NA	2.19689	6.39028	98.5449	3.22382e-14	3.77269e-12	StrainB6	10
ENSMUSG00000078490	Cfap74	Cfap74	544678	cilia and flagella associated protein 74	-2.35446	5.98307	95.6599	3.96839e-14	4.58597e-12	StrainB6	10
ENSMUSG00000015314	Slamf6	Slamf6	30925	SLAM family member 6	3.50501	5.57312	95.1056	4.42744e-14	5.0533e-12	StrainB6	10
ENSMUSG00000073599	Ecscr	Ecscr	68545	endothelial cell surface expressed chemotaxis and apoptosis regulator	1.79985	7.49236	97.0554	5.2342e-14	5.89462e-12	StrainB6	10
ENSMUSG00000097429	Gm26520	NA	NA	NA	7.60891	4.71739	101.168	5.29209e-14	5.89462e-12	StrainB6	10
ENSMUSG00000080921	Rpl38-ps2	NA	NA	NA	3.64647	7.41248	175.542	5.81719e-14	6.40237e-12	StrainB6	10
ENSMUSG00000041736	Tspo	Tspo	12257	translocator protein	2.05606	6.60693	93.0432	6.67614e-14	7.26128e-12	StrainB6	10
ENSMUSG00000031996	Aplp2	Aplp2	11804	amyloid beta (A4) precursor-like protein 2	-1.4925	8.21913	92.6089	7.28449e-14	7.8144e-12	StrainB6	10
ENSMUSG00000026031	Cflar	Cflar	12633	CASP8 and FADD-like apoptosis regulator	1.40936	7.92013	92.5618	7.35373e-14	7.8144e-12	StrainB6	10
ENSMUSG00000022769	Sdf2l1	Sdf2l1	64136	stromal cell-derived factor 2-like 1	2.29304	7.71926	112.018	9.33729e-14	9.80946e-12	StrainB6	10
ENSMUSG00000105814	Mir703	Mir703	735265	microRNA 703	7.35857	4.76898	94.5957	9.85834e-14	1.02405e-11	StrainB6	10
ENSMUSG00000024776	Stambpl1	Stambpl1	76630	STAM binding protein like 1	-2.40324	6.08876	93.5852	1.1388e-13	1.1698e-11	StrainB6	10
ENSMUSG00000053398	Phgdh	Phgdh	236539	3-phosphoglycerate dehydrogenase	2.02462	6.11599	90.1583	1.19716e-13	1.21624e-11	StrainB6	10
ENSMUSG00000109429	RP24-344N22.3	NA	NA	NA	-1.59802	7.78466	88.7657	1.59347e-13	1.60127e-11	StrainB6	10
ENSMUSG00000025576	Rbfox3	Rbfox3	52897	RNA binding protein, fox-1 homolog (C. elegans) 3	-7.76142	4.93548	96.7881	1.73202e-13	1.72177e-11	StrainB6	10
ENSMUSG00000028391	Wdr31	Wdr31	71354	WD repeat domain 31	-2.01894	8.0343	125.415	2.07741e-13	2.04315e-11	StrainB6	10
ENSMUSG00000021423	Ly86	Ly86	17084	lymphocyte antigen 86	1.11169	10.0251	86.9644	2.316e-13	2.25384e-11	StrainB6	10
ENSMUSG00000021807	2700060E02Rik	Rtraf	68045	RNA transcription, translation and transport factor	1.96277	6.43085	86.6392	2.47893e-13	2.38726e-11	StrainB6	10
ENSMUSG00000001761	Smo	Smo	319757	smoothened, frizzled class receptor	3.54009	5.19029	86.3045	2.65909e-13	2.53436e-11	StrainB6	10
ENSMUSG00000026335	Pam	Pam	18484	peptidylglycine alpha-amidating monooxygenase	-3.50854	4.91279	87.4673	2.85599e-13	2.67535e-11	StrainB6	10
ENSMUSG00000047250	Ptgs1	Ptgs1	19224	prostaglandin-endoperoxide synthase 1	1.28416	8.57005	85.9496	2.8649e-13	2.67535e-11	StrainB6	10
ENSMUSG00000022505	Emp2	Emp2	13731	epithelial membrane protein 2	-4.8434	4.68478	94.2449	3.23213e-13	2.9881e-11	StrainB6	10
ENSMUSG00000036093	Arl5a	Arl5a	75423	ADP-ribosylation factor-like 5A	-2.30226	5.81688	83.2315	5.10226e-13	4.67034e-11	StrainB6	10
ENSMUSG00000085478	Gm11851	NA	NA	NA	6.3462	4.17032	84.3296	5.45687e-13	4.94596e-11	StrainB6	10
ENSMUSG00000074800	Gm4149	NA	NA	NA	7.34632	4.91553	84.9722	5.58339e-13	5.0115e-11	StrainB6	10
ENSMUSG00000036622	Atp13a2	Atp13a2	74772	ATPase type 13A2	-1.51852	7.05972	82.3248	6.20081e-13	5.51216e-11	StrainB6	10
ENSMUSG00000009585	Apobec3	Apobec3	80287	apolipoprotein B mRNA editing enzyme, catalytic polypeptide 3	-1.35188	8.094	82.1617	6.42306e-13	5.65535e-11	StrainB6	10
ENSMUSG00000052760	A630001G21Rik	A630001G21Rik	319997	RIKEN cDNA A630001G21 gene	4.27613	4.6037	82.1173	6.48493e-13	5.65596e-11	StrainB6	10
ENSMUSG00000097415	AU020206	NA	NA	NA	2.77843	5.97749	90.5286	6.82561e-13	5.89745e-11	StrainB6	10
ENSMUSG00000087575	Gm12976	NA	NA	NA	2.56169	5.57191	80.709	8.80482e-13	7.53709e-11	StrainB6	10
ENSMUSG00000020773	Trim47	Trim47	217333	tripartite motif-containing 47	4.71521	4.75376	81.7573	9.37929e-13	7.95519e-11	StrainB6	10
ENSMUSG00000033917	Gde1	Gde1	56209	glycerophosphodiester phosphodiesterase 1	-1.75697	6.92279	79.7818	1.07868e-12	9.0658e-11	StrainB6	10
ENSMUSG00000002104	Rapsn	Rapsn	19400	receptor-associated protein of the synapse	5.90655	4.64472	83.0835	1.33016e-12	1.10787e-10	StrainB6	10
ENSMUSG00000101698	Gm29562	NA	NA	NA	3.13688	4.94888	78.6776	1.37621e-12	1.12675e-10	StrainB6	10
ENSMUSG00000045287	Rtn4rl1	Rtn4rl1	237847	reticulon 4 receptor-like 1	2.02023	5.77158	78.6743	1.3772e-12	1.12675e-10	StrainB6	10
ENSMUSG00000024340	Btnl2	Btnl2	547431	butyrophilin-like 2	-7.87387	3.99784	82.3088	1.55612e-12	1.26196e-10	StrainB6	10
ENSMUSG00000082884	Gm13339	NA	NA	NA	-9.89353	10.2447	278.659	1.61577e-12	1.29894e-10	StrainB6	10
ENSMUSG00000056666	Retsat	Retsat	67442	retinol saturase (all trans retinol 13,14 reductase)	-3.93595	5.16613	78.401	2.09387e-12	1.66878e-10	StrainB6	10
ENSMUSG00000032000	Birc3	Birc3	11796	baculoviral IAP repeat-containing 3	2.38019	5.63631	76.4397	2.2684e-12	1.79242e-10	StrainB6	10
ENSMUSG00000023452	Pisd	Pisd	320951	phosphatidylserine decarboxylase	-1.40034	7.74393	76.0029	2.50325e-12	1.96123e-10	StrainB6	10
ENSMUSG00000038235	F11r	F11r	16456	F11 receptor	1.30658	7.88661	75.7953	2.62354e-12	2.03821e-10	StrainB6	10
ENSMUSG00000100405	Gm28911	NA	NA	NA	7.68395	4.14891	82.0704	2.69552e-12	2.07667e-10	StrainB6	10
ENSMUSG00000020262	Adarb1	Adarb1	110532	adenosine deaminase, RNA-specific, B1	-2.18143	5.75493	75.3731	2.88692e-12	2.20575e-10	StrainB6	10
ENSMUSG00000106634	Gm43042	NA	NA	NA	2.47195	5.29191	74.6355	3.41457e-12	2.58752e-10	StrainB6	10
ENSMUSG00000017009	Sdc4	Sdc4	20971	syndecan 4	3.67195	5.01343	79.4074	4.09844e-12	3.06261e-10	StrainB6	10
ENSMUSG00000090136	Gm10177	NA	NA	NA	1.5925	7.01752	73.8281	4.10777e-12	3.06261e-10	StrainB6	10
ENSMUSG00000026207	Speg	Speg	11790	SPEG complex locus	7.41934	4.06968	78.2243	4.21856e-12	3.12005e-10	StrainB6	10
ENSMUSG00000078588	Ccdc24	Ccdc24	381546	coiled-coil domain containing 24	-7.77307	4.07474	78.9247	4.2827e-12	3.14235e-10	StrainB6	10
ENSMUSG00000105207	Gm42927	NA	NA	NA	3.28048	9.32375	193.014	4.67403e-12	3.40247e-10	StrainB6	10
ENSMUSG00000001025	S100a6	S100a6	20200	S100 calcium binding protein A6 (calcyclin)	-4.51897	4.25726	74.9212	4.76535e-12	3.44185e-10	StrainB6	10
ENSMUSG00000022901	Cd86	Cd86	12524	CD86 antigen	1.27218	8.02306	72.7742	5.23746e-12	3.75351e-10	StrainB6	10
ENSMUSG00000002014	Ssr4	Ssr4	20832	signal sequence receptor, delta	-1.04639	9.3975	72.3247	5.81281e-12	4.1338e-10	StrainB6	10
ENSMUSG00000078153	Psme2b	Psme2b	621823	protease (prosome, macropain) activator subunit 2B	7.31738	4.45689	76.8288	6.21072e-12	4.35545e-10	StrainB6	10
ENSMUSG00000017664	Slc35c2	Slc35c2	228875	solute carrier family 35, member C2	2.31545	5.61248	72.0344	6.2187e-12	4.35545e-10	StrainB6	10
ENSMUSG00000020415	Pttg1	Pttg1	30939	pituitary tumor-transforming gene 1	3.93818	4.14595	70.7613	8.37578e-12	5.82211e-10	StrainB6	10
ENSMUSG00000039934	Gsap	Gsap	212167	gamma-secretase activating protein	2.18966	5.66131	70.7294	8.43883e-12	5.82216e-10	StrainB6	10
ENSMUSG00000107176	Gm9794	NA	NA	NA	-4.72465	9.24974	211.371	8.85115e-12	6.0614e-10	StrainB6	10
ENSMUSG00000029096	Htra3	Htra3	78558	HtrA serine peptidase 3	-3.54301	4.90785	70.4402	9.03338e-12	6.14071e-10	StrainB6	10
ENSMUSG00000029484	Anxa3	Anxa3	11745	annexin A3	1.05132	8.91673	70.4013	9.11653e-12	6.15199e-10	StrainB6	10
ENSMUSG00000100627	A830008E24Rik	NA	NA	NA	3.79881	4.41718	70.2676	9.40872e-12	6.30316e-10	StrainB6	10
ENSMUSG00000108231	Gm4045	NA	NA	NA	-7.60016	4.18946	69.9035	1.02541e-11	6.82006e-10	StrainB6	10
ENSMUSG00000022125	Cln5	Cln5	211286	ceroid-lipofuscinosis, neuronal 5	-1.43046	6.95203	69.7304	1.06831e-11	7.00921e-10	StrainB6	10
ENSMUSG00000083424	Rpl35a-ps4	NA	NA	NA	-3.88358	7.00387	138.425	1.06901e-11	7.00921e-10	StrainB6	10
ENSMUSG00000091478	Gm10039	NA	NA	NA	4.54994	5.24262	69.614	1.0982e-11	7.14992e-10	StrainB6	10
ENSMUSG00000020077	Srgn	Srgn	19073	serglycin	1.54688	8.19683	79.5575	1.13291e-11	7.32431e-10	StrainB6	10
ENSMUSG00000022415	Syngr1	Syngr1	20972	synaptogyrin 1	1.20951	8.40783	69.0944	1.24255e-11	7.97736e-10	StrainB6	10
ENSMUSG00000087370	Tmem170b	Tmem170b	621976	transmembrane protein 170B	1.78782	6.43439	68.9704	1.27982e-11	8.15994e-10	StrainB6	10
ENSMUSG00000024055	Cyp4f13	Cyp4f13	170716	cytochrome P450, family 4, subfamily f, polypeptide 13	-1.84377	6.19078	68.4835	1.43763e-11	9.10338e-10	StrainB6	10
ENSMUSG00000026158	Ogfrl1	Ogfrl1	70155	opioid growth factor receptor-like 1	-1.2555	7.69743	68.1639	1.55205e-11	9.76104e-10	StrainB6	10
ENSMUSG00000039126	Prune2	Prune2	353211	prune homolog 2	4.98055	4.27367	68.6088	1.76382e-11	1.10179e-09	StrainB6	10
ENSMUSG00000062210	Tnfaip8	Tnfaip8	106869	tumor necrosis factor, alpha-induced protein 8	3.03055	6.2726	90.8536	2.15303e-11	1.33589e-09	StrainB6	10
ENSMUSG00000024049	Myom1	Myom1	17929	myomesin 1	-4.04029	4.48061	68.0208	2.29055e-11	1.41174e-09	StrainB6	10
ENSMUSG00000020399	Havcr2	Havcr2	171285	hepatitis A virus cellular receptor 2	-1.19418	7.98634	66.449	2.3486e-11	1.43488e-09	StrainB6	10
ENSMUSG00000045092	S1pr1	S1pr1	13609	sphingosine-1-phosphate receptor 1	4.64239	4.54562	69.5217	2.35913e-11	1.43488e-09	StrainB6	10
ENSMUSG00000060143	Gm10076	NA	NA	NA	-10.5013	8.78673	203.265	2.39641e-11	1.44803e-09	StrainB6	10
ENSMUSG00000066315	Gm12918	NA	NA	NA	9.29734	9.61434	202.777	2.44739e-11	1.46923e-09	StrainB6	10
ENSMUSG00000015243	Abca1	Abca1	11303	ATP-binding cassette, sub-family A (ABC1), member 1	1.74917	7.03954	76.4496	2.49534e-11	1.48835e-09	StrainB6	10
ENSMUSG00000037683	Armc3	Armc3	70882	armadillo repeat containing 3	-2.94715	5.0107	66.8107	2.70465e-11	1.60285e-09	StrainB6	10
ENSMUSG00000056888	Glipr1	Glipr1	73690	GLI pathogenesis-related 1 (glioma)	1.85313	6.31249	65.429	3.01293e-11	1.77417e-09	StrainB6	10
ENSMUSG00000044350	Lacc1	Lacc1	210808	laccase domain containing 1	1.43323	6.77854	65.0328	3.32089e-11	1.94314e-09	StrainB6	10
ENSMUSG00000030246	Ldhb	Ldhb	16832	lactate dehydrogenase B	-1.06143	8.5642	64.9495	3.38962e-11	1.97088e-09	StrainB6	10
ENSMUSG00000093674	Rpl41	Rpl41	67945	ribosomal protein L41	3.54521	10.3685	182.344	3.64156e-11	2.10414e-09	StrainB6	10
ENSMUSG00000086773	Gm16192	NA	NA	NA	2.8667	4.96243	64.0548	4.22827e-11	2.42797e-09	StrainB6	10
ENSMUSG00000026778	Prkcq	Prkcq	18761	protein kinase C, theta	-3.48504	4.81586	63.4595	4.90259e-11	2.7978e-09	StrainB6	10
ENSMUSG00000017417	Plxdc1	Plxdc1	72324	plexin domain containing 1	2.45918	5.43813	63.3689	5.01458e-11	2.84416e-09	StrainB6	10
ENSMUSG00000050138	Kcnk12	Kcnk12	210741	potassium channel, subfamily K, member 12	-2.3155	5.48597	62.9081	5.62657e-11	3.16699e-09	StrainB6	10
ENSMUSG00000109357	RP23-383B18.1	NA	NA	NA	-1.81315	6.34225	62.8741	5.6747e-11	3.16699e-09	StrainB6	10
ENSMUSG00000068394	Cep152	Cep152	99100	centrosomal protein 152	-3.295	4.85942	62.8657	5.68653e-11	3.16699e-09	StrainB6	10
ENSMUSG00000024737	Slc15a3	Slc15a3	65221	solute carrier family 15, member 3	1.15561	7.76014	62.2514	6.63491e-11	3.67304e-09	StrainB6	10
ENSMUSG00000042246	Tmc7	Tmc7	209760	transmembrane channel-like gene family 7	-2.88224	5.71984	71.9324	6.86287e-11	3.77662e-09	StrainB6	10
ENSMUSG00000024781	Lipa	Lipa	16889	lysosomal acid lipase A	-1.22206	7.64969	61.9601	7.14027e-11	3.89507e-09	StrainB6	10
ENSMUSG00000029647	Pan3	Pan3	72587	PAN3 poly(A) specific ribonuclease subunit	1.41224	6.77253	61.9479	7.16238e-11	3.89507e-09	StrainB6	10
ENSMUSG00000028950	Tas1r1	Tas1r1	110326	taste receptor, type 1, member 1	-7.83797	3.97013	72.7718	7.35128e-11	3.97442e-09	StrainB6	10
ENSMUSG00000035004	Igsf6	Igsf6	80719	immunoglobulin superfamily, member 6	1.92899	5.81288	61.657	7.70862e-11	4.14338e-09	StrainB6	10
ENSMUSG00000019055	Plod1	Plod1	18822	procollagen-lysine, 2-oxoglutarate 5-dioxygenase 1	1.5872	7.20985	61.4235	8.17806e-11	4.3703e-09	StrainB6	10
ENSMUSG00000060002	Chpt1	Chpt1	212862	choline phosphotransferase 1	-1.57187	6.19408	61.3951	8.23706e-11	4.37653e-09	StrainB6	10
ENSMUSG00000039377	Hlx	Hlx	15284	H2.0-like homeobox	2.46609	5.35204	61.0208	9.05841e-11	4.78543e-09	StrainB6	10
ENSMUSG00000018920	Cxcl16	Cxcl16	66102	chemokine (C-X-C motif) ligand 16	1.70857	7.44242	76.5756	9.46642e-11	4.97256e-09	StrainB6	10
ENSMUSG00000051435	Fhad1	Fhad1	329977	forkhead-associated (FHA) phosphopeptide binding domain 1	-2.59541	4.8765	60.7637	9.67114e-11	5.0514e-09	StrainB6	10
ENSMUSG00000083282	Ctsf	Ctsf	56464	cathepsin F	-1.37356	8.34053	65.802	9.91463e-11	5.14948e-09	StrainB6	10
ENSMUSG00000034413	Neurl1b	Neurl1b	240055	neuralized E3 ubiquitin protein ligase 1B	-4.87979	4.12816	62.6161	1.17453e-10	6.06619e-09	StrainB6	10
ENSMUSG00000109387	RP24-63H14.3	NA	NA	NA	-7.90448	3.62993	68.9201	1.20847e-10	6.20682e-09	StrainB6	10
ENSMUSG00000090707	Gm8237	NA	NA	NA	-4.79811	4.18646	62.4918	1.2805e-10	6.54045e-09	StrainB6	10
ENSMUSG00000106671	Gm42900	NA	NA	NA	2.24597	5.68103	59.6373	1.2905e-10	6.55531e-09	StrainB6	10
ENSMUSG00000086507	Adap2os	NA	NA	NA	2.48375	6.11978	65.7575	1.35085e-10	6.82438e-09	StrainB6	10
ENSMUSG00000109556	RP23-81F19.2	NA	NA	NA	7.17437	3.72034	59.9529	1.61194e-10	8.09913e-09	StrainB6	10
ENSMUSG00000032046	Abhd12	Abhd12	76192	abhydrolase domain containing 12	0.995061	9.27775	58.6881	1.64917e-10	8.24137e-09	StrainB6	10
ENSMUSG00000072940	Gm10443	NA	NA	NA	10.0054	7.28765	195.323	1.7133e-10	8.51583e-09	StrainB6	10
ENSMUSG00000036533	Cdc42ep3	Cdc42ep3	260409	CDC42 effector protein (Rho GTPase binding) 3	6.90444	4.09036	61.8583	1.78532e-10	8.82636e-09	StrainB6	10
ENSMUSG00000020181	Nav3	Nav3	260315	neuron navigator 3	-1.30845	7.94628	59.4377	2.12106e-10	1.04304e-08	StrainB6	10
ENSMUSG00000056529	Ptafr	Ptafr	19204	platelet-activating factor receptor	1.69042	7.6195	74.7496	2.17594e-10	1.06437e-08	StrainB6	10
ENSMUSG00000078495	Gm13157	Zfp984	100041677	zinc finger protein 984	6.93865	3.6221	58.182	2.51949e-10	1.22593e-08	StrainB6	10
ENSMUSG00000108442	RP23-473E20.3	NA	NA	NA	-4.65967	6.88045	76.4242	2.64885e-10	1.28213e-08	StrainB6	10
ENSMUSG00000025583	Rptor	Rptor	74370	regulatory associated protein of MTOR, complex 1	1.66897	6.42511	56.8203	2.68784e-10	1.29422e-08	StrainB6	10
ENSMUSG00000041453	Rpl21	Rpl21	19933	ribosomal protein L21	3.29118	9.99605	146.659	2.83308e-10	1.35709e-08	StrainB6	10
ENSMUSG00000048126	Col6a3	Col6a3	12835	collagen, type VI, alpha 3	-2.73757	4.76837	56.5836	2.86112e-10	1.36346e-08	StrainB6	10
ENSMUSG00000038886	Man2a2	Man2a2	140481	mannosidase 2, alpha 2	-1.78645	6.1506	56.4079	2.99715e-10	1.42086e-08	StrainB6	10
ENSMUSG00000028149	Rap1gds1	Rap1gds1	229877	RAP1, GTP-GDP dissociation stimulator 1	1.50474	6.53052	56.3888	3.01231e-10	1.42086e-08	StrainB6	10
ENSMUSG00000022048	Dpysl2	Dpysl2	12934	dihydropyrimidinase-like 2	1.15094	7.17573	56.0551	3.29089e-10	1.54438e-08	StrainB6	10
ENSMUSG00000040592	Cd79b	Cd79b	15985	CD79B antigen	5.75121	3.72682	56.6805	3.35998e-10	1.56884e-08	StrainB6	10
ENSMUSG00000024644	Cndp2	Cndp2	66054	CNDP dipeptidase 2 (metallopeptidase M20 family)	1.4998	6.84009	55.7295	3.58836e-10	1.66705e-08	StrainB6	10
ENSMUSG00000057036	Gm7536	NA	NA	NA	2.35172	10.15	119.486	3.61262e-10	1.66993e-08	StrainB6	10
ENSMUSG00000018819	Lsp1	Lsp1	16985	lymphocyte specific 1	1.96541	6.2275	55.6608	3.65462e-10	1.68095e-08	StrainB6	10
ENSMUSG00000068566	Myadm	Myadm	50918	myeloid-associated differentiation marker	3.269	5.46959	54.8824	4.49982e-10	2.05945e-08	StrainB6	10
ENSMUSG00000030054	Gp9	Gp9	54368	glycoprotein 9 (platelet)	-1.89782	5.93191	55.147	4.80402e-10	2.18157e-08	StrainB6	10
ENSMUSG00000104698	Gm42602	NA	NA	NA	5.3917	3.94028	54.6312	4.81384e-10	2.18157e-08	StrainB6	10
ENSMUSG00000025190	Got1	Got1	14718	glutamic-oxaloacetic transaminase 1, soluble	2.35082	5.5858	54.5377	4.93635e-10	2.22617e-08	StrainB6	10
ENSMUSG00000026317	Cln8	Cln8	26889	ceroid-lipofuscinosis, neuronal 8	-1.19074	7.16727	54.481	5.01223e-10	2.24942e-08	StrainB6	10
ENSMUSG00000060657	Marf1	Marf1	223989	meiosis regulator and mRNA stability 1	2.28545	5.63022	54.7256	5.0682e-10	2.26355e-08	StrainB6	10
ENSMUSG00000091053	Gm9742	NA	NA	NA	2.71816	4.814	54.1967	5.4115e-10	2.40526e-08	StrainB6	10
ENSMUSG00000033577	Myo6	Myo6	17920	myosin VI	-2.2546	5.1131	54.1544	5.47364e-10	2.42123e-08	StrainB6	10
ENSMUSG00000070271	Gm13268	NA	NA	NA	7.19157	3.33874	57.3895	5.82872e-10	2.56374e-08	StrainB6	10
ENSMUSG00000096449	Gm4076	NA	NA	NA	-7.15274	4.31414	58.8939	5.85126e-10	2.56374e-08	StrainB6	10
ENSMUSG00000043943	Naalad2	Naalad2	72560	N-acetylated alpha-linked acidic dipeptidase 2	3.75574	5.19738	54.4402	6.04806e-10	2.63747e-08	StrainB6	10
ENSMUSG00000031995	St14	St14	19143	suppression of tumorigenicity 14 (colon carcinoma)	-1.9493	5.75865	53.5985	6.36221e-10	2.76144e-08	StrainB6	10
ENSMUSG00000042249	Adrbk2	Grk3	320129	G protein-coupled receptor kinase 3	3.84284	4.61157	53.4008	7.97687e-10	3.44608e-08	StrainB6	10
ENSMUSG00000031613	Hpgd	Hpgd	15446	hydroxyprostaglandin dehydrogenase 15 (NAD)	3.8543	7.53971	121.463	8.43902e-10	3.62878e-08	StrainB6	10
ENSMUSG00000038623	Tm6sf1	Tm6sf1	107769	transmembrane 6 superfamily member 1	-1.08563	8.37171	52.4941	8.59791e-10	3.67998e-08	StrainB6	10
ENSMUSG00000030089	Slc41a3	Slc41a3	71699	solute carrier family 41, member 3	-2.08385	5.24253	52.2738	9.1335e-10	3.89121e-08	StrainB6	10
ENSMUSG00000081559	Gm12411	NA	NA	NA	5.33167	3.62153	53.3617	1.05979e-09	4.49437e-08	StrainB6	10
ENSMUSG00000019966	Kitl	Kitl	17311	kit ligand	6.92678	3.60896	53.3378	1.06643e-09	4.50188e-08	StrainB6	10
ENSMUSG00000096111	Gm21917	NA	NA	NA	2.94453	5.33995	51.5924	1.10191e-09	4.63052e-08	StrainB6	10
ENSMUSG00000036305	Rpl39-ps	NA	NA	NA	-4.60699	7.95708	127.004	1.13866e-09	4.76332e-08	StrainB6	10
ENSMUSG00000025779	Ly96	Ly96	17087	lymphocyte antigen 96	2.06447	5.50655	51.0315	1.28715e-09	5.36022e-08	StrainB6	10
ENSMUSG00000097585	Gm26529	E230029C05Rik	319711	RIKEN cDNA E230029C05 gene	1.66853	8.15283	71.9514	1.35645e-09	5.6235e-08	StrainB6	10
ENSMUSG00000038023	Atp6v0a2	Atp6v0a2	21871	ATPase, H+ transporting, lysosomal V0 subunit A2	-1.39821	6.6516	50.6484	1.43192e-09	5.90988e-08	StrainB6	10
ENSMUSG00000035493	Tgfbi	Tgfbi	21810	transforming growth factor, beta induced	-2.07432	5.68877	53.176	1.44849e-09	5.9517e-08	StrainB6	10
ENSMUSG00000023861	Mpc1	Mpc1	55951	mitochondrial pyruvate carrier 1	1.01859	7.4153	50.2924	1.58156e-09	6.46968e-08	StrainB6	10
ENSMUSG00000008348	Ubc	Ubc	22190	ubiquitin C	0.922232	9.90814	50.0686	1.68379e-09	6.85755e-08	StrainB6	10
ENSMUSG00000059461	Gm7331	NA	NA	NA	6.07954	6.19029	79.683	1.70816e-09	6.91412e-08	StrainB6	10
ENSMUSG00000079139	Gm4204	NA	NA	NA	2.77682	4.8062	50.008	1.71264e-09	6.91412e-08	StrainB6	10
ENSMUSG00000022014	Epsti1	Epsti1	108670	epithelial stromal interaction 1 (breast)	2.96558	4.92596	49.7094	1.86243e-09	7.48615e-08	StrainB6	10
ENSMUSG00000027447	Cst3	Cst3	13010	cystatin C	-0.725806	15.8612	49.2009	2.14947e-09	8.60252e-08	StrainB6	10
ENSMUSG00000013663	Pten	Pten	19211	phosphatase and tensin homolog	-1.00771	7.86304	48.9328	2.31879e-09	9.24019e-08	StrainB6	10
ENSMUSG00000070343	Gm10288	NA	NA	NA	11.5021	8.41035	194.396	2.56249e-09	1.01675e-07	StrainB6	10
ENSMUSG00000092036	Gm2244	Gm2244	100039452	predicted gene 2244	6.78275	4.26302	52.6989	2.58768e-09	1.02235e-07	StrainB6	10
ENSMUSG00000022270	Fam134b	Retreg1	66270	reticulophagy regulator 1	1.00404	7.70134	48.34	2.74401e-09	1.07951e-07	StrainB6	10
ENSMUSG00000063142	Kcnma1	Kcnma1	16531	potassium large conductance calcium-activated channel, subfamily M, alpha member 1	6.77553	3.55222	51.0461	2.8404e-09	1.11269e-07	StrainB6	10
ENSMUSG00000053580	Tanc2	Tanc2	77097	tetratricopeptide repeat, ankyrin repeat and coiled-coil containing 2	-0.961115	8.96806	48.0405	2.98876e-09	1.16587e-07	StrainB6	10
ENSMUSG00000024534	Sncaip	Sncaip	67847	synuclein, alpha interacting protein (synphilin)	6.61697	4.06737	49.4153	3.02837e-09	1.17636e-07	StrainB6	10
ENSMUSG00000030157	Clec2d	Clec2d	93694	C-type lectin domain family 2, member d	2.8968	4.7406	47.8879	3.12199e-09	1.20765e-07	StrainB6	10
ENSMUSG00000109089	RP23-366O14.6	4833411C07Rik	71624	RIKEN cDNA 4833411C07 gene	5.32253	3.72933	48.8594	3.24122e-09	1.24855e-07	StrainB6	10
ENSMUSG00000046876	Atxn1	Atxn1	20238	ataxin 1	3.47931	4.33348	47.3978	3.59314e-09	1.37836e-07	StrainB6	10
ENSMUSG00000029092	D5Ertd615e	D5Ertd615e	52401	DNA segment, Chr 5, ERATO Doi 615, expressed	-2.9583	5.68472	57.0298	3.63262e-09	1.38775e-07	StrainB6	10
ENSMUSG00000103364	Gm38157	NA	NA	NA	2.34079	5.89422	56.5973	4.00091e-09	1.52216e-07	StrainB6	10
ENSMUSG00000044629	Cnrip1	Cnrip1	380686	cannabinoid receptor interacting protein 1	-1.54726	5.94797	46.9615	4.0742e-09	1.54369e-07	StrainB6	10
ENSMUSG00000062691	Cebpzos	Cebpzos	68554	CCAAT/enhancer binding protein (C/EBP), zeta, opposite strand	1.4982	6.61217	46.8436	4.21529e-09	1.59063e-07	StrainB6	10
ENSMUSG00000024213	Nudt3	Nudt3	56409	nudix (nucleotide diphosphate linked moiety X)-type motif 3	-1.32058	6.4275	46.4686	4.69865e-09	1.76582e-07	StrainB6	10
ENSMUSG00000078974	Sec61g	Sec61g	20335	SEC61, gamma subunit	-4.29124	5.23521	67.3309	4.87204e-09	1.82356e-07	StrainB6	10
ENSMUSG00000021928	Ebpl	Ebpl	68177	emopamil binding protein-like	-1.41048	6.45098	46.2882	4.95125e-09	1.84574e-07	StrainB6	10
ENSMUSG00000020532	Acaca	Acaca	107476	acetyl-Coenzyme A carboxylase alpha	-2.52791	5.00852	46.19	5.09458e-09	1.89154e-07	StrainB6	10
ENSMUSG00000091955	Gm9844	NA	NA	NA	2.80046	5.31783	47.4079	5.27977e-09	1.95246e-07	StrainB6	10
ENSMUSG00000104205	Gm37396	NA	NA	NA	3.89403	7.26056	99.0494	5.86963e-09	2.16194e-07	StrainB6	10
ENSMUSG00000004707	Ly9	Ly9	17085	lymphocyte antigen 9	2.39339	5.30634	45.6455	5.97114e-09	2.18218e-07	StrainB6	10
ENSMUSG00000045312	Lhfpl2	Lhfpl2	218454	lipoma HMGIC fusion partner-like 2	1.32102	6.76936	45.6451	5.9718e-09	2.18218e-07	StrainB6	10
ENSMUSG00000025537	Phkg1	Phkg1	18682	phosphorylase kinase gamma 1	2.70655	4.62974	45.5269	6.18195e-09	2.2464e-07	StrainB6	10
ENSMUSG00000050299	Gm9843	NA	NA	NA	6.73045	10.2323	102.823	6.19614e-09	2.2464e-07	StrainB6	10
ENSMUSG00000033350	Chst2	Chst2	54371	carbohydrate sulfotransferase 2	5.48063	5.56225	78.3944	6.31585e-09	2.28086e-07	StrainB6	10
ENSMUSG00000020695	Mrc2	Mrc2	17534	mannose receptor, C type 2	-2.01586	6.14159	45.3131	6.58145e-09	2.36753e-07	StrainB6	10
ENSMUSG00000056201	Cfl1	Cfl1	12631	cofilin 1, non-muscle	0.881772	9.44972	45.2379	6.72826e-09	2.41096e-07	StrainB6	10
ENSMUSG00000024012	Mtch1	Mtch1	56462	mitochondrial carrier 1	1.20371	6.83589	45.0806	7.04654e-09	2.51526e-07	StrainB6	10
ENSMUSG00000039137	Whrn	Whrn	73750	whirlin	2.44147	4.79315	44.9005	7.43e-09	2.64139e-07	StrainB6	10
ENSMUSG00000027014	Cwc22	Cwc22	80744	CWC22 spliceosome-associated protein	-2.03272	7.87916	44.8783	7.47879e-09	2.64139e-07	StrainB6	10
ENSMUSG00000044811	AF251705	Cd300c2	140497	CD300C molecule 2	-0.814782	9.74258	44.8752	7.4856e-09	2.64139e-07	StrainB6	10
ENSMUSG00000079110	Capn3	Capn3	12335	calpain 3	1.99237	5.62643	44.8049	7.64223e-09	2.6864e-07	StrainB6	10
ENSMUSG00000083483	Gm14044	NA	NA	NA	-7.0027	6.82736	135.821	7.94594e-09	2.78258e-07	StrainB6	10
ENSMUSG00000033467	Crlf2	Crlf2	57914	cytokine receptor-like factor 2	2.45009	6.55428	71.0969	8.69336e-09	3.03284e-07	StrainB6	10
ENSMUSG00000038732	Mboat1	Mboat1	218121	membrane bound O-acyltransferase domain containing 1	4.73959	3.85117	45.1145	9.25186e-09	3.21554e-07	StrainB6	10
ENSMUSG00000041926	Rnpep	Rnpep	215615	arginyl aminopeptidase (aminopeptidase B)	1.12752	7.09481	44.1442	9.29129e-09	3.21715e-07	StrainB6	10
ENSMUSG00000104222	Gm7292	NA	NA	NA	-1.23318	6.70874	44.041	9.58016e-09	3.3048e-07	StrainB6	10
ENSMUSG00000053318	Slamf8	Slamf8	74748	SLAM family member 8	1.99644	6.10637	49.7967	9.80812e-09	3.37086e-07	StrainB6	10
ENSMUSG00000046879	Irgm1	Irgm1	15944	immunity-related GTPase family M member 1	3.23516	4.28876	43.7852	1.03376e-08	3.53966e-07	StrainB6	10
ENSMUSG00000000628	Hk2	Hk2	15277	hexokinase 2	1.22251	6.89548	43.6496	1.07635e-08	3.67192e-07	StrainB6	10
ENSMUSG00000032667	Pon2	Pon2	330260	paraoxonase 2	1.34661	7.22874	43.5783	1.0995e-08	3.73708e-07	StrainB6	10
ENSMUSG00000002190	Clgn	Clgn	12745	calmegin	4.3465	4.62795	43.2518	1.21221e-08	4.10509e-07	StrainB6	10
ENSMUSG00000069516	Lyz2	Lyz2	17105	lysozyme 2	-1.88687	9.79643	80.3926	1.22058e-08	4.11458e-07	StrainB6	10
ENSMUSG00000030282	Cmas	Cmas	12764	cytidine monophospho-N-acetylneuraminic acid synthetase	-1.27554	6.38364	43.2197	1.22392e-08	4.11458e-07	StrainB6	10
ENSMUSG00000036353	P2ry12	P2ry12	70839	purinergic receptor P2Y, G-protein coupled 12	-0.797629	11.2019	43.1279	1.25804e-08	4.21397e-07	StrainB6	10
ENSMUSG00000109245	RP24-88J19.3	NA	NA	NA	1.37605	7.18407	45.3989	1.31554e-08	4.39068e-07	StrainB6	10
ENSMUSG00000075010	AW112010	AW112010	107350	expressed sequence AW112010	3.18895	4.36556	42.9594	1.32325e-08	4.40052e-07	StrainB6	10
ENSMUSG00000028859	Csf3r	Csf3r	12986	colony stimulating factor 3 receptor (granulocyte)	-0.90667	8.16516	42.8705	1.35905e-08	4.50337e-07	StrainB6	10
ENSMUSG00000025887	Casp12	Casp12	12364	caspase 12	-3.11215	4.24682	42.6446	1.45466e-08	4.80297e-07	StrainB6	10
ENSMUSG00000099608	4933411E06Rik	NA	NA	NA	1.36456	6.40244	42.4877	1.52508e-08	5.01757e-07	StrainB6	10
ENSMUSG00000029564	4930519G04Rik	4930519G04Rik	67593	RIKEN cDNA 4930519G04 gene	3.97621	4.11972	42.3497	1.58994e-08	5.21241e-07	StrainB6	10
ENSMUSG00000039987	Phtf2	Phtf2	68770	putative homeodomain transcription factor 2	-2.53303	4.78386	42.3357	1.5967e-08	5.21607e-07	StrainB6	10
ENSMUSG00000051212	Gpr183	Gpr183	321019	G protein-coupled receptor 183	1.11171	7.32691	42.1078	1.71065e-08	5.56865e-07	StrainB6	10
ENSMUSG00000097163	BC051077	NA	NA	NA	1.82201	5.57615	42.0407	1.74577e-08	5.66302e-07	StrainB6	10
ENSMUSG00000040722	Scamp5	Scamp5	56807	secretory carrier membrane protein 5	2.21856	4.89214	42.0053	1.76463e-08	5.70421e-07	StrainB6	10
ENSMUSG00000066068	Gm13611	NA	NA	NA	5.90866	6.4776	83.0069	1.80225e-08	5.80551e-07	StrainB6	10
ENSMUSG00000007659	Bcl2l1	Bcl2l1	12048	BCL2-like 1	1.03983	7.8669	41.9163	1.81291e-08	5.81958e-07	StrainB6	10
ENSMUSG00000090175	Ugt1a9	Ugt1a9	394434	UDP glucuronosyltransferase 1 family, polypeptide A9	2.32528	5.40266	41.877	1.83464e-08	5.86896e-07	StrainB6	10
ENSMUSG00000099615	Gm28362	NA	NA	NA	1.9576	5.52035	41.8566	1.84604e-08	5.88505e-07	StrainB6	10
ENSMUSG00000040272	Accs	Accs	329470	1-aminocyclopropane-1-carboxylate synthase (non-functional)	2.56155	4.98862	41.8286	1.86182e-08	5.91497e-07	StrainB6	10
ENSMUSG00000024413	Npc1	Npc1	18145	NPC intracellular cholesterol transporter 1	-1.04478	7.28262	41.7917	1.88279e-08	5.96108e-07	StrainB6	10
ENSMUSG00000052713	Zfp608	Zfp608	269023	zinc finger protein 608	4.50219	4.13401	41.7679	1.89647e-08	5.97447e-07	StrainB6	10
ENSMUSG00000058126	Tpm3-rs7	NA	NA	NA	-2.60977	6.40335	42.1586	1.89994e-08	5.97447e-07	StrainB6	10
ENSMUSG00000009214	Tmem8c	Mymk	66139	myomaker, myoblast fusion factor	-2.56847	4.65054	41.7326	1.91691e-08	6.00742e-07	StrainB6	10
ENSMUSG00000006333	Rps9	Rps9	76846	ribosomal protein S9	0.740904	10.2714	41.6629	1.95795e-08	6.1153e-07	StrainB6	10
ENSMUSG00000028159	Dapp1	Dapp1	26377	dual adaptor for phosphotyrosine and 3-phosphoinositides 1	1.28202	6.41332	41.4984	2.05855e-08	6.40783e-07	StrainB6	10
ENSMUSG00000081406	Rps6-ps4	Rps6-ps4	105244208	ribosomal protein S6, pseudogene 4	5.78503	8.08957	87.6958	2.12119e-08	6.58067e-07	StrainB6	10
ENSMUSG00000028989	Angptl7	Angptl7	654812	angiopoietin-like 7	-2.59667	5.55412	41.3505	2.1535e-08	6.65858e-07	StrainB6	10
ENSMUSG00000020388	Pdlim4	Pdlim4	30794	PDZ and LIM domain 4	1.77564	5.84394	41.983	2.17466e-08	6.70158e-07	StrainB6	10
ENSMUSG00000056116	H2-T22	H2-T22	15039	histocompatibility 2, T region locus 22	3.50734	4.26588	41.2036	2.25234e-08	6.9179e-07	StrainB6	10
ENSMUSG00000066324	Impad1	Impad1	242291	inositol monophosphatase domain containing 1	3.93501	4.54172	41.4549	2.35827e-08	7.21926e-07	StrainB6	10
ENSMUSG00000024334	H2-Oa	H2-Oa	15001	histocompatibility 2, O region alpha locus	1.95749	5.3205	41.0413	2.36698e-08	7.22203e-07	StrainB6	10
ENSMUSG00000103223	Gm37730	NA	NA	NA	5.07963	3.84155	42.2017	2.47135e-08	7.51567e-07	StrainB6	10
ENSMUSG00000074336	Apoc4	Apoc4	11425	apolipoprotein C-IV	-2.36362	5.22811	40.745	2.59209e-08	7.857e-07	StrainB6	10
ENSMUSG00000029426	Scarb2	Scarb2	12492	scavenger receptor class B, member 2	-0.937233	7.84181	40.5418	2.75917e-08	8.33612e-07	StrainB6	10
ENSMUSG00000024030	Abcg1	Abcg1	11307	ATP binding cassette subfamily G member 1	1.31972	8.23092	51.3099	2.81466e-08	8.47606e-07	StrainB6	10
ENSMUSG00000082064	Rpl5-ps2	NA	NA	NA	-6.93742	4.07921	43.2423	2.95024e-08	8.85551e-07	StrainB6	10
ENSMUSG00000056602	Fry	Fry	320365	FRY microtubule binding protein	2.05892	5.15573	40.2044	3.51048e-08	1.04924e-06	StrainB6	10
ENSMUSG00000106037	Gm4332	NA	NA	NA	1.14872	9.41845	48.3456	3.51826e-08	1.04924e-06	StrainB6	10
ENSMUSG00000020009	Ifngr1	Ifngr1	15979	interferon gamma receptor 1	-0.845925	9.59558	39.7094	3.56867e-08	1.06085e-06	StrainB6	10
ENSMUSG00000102623	Gm37673	NA	NA	NA	3.02341	4.19527	39.6872	3.59333e-08	1.06475e-06	StrainB6	10
ENSMUSG00000109422	RP23-121N17.4	NA	NA	NA	-2.73472	4.13429	39.5177	3.78774e-08	1.11878e-06	StrainB6	10
ENSMUSG00000022303	Dcstamp	Dcstamp	75766	dendrocyte expressed seven transmembrane protein	-4.19656	4.39832	46.9722	3.89715e-08	1.14742e-06	StrainB6	10
ENSMUSG00000034663	Bmp2k	Bmp2k	140780	BMP2 inducible kinase	0.942912	8.26845	39.3563	3.98293e-08	1.16896e-06	StrainB6	10
ENSMUSG00000029919	Hpgds	Hpgds	54486	hematopoietic prostaglandin D synthase	0.743432	9.16485	39.0992	4.31559e-08	1.26258e-06	StrainB6	10
ENSMUSG00000029343	Crybb1	Crybb1	12960	crystallin, beta B1	2.13437	7.29465	66.5548	4.49322e-08	1.3104e-06	StrainB6	10
ENSMUSG00000044285	Gm1821	Gm1821	218963	ubiquitin pseudogene	-2.3122	7.96524	69.2512	4.5997e-08	1.33724e-06	StrainB6	10
ENSMUSG00000029162	Khk	Khk	16548	ketohexokinase	1.51629	5.77751	38.5588	5.11162e-08	1.48141e-06	StrainB6	10
ENSMUSG00000005373	Mlxipl	Mlxipl	58805	MLX interacting protein-like	-1.08563	6.74794	38.5379	5.14534e-08	1.48652e-06	StrainB6	10
ENSMUSG00000078087	Rps12l1	NA	NA	NA	7.17651	9.58908	77.8449	5.22363e-08	1.50444e-06	StrainB6	10
ENSMUSG00000038793	Lefty1	Lefty1	13590	left right determination factor 1	6.24696	3.91801	39.8188	5.31538e-08	1.52591e-06	StrainB6	10
ENSMUSG00000002944	Cd36	Cd36	12491	CD36 molecule	-3.33674	4.08887	41.8335	5.33118e-08	1.52591e-06	StrainB6	10
ENSMUSG00000030577	Cd22	Cd22	12483	CD22 antigen	6.57534	3.35256	38.8815	5.47749e-08	1.56295e-06	StrainB6	10
ENSMUSG00000003418	St8sia6	St8sia6	241230	ST8 alpha-N-acetyl-neuraminide alpha-2,8-sialyltransferase 6	-1.32305	6.5972	38.1501	5.81378e-08	1.6538e-06	StrainB6	10
ENSMUSG00000029821	Dfna5	Gsdme	54722	gasdermin E	2.36554	4.75064	38.0156	6.06596e-08	1.72024e-06	StrainB6	10
ENSMUSG00000056737	Capg	Capg	12332	capping protein (actin filament), gelsolin-like	-1.57749	7.63246	52.9863	6.22775e-08	1.75865e-06	StrainB6	10
ENSMUSG00000064317	Gm10146	NA	NA	NA	1.89164	5.42601	37.9264	6.23945e-08	1.75865e-06	StrainB6	10
ENSMUSG00000032841	Prr5l	Prr5l	72446	proline rich 5 like	4.06336	4.00891	37.8764	6.33892e-08	1.78126e-06	StrainB6	10
ENSMUSG00000028843	Sh3bgrl3	Sh3bgrl3	73723	SH3 domain binding glutamic acid-rich protein-like 3	0.737828	8.5862	37.7747	6.54651e-08	1.83402e-06	StrainB6	10
ENSMUSG00000081214	Rpl35a-ps2	NA	NA	NA	-2.84927	7.31193	57.728	6.63469e-08	1.8531e-06	StrainB6	10
ENSMUSG00000003644	Rps6ka1	Rps6ka1	20111	ribosomal protein S6 kinase polypeptide 1	-1.04104	7.36507	37.6667	6.77449e-08	1.88645e-06	StrainB6	10
ENSMUSG00000097177	9330159M07Rik	9330159M07Rik	319673	RIKEN cDNA 9330159M07 gene	-2.50351	4.30316	38.1074	6.9536e-08	1.92702e-06	StrainB6	10
ENSMUSG00000079364	Gm3558	Gm3558	100041874	predicted gene 3558	-4.00238	3.64458	37.5807	6.96188e-08	1.92702e-06	StrainB6	10
ENSMUSG00000096629	Gm3383	Gm3383	100041515	predicted gene 3383	-3.37101	4.16311	37.5017	7.1388e-08	1.97009e-06	StrainB6	10
ENSMUSG00000038127	Ccdc50	Ccdc50	67501	coiled-coil domain containing 50	-0.911818	7.58036	37.3635	7.4595e-08	2.05247e-06	StrainB6	10
ENSMUSG00000032698	Lmo2	Lmo2	16909	LIM domain only 2	0.900155	7.6391	37.1636	7.9501e-08	2.18097e-06	StrainB6	10
ENSMUSG00000021556	Golm1	Golm1	105348	golgi membrane protein 1	-0.788132	9.0379	37.1342	8.02489e-08	2.19497e-06	StrainB6	10
ENSMUSG00000038274	Fau	Fau	14109	Finkel-Biskis-Reilly murine sarcoma virus (FBR-MuSV) ubiquitously expressed (fox derived)	-3.88167	10.2424	73.2101	8.24885e-08	2.24958e-06	StrainB6	10
ENSMUSG00000046718	Bst2	Bst2	69550	bone marrow stromal cell antigen 2	1.20551	7.53861	41.8575	8.57878e-08	2.33267e-06	StrainB6	10
ENSMUSG00000056851	Pcbp2	Pcbp2	18521	poly(rC) binding protein 2	1.07325	6.80802	36.8452	8.80117e-08	2.38274e-06	StrainB6	10
ENSMUSG00000025512	Chid1	Chid1	68038	chitinase domain containing 1	-1.5338	5.68465	36.8405	8.81448e-08	2.38274e-06	StrainB6	10
ENSMUSG00000107336	Gm43461	NA	NA	NA	1.13678	6.48015	36.8063	8.91162e-08	2.40198e-06	StrainB6	10
ENSMUSG00000073403	Gm10499	NA	NA	NA	-2.56035	5.43177	43.5124	9.53075e-08	2.56139e-06	StrainB6	10
ENSMUSG00000058818	Pirb	Pirb	18733	paired Ig-like receptor B	2.35829	4.42752	36.4849	9.87893e-08	2.64727e-06	StrainB6	10
ENSMUSG00000086717	Gm15655	NA	NA	NA	-1.29307	6.01394	36.4257	1.00688e-07	2.69034e-06	StrainB6	10
ENSMUSG00000104394	Gm21710	NA	NA	NA	3.02559	4.41727	36.3827	1.02091e-07	2.71996e-06	StrainB6	10
ENSMUSG00000020185	E2f7	E2f7	52679	E2F transcription factor 7	-4.95219	3.4523	36.5369	1.13557e-07	3.01675e-06	StrainB6	10
ENSMUSG00000093105	Gm25535	NA	NA	NA	5.84061	3.51506	37.0741	1.13905e-07	3.01733e-06	StrainB6	10
ENSMUSG00000019872	Smpdl3a	Smpdl3a	57319	sphingomyelin phosphodiesterase, acid-like 3A	2.60465	4.0502	35.9637	1.16853e-07	3.07925e-06	StrainB6	10
ENSMUSG00000109244	RP24-330M21.1	NA	NA	NA	-4.42136	3.51031	35.9623	1.16908e-07	3.07925e-06	StrainB6	10
ENSMUSG00000062609	Kcnj15	Kcnj15	16516	potassium inwardly-rectifying channel, subfamily J, member 15	-6.38517	4.78686	36.8568	1.21761e-07	3.19795e-06	StrainB6	10
ENSMUSG00000028233	Tgs1	Tgs1	116940	trimethylguanosine synthase 1	1.1087	6.8399	35.652	1.2926e-07	3.38529e-06	StrainB6	10
ENSMUSG00000028797	Tmem234	Tmem234	76799	transmembrane protein 234	0.881069	7.73964	35.6283	1.30257e-07	3.40176e-06	StrainB6	10
ENSMUSG00000107977	Gm44121	NA	NA	NA	4.93413	3.73256	35.8527	1.33856e-07	3.48592e-06	StrainB6	10
ENSMUSG00000071669	Snx29	Snx29	74478	sorting nexin 29	1.20613	6.42559	35.4541	1.37834e-07	3.57942e-06	StrainB6	10
ENSMUSG00000105353	Gm42428	NA	NA	NA	2.73574	6.49321	62.3268	1.4106e-07	3.65294e-06	StrainB6	10
ENSMUSG00000078622	Ccdc47	Ccdc47	67163	coiled-coil domain containing 47	-0.981397	7.20489	35.3731	1.41511e-07	3.65437e-06	StrainB6	10
ENSMUSG00000084960	B430010I23Rik	B430010I23Rik	78849	RIKEN cDNA B430010I23 gene	1.755	5.15647	35.2732	1.46185e-07	3.76458e-06	StrainB6	10
ENSMUSG00000079019	Insl3	Insl3	16336	insulin-like 3	-2.2391	4.59346	35.2598	1.46824e-07	3.77052e-06	StrainB6	10
ENSMUSG00000033880	Lgals3bp	Lgals3bp	19039	lectin, galactoside-binding, soluble, 3 binding protein	2.94378	6.54301	58.2442	1.50753e-07	3.8607e-06	StrainB6	10
ENSMUSG00000067058	Rps15a-ps5	NA	NA	NA	-5.24555	6.25135	66.322	1.5582e-07	3.97943e-06	StrainB6	10
ENSMUSG00000028184	Adgrl2	Adgrl2	99633	adhesion G protein-coupled receptor L2	5.96319	5.11633	35.8235	1.58483e-07	4.03628e-06	StrainB6	10
ENSMUSG00000030921	Trim30a	Trim30a	20128	tripartite motif-containing 30A	1.13433	6.4114	34.9144	1.64337e-07	4.1739e-06	StrainB6	10
ENSMUSG00000032076	Cadm1	Cadm1	54725	cell adhesion molecule 1	0.963124	7.93343	34.8295	1.68967e-07	4.27974e-06	StrainB6	10
ENSMUSG00000031438	Rnf128	Rnf128	66889	ring finger protein 128	3.45222	4.6947	36.0547	1.73672e-07	4.38689e-06	StrainB6	10
ENSMUSG00000001016	Ilf2	Ilf2	67781	interleukin enhancer binding factor 2	1.32766	6.91559	36.5128	1.75774e-07	4.42788e-06	StrainB6	10
ENSMUSG00000037112	Sik2	Sik2	235344	salt inducible kinase 2	1.66066	5.85586	34.6277	1.80509e-07	4.5348e-06	StrainB6	10
ENSMUSG00000063849	Ppcdc	Ppcdc	66812	phosphopantothenoylcysteine decarboxylase	-0.840769	7.86806	34.5748	1.83669e-07	4.60168e-06	StrainB6	10
ENSMUSG00000026608	Kctd3	Kctd3	226823	potassium channel tetramerisation domain containing 3	1.23538	6.4679	34.465	1.90412e-07	4.75772e-06	StrainB6	10
ENSMUSG00000027947	Il6ra	Il6ra	16194	interleukin 6 receptor, alpha	-0.836606	8.36912	34.4191	1.93307e-07	4.81705e-06	StrainB6	10
ENSMUSG00000030539	Sema4b	Sema4b	20352	sema domain, immunoglobulin domain (Ig), transmembrane domain (TM) and short cytoplasmic domain, (semaphorin) 4B	-1.6797	5.73022	34.3626	1.96932e-07	4.89419e-06	StrainB6	10
ENSMUSG00000055761	Nkain3	Nkain3	269513	Na+/K+ transporting ATPase interacting 3	-2.05073	4.85447	34.3258	1.99327e-07	4.94043e-06	StrainB6	10
ENSMUSG00000027639	Samhd1	Samhd1	56045	SAM domain and HD domain, 1	1.3317	6.33984	34.2611	2.03622e-07	5.03338e-06	StrainB6	10
ENSMUSG00000103880	Gm37009	NA	NA	NA	-4.64569	5.68319	61.7144	2.08456e-07	5.13914e-06	StrainB6	10
ENSMUSG00000079108	Srp54b	Srp54c	100101806	signal recognition particle 54C	1.36383	5.96962	33.955	2.25251e-07	5.53841e-06	StrainB6	10
ENSMUSG00000074733	Zfp950	Zfp950	414758	zinc finger protein 950	1.22397	6.22605	33.7873	2.38098e-07	5.8268e-06	StrainB6	10
ENSMUSG00000063457	Rps15	Rps15	20054	ribosomal protein S15	0.842564	9.5353	34.7133	2.3824e-07	5.8268e-06	StrainB6	10
ENSMUSG00000030245	Golt1b	Golt1b	66964	golgi transport 1B	-1.15839	6.28931	33.763	2.4002e-07	5.85485e-06	StrainB6	10
ENSMUSG00000040339	Fam102b	Fam102b	329739	family with sequence similarity 102, member B	1.05397	7.58626	34.4468	2.43549e-07	5.9253e-06	StrainB6	10
ENSMUSG00000060636	Rpl35a	Rpl35a	57808	ribosomal protein L35A	2.36189	9.39593	62.9334	2.46316e-07	5.97687e-06	StrainB6	10
ENSMUSG00000106107	Gm43190	NA	NA	NA	-1.26459	6.73214	35.7716	2.49627e-07	6.04136e-06	StrainB6	10
ENSMUSG00000067212	H2-T23	H2-T23	15040	histocompatibility 2, T region locus 23	0.981285	7.37513	33.8817	2.52084e-07	6.08489e-06	StrainB6	10
ENSMUSG00000060090	Rp2	Rp2	19889	retinitis pigmentosa 2 homolog	-1.10942	6.80057	33.5922	2.54e-07	6.11518e-06	StrainB6	10
ENSMUSG00000024042	Sik1	Sik1	17691	salt inducible kinase 1	-4.38232	3.7457	33.5774	2.55243e-07	6.12915e-06	StrainB6	10
ENSMUSG00000093954	Gm16867	Gm16867	100862085	predicted gene, 16867	5.61032	3.15568	34.0446	2.64551e-07	6.3362e-06	StrainB6	10
ENSMUSG00000053158	Fes	Fes	14159	feline sarcoma oncogene	-0.96767	7.0164	33.449	2.66365e-07	6.36316e-06	StrainB6	10
ENSMUSG00000021886	Gpr65	Gpr65	14744	G-protein coupled receptor 65	3.95024	3.89957	33.4171	2.69208e-07	6.41451e-06	StrainB6	10
ENSMUSG00000022639	Dubr	NA	NA	NA	1.89931	6.0465	39.1225	2.69951e-07	6.41567e-06	StrainB6	10
ENSMUSG00000070526	Peg12	Peg12	27412	paternally expressed 12	-4.82874	3.72413	33.3626	2.74129e-07	6.49827e-06	StrainB6	10
ENSMUSG00000106772	Gm43794	NA	NA	NA	2.83423	3.98073	33.6158	2.76049e-07	6.52705e-06	StrainB6	10
ENSMUSG00000068638	4930403O15Rik	NA	NA	NA	3.91418	3.86557	33.5617	2.80997e-07	6.62709e-06	StrainB6	10
ENSMUSG00000034006	Pqlc1	Pqlc1	66943	PQ loop repeat containing 1	-1.464	5.93681	33.2378	2.85752e-07	6.72209e-06	StrainB6	10
ENSMUSG00000081228	Gm16089	NA	NA	NA	4.98756	3.3405	33.501	2.86641e-07	6.72588e-06	StrainB6	10
ENSMUSG00000051456	Hspb3	Hspb3	56534	heat shock protein 3	-1.59923	5.45022	33.7748	2.88597e-07	6.75463e-06	StrainB6	10
ENSMUSG00000081094	Rpl19-ps11	NA	NA	NA	0.714723	10.1255	33.193	2.90051e-07	6.77151e-06	StrainB6	10
ENSMUSG00000105285	Gm43238	NA	NA	NA	2.41252	4.60034	33.1797	2.91338e-07	6.78444e-06	StrainB6	10
ENSMUSG00000061062	Gm10093	NA	NA	NA	-3.07473	4.24503	33.1238	2.96822e-07	6.89477e-06	StrainB6	10
ENSMUSG00000107050	C030017G13Rik	NA	NA	NA	1.68472	5.40464	33.0756	3.01629e-07	6.98887e-06	StrainB6	10
ENSMUSG00000105287	Gm43577	NA	NA	NA	-1.6139	5.6778	32.975	3.45369e-07	7.98234e-06	StrainB6	10
ENSMUSG00000042770	Hebp1	Hebp1	15199	heme binding protein 1	-1.07951	7.33241	32.5908	3.54759e-07	8.17893e-06	StrainB6	10
ENSMUSG00000002699	Lcp2	Lcp2	16822	lymphocyte cytosolic protein 2	-0.950439	6.80048	32.5253	3.62645e-07	8.33993e-06	StrainB6	10
ENSMUSG00000083496	Gm11263	NA	NA	NA	7.19075	4.99188	51.2361	3.70659e-07	8.50309e-06	StrainB6	10
ENSMUSG00000070605	Gm13251	Zfp992	433791	zinc finger protein 992	2.93628	3.74577	32.6759	3.76265e-07	8.61031e-06	StrainB6	10
ENSMUSG00000035352	Ccl12	Ccl12	20293	chemokine (C-C motif) ligand 12	6.96264	7.76181	59.1352	3.87496e-07	8.84544e-06	StrainB6	10
ENSMUSG00000041638	Gcn1l1	Gcn1	231659	GCN1 activator of EIF2AK4	-0.933521	7.21103	32.199	4.0472e-07	9.2113e-06	StrainB6	10
ENSMUSG00000078606	Gm4070	Gm4070	100042856	predicted gene 4070	1.9095	6.42259	44.453	4.05516e-07	9.2113e-06	StrainB6	10
ENSMUSG00000062962	Gm6378	NA	NA	NA	-6.81676	3.28378	34.9762	4.11371e-07	9.32138e-06	StrainB6	10
ENSMUSG00000095278	Gm27634	NA	NA	NA	-3.05156	4.20905	32.0862	4.2042e-07	9.46898e-06	StrainB6	10
ENSMUSG00000059142	Zfp945	Zfp945	240041	zinc finger protein 945	-1.73667	4.99981	32.0844	4.20668e-07	9.46898e-06	StrainB6	10
ENSMUSG00000055093	Gm8430	Gm8430	667035	predicted pseudogene 8430	6.5678	8.57262	58.4469	4.20958e-07	9.46898e-06	StrainB6	10
ENSMUSG00000085023	Gm12744	NA	NA	NA	-4.89978	3.46758	32.1533	4.67941e-07	1.05003e-05	StrainB6	10
ENSMUSG00000079641	Rpl39	Rpl39	67248	ribosomal protein L39	2.08832	9.81418	57.1408	4.75534e-07	1.06448e-05	StrainB6	10
ENSMUSG00000023341	Mx2	Mx2	17858	MX dynamin-like GTPase 2	-4.01525	4.04894	31.6332	4.90059e-07	1.09435e-05	StrainB6	10
ENSMUSG00000096474	Gm5561	NA	NA	NA	-7.26541	2.98815	33.0566	4.98065e-07	1.10954e-05	StrainB6	10
ENSMUSG00000047963	Stbd1	Stbd1	52331	starch binding domain 1	-2.51498	4.7296	31.4042	5.29707e-07	1.17694e-05	StrainB6	10
ENSMUSG00000057596	Trim30d	Trim30d	209387	tripartite motif-containing 30D	3.34194	4.82536	37.6481	5.30862e-07	1.17694e-05	StrainB6	10
ENSMUSG00000022295	Atp6v1c1	Atp6v1c1	66335	ATPase, H+ transporting, lysosomal V1 subunit C1	0.900245	7.13433	31.247	5.58831e-07	1.23598e-05	StrainB6	10
ENSMUSG00000038843	Gcnt1	Gcnt1	14537	glucosaminyl (N-acetyl) transferase 1, core 2	-1.37133	7.34357	38.8619	5.81527e-07	1.28311e-05	StrainB6	10
ENSMUSG00000100280	Gm28417	NA	NA	NA	2.4378	4.9179	31.05	5.97692e-07	1.31563e-05	StrainB6	10
ENSMUSG00000030035	Wbp1	Wbp1	22377	WW domain binding protein 1	-2.03396	4.71217	30.9651	6.15282e-07	1.34835e-05	StrainB6	10
ENSMUSG00000037971	1110032A03Rik	1110032A03Rik	68721	RIKEN cDNA 1110032A03 gene	2.13943	4.78289	30.9642	6.15472e-07	1.34835e-05	StrainB6	10
ENSMUSG00000056091	St3gal5	St3gal5	20454	ST3 beta-galactoside alpha-2,3-sialyltransferase 5	1.05134	6.61439	30.9513	6.18194e-07	1.35111e-05	StrainB6	10
ENSMUSG00000071415	Rpl23	Rpl23	65019	ribosomal protein L23	2.53793	9.9183	55.3126	6.19693e-07	1.35119e-05	StrainB6	10
ENSMUSG00000030894	Tpp1	Tpp1	12751	tripeptidyl peptidase I	0.861405	7.72527	30.6784	6.78776e-07	1.47654e-05	StrainB6	10
ENSMUSG00000049625	Tifab	Tifab	212937	TRAF-interacting protein with forkhead-associated domain, family member B	1.11585	6.50706	30.6246	6.91425e-07	1.50052e-05	StrainB6	10
ENSMUSG00000097295	Hmgb1-ps8	NA	NA	NA	6.18502	3.37321	32.9366	7.00225e-07	1.51606e-05	StrainB6	10
ENSMUSG00000060802	B2m	B2m	12010	beta-2 microglobulin	0.651206	10.3427	30.5675	7.05113e-07	1.52308e-05	StrainB6	10
ENSMUSG00000105454	Gm43830	NA	NA	NA	1.31561	7.87025	39.7758	7.15771e-07	1.54216e-05	StrainB6	10
ENSMUSG00000040466	Blvrb	Blvrb	233016	biliverdin reductase B (flavin reductase (NADPH))	-1.0194	6.52136	30.5177	7.17284e-07	1.54216e-05	StrainB6	10
ENSMUSG00000086320	Gm12840	NA	NA	NA	3.90658	3.71924	30.4828	7.25933e-07	1.55713e-05	StrainB6	10
ENSMUSG00000025464	Paox	Paox	212503	polyamine oxidase (exo-N4-amino)	-2.10145	4.86992	30.4522	7.33613e-07	1.56896e-05	StrainB6	10
ENSMUSG00000026483	Fam129a	Fam129a	63913	family with sequence similarity 129, member A	2.71043	4.44106	30.9301	7.34842e-07	1.56896e-05	StrainB6	10
ENSMUSG00000026564	Dusp27	Dusp27	240892	dual specificity phosphatase 27 (putative)	5.77834	4.28356	31.4633	7.43139e-07	1.58302e-05	StrainB6	10
ENSMUSG00000028413	B4galt1	B4galt1	14595	UDP-Gal:betaGlcNAc beta 1,4- galactosyltransferase, polypeptide 1	0.910082	7.18312	30.3567	7.58138e-07	1.61066e-05	StrainB6	10
ENSMUSG00000074527	Gm14296	Gm14296	102639598	predicted gene 14296	3.19015	3.98441	30.3511	7.59598e-07	1.61066e-05	StrainB6	10
ENSMUSG00000096795	Zfp433	Zfp433	73610	zinc finger protein 433	3.08339	3.77437	30.3277	7.65757e-07	1.62e-05	StrainB6	10
ENSMUSG00000022816	Fstl1	Fstl1	14314	follistatin-like 1	2.45601	4.84235	30.5302	7.82979e-07	1.65266e-05	StrainB6	10
ENSMUSG00000040612	Ildr2	Ildr2	100039795	immunoglobulin-like domain containing receptor 2	3.2049	4.44644	30.2368	7.9012e-07	1.66393e-05	StrainB6	10
ENSMUSG00000034652	Cd300a	Cd300a	217303	CD300A molecule	0.868307	7.73278	30.2224	7.94059e-07	1.66843e-05	StrainB6	10
ENSMUSG00000044827	Tlr1	Tlr1	21897	toll-like receptor 1	2.04091	4.65269	30.1987	8.00577e-07	1.67831e-05	StrainB6	10
ENSMUSG00000052031	Tagap1	Tagap1	380608	T cell activation GTPase activating protein 1	-1.52223	5.93221	30.1895	8.0312e-07	1.67983e-05	StrainB6	10
ENSMUSG00000091021	Gm17300	NA	NA	NA	6.38351	3.47516	30.4944	8.15277e-07	1.70141e-05	StrainB6	10
ENSMUSG00000040552	C3ar1	C3ar1	12267	complement component 3a receptor 1	0.751777	8.19314	30.0911	8.30866e-07	1.72679e-05	StrainB6	10
ENSMUSG00000053477	Tcf4	Tcf4	21413	transcription factor 4	0.833137	7.59907	30.09	8.31176e-07	1.72679e-05	StrainB6	10
ENSMUSG00000103217	Gm38287	NA	NA	NA	-3.51521	4.12437	29.9722	8.65746e-07	1.79458e-05	StrainB6	10
ENSMUSG00000071613	Gm10340	Gm10340	100040697	predicted gene 10340	-2.24923	4.92164	30.0339	9.01641e-07	1.8648e-05	StrainB6	10
ENSMUSG00000031626	Sorbs2	Sorbs2	234214	sorbin and SH3 domain containing 2	-6.7653	3.30991	31.4355	9.26049e-07	1.91101e-05	StrainB6	10
ENSMUSG00000034613	Ppm1h	Ppm1h	319468	protein phosphatase 1H (PP2C domain containing)	1.03009	6.46215	29.7712	9.28159e-07	1.91106e-05	StrainB6	10
ENSMUSG00000004552	Ctse	Ctse	13034	cathepsin E	-6.08085	3.95562	30.1052	9.30208e-07	1.91106e-05	StrainB6	10
ENSMUSG00000072620	Slfn2	Slfn2	20556	schlafen 2	2.55489	5.9509	42.1982	9.7959e-07	2.00805e-05	StrainB6	10
ENSMUSG00000052605	Isoc2b	Isoc2b	67441	isochorismatase domain containing 2b	4.02781	3.99599	29.495	1.02161e-06	2.08956e-05	StrainB6	10
ENSMUSG00000066443	Gm10163	NA	NA	NA	-3.58585	8.55467	50.959	1.09232e-06	2.22769e-05	StrainB6	10
ENSMUSG00000055216	9430025C20Rik	NA	NA	NA	3.53672	3.97246	29.2986	1.09396e-06	2.22769e-05	StrainB6	10
ENSMUSG00000021930	Spryd7	Spryd7	66674	SPRY domain containing 7	-1.96476	4.48423	29.2077	1.12923e-06	2.29444e-05	StrainB6	10
ENSMUSG00000015133	Lrrk1	Lrrk1	233328	leucine-rich repeat kinase 1	1.44416	6.2342	30.4744	1.13685e-06	2.30485e-05	StrainB6	10
ENSMUSG00000073409	H2-Q6	H2-Q6	110557	histocompatibility 2, Q region locus 6	2.50614	4.42359	30.725	1.14859e-06	2.32357e-05	StrainB6	10
ENSMUSG00000029915	Clec5a	Clec5a	23845	C-type lectin domain family 5, member a	1.5261	6.63255	33.1315	1.17273e-06	2.36723e-05	StrainB6	10
ENSMUSG00000052889	Prkcb	Prkcb	18751	protein kinase C, beta	1.47835	5.72978	29.0608	1.18869e-06	2.39421e-05	StrainB6	10
ENSMUSG00000010476	Ebf3	Ebf3	13593	early B cell factor 3	5.89827	3.63855	29.6114	1.19447e-06	2.40062e-05	StrainB6	10
ENSMUSG00000036172	Cd200r3	Cd200r3	74603	CD200 receptor 3	-3.28886	6.92632	41.9313	1.20299e-06	2.41251e-05	StrainB6	10
ENSMUSG00000032788	Pdxk	Pdxk	216134	pyridoxal (pyridoxine, vitamin B6) kinase	-1.67351	5.70095	28.9713	1.22654e-06	2.4544e-05	StrainB6	10
ENSMUSG00000001750	Tcirg1	Tcirg1	27060	T cell, immune regulator 1, ATPase, H+ transporting, lysosomal V0 protein A3	-0.783532	7.8205	28.8896	1.26215e-06	2.52022e-05	StrainB6	10
ENSMUSG00000021102	Glrx5	Glrx5	73046	glutaredoxin 5	-1.23996	6.00404	28.8653	1.27292e-06	2.53624e-05	StrainB6	10
ENSMUSG00000038150	Ormdl3	Ormdl3	66612	ORM1-like 3 (S. cerevisiae)	-1.24424	5.72544	28.7608	1.32048e-06	2.62535e-05	StrainB6	10
ENSMUSG00000016494	Cd34	Cd34	12490	CD34 antigen	0.9893	7.54924	29.7465	1.32569e-06	2.63004e-05	StrainB6	10
ENSMUSG00000008668	Rps18	Rps18	20084	ribosomal protein S18	0.714415	9.79507	28.7165	1.34119e-06	2.65509e-05	StrainB6	10
ENSMUSG00000021639	Gtf2h2	Gtf2h2	23894	general transcription factor II H, polypeptide 2	1.08328	6.36829	28.6542	1.37085e-06	2.70802e-05	StrainB6	10
ENSMUSG00000044199	S1pr4	S1pr4	13611	sphingosine-1-phosphate receptor 4	-4.52433	3.53054	28.5483	1.42285e-06	2.80474e-05	StrainB6	10
ENSMUSG00000020101	Vsir	Vsir	74048	V-set immunoregulatory receptor	-0.712321	9.67395	28.3698	1.51525e-06	2.98054e-05	StrainB6	10
ENSMUSG00000035215	Lsm7	Lsm7	66094	LSM7 homolog, U6 small nuclear RNA and mRNA degradation associated	-7.46207	4.55921	43.1494	1.52237e-06	2.98818e-05	StrainB6	10
ENSMUSG00000004207	Psap	Psap	19156	prosaposin	-0.797021	11.3907	31.3097	1.53829e-06	3.00952e-05	StrainB6	10
ENSMUSG00000045268	Zfp691	Zfp691	195522	zinc finger protein 691	1.7191	5.02991	28.3243	1.53976e-06	3.00952e-05	StrainB6	10
ENSMUSG00000021218	Gdi2	Gdi2	14569	guanosine diphosphate (GDP) dissociation inhibitor 2	0.731446	8.26866	28.3132	1.54581e-06	3.01499e-05	StrainB6	10
ENSMUSG00000092814	Gm23638	NA	NA	NA	3.26457	3.96621	28.1962	1.61103e-06	3.13558e-05	StrainB6	10
ENSMUSG00000028454	Pigo	Pigo	56703	phosphatidylinositol glycan anchor biosynthesis, class O	-2.65826	4.39793	28.1725	1.62458e-06	3.15531e-05	StrainB6	10
ENSMUSG00000052477	C130026I21Rik	C130026I21Rik	620078	RIKEN cDNA C130026I21 gene	-2.64377	4.34668	29.7845	1.6436e-06	3.18555e-05	StrainB6	10
ENSMUSG00000059939	9430015G10Rik	9430015G10Rik	230996	RIKEN cDNA 9430015G10 gene	-2.62888	4.90892	28.3144	1.66557e-06	3.22138e-05	StrainB6	10
ENSMUSG00000094724	Rnaset2b	Rnaset2b	68195	ribonuclease T2B	1.49255	9.72105	44.716	1.67542e-06	3.23366e-05	StrainB6	10
ENSMUSG00000075706	Gpx4	Gpx4	625249	glutathione peroxidase 4	0.683221	8.09226	28.0548	1.69366e-06	3.26206e-05	StrainB6	10
ENSMUSG00000049643	2310022A10Rik	2310022A10Rik	66367	RIKEN cDNA 2310022A10 gene	1.67429	5.01576	27.9991	1.7274e-06	3.32013e-05	StrainB6	10
ENSMUSG00000020522	Mfap3	Mfap3	216760	microfibrillar-associated protein 3	1.14374	6.24609	27.9485	1.75867e-06	3.37321e-05	StrainB6	10
ENSMUSG00000098234	Snhg6	Snhg6	73824	small nucleolar RNA host gene 6	2.00749	4.35824	27.8331	1.83212e-06	3.50683e-05	StrainB6	10
ENSMUSG00000039774	Galnt12	Galnt12	230145	polypeptide N-acetylgalactosaminyltransferase 12	1.79903	4.94416	27.7246	1.90418e-06	3.63722e-05	StrainB6	10
ENSMUSG00000070873	Lilra5	Lilra5	232801	leukocyte immunoglobulin-like receptor, subfamily A (with TM domain), member 5	3.62371	3.55861	27.7151	1.9106e-06	3.64197e-05	StrainB6	10
ENSMUSG00000034656	Cacna1a	Cacna1a	12286	calcium channel, voltage-dependent, P/Q type, alpha 1A subunit	2.26791	5.77617	32.6853	1.94799e-06	3.70559e-05	StrainB6	10
ENSMUSG00000052560	Cpne8	Cpne8	66871	copine VIII	3.0524	4.17719	27.5993	1.99096e-06	3.77956e-05	StrainB6	10
ENSMUSG00000068397	Gm10240	NA	NA	NA	-6.25014	3.56796	27.5791	2.00531e-06	3.79899e-05	StrainB6	10
ENSMUSG00000025351	Cd63	Cd63	12512	CD63 antigen	0.669783	10.1188	27.5595	2.01941e-06	3.81458e-05	StrainB6	10
ENSMUSG00000028760	Eif4g3	Eif4g3	230861	eukaryotic translation initiation factor 4 gamma, 3	-0.952744	6.81907	27.5562	2.02179e-06	3.81458e-05	StrainB6	10
ENSMUSG00000045672	Col27a1	Col27a1	373864	collagen, type XXVII, alpha 1	-0.777	7.21853	27.5096	2.05561e-06	3.87049e-05	StrainB6	10
ENSMUSG00000087601	Uchl1os	Uchl1os	101202684	ubiquitin carboxy-terminal hydrolase L1, opposite strand	-6.43256	3.28049	28.9025	2.07986e-06	3.90819e-05	StrainB6	10
ENSMUSG00000045817	Zfp36l2	Zfp36l2	12193	zinc finger protein 36, C3H type-like 2	-0.728116	8.5825	27.4652	2.08843e-06	3.91633e-05	StrainB6	10
ENSMUSG00000083992	Gm11478	Gm11478	100504632	60S ribosomal protein L13a-like	-3.28309	3.85183	27.6191	2.11644e-06	3.96083e-05	StrainB6	10
ENSMUSG00000104200	Gm37399	NA	NA	NA	2.7317	4.10938	27.3665	2.16326e-06	4.03684e-05	StrainB6	10
ENSMUSG00000032932	Hspa13	Hspa13	110920	heat shock protein 70 family, member 13	-1.09914	6.27905	27.3633	2.16579e-06	4.03684e-05	StrainB6	10
ENSMUSG00000057657	Rps18-ps3	NA	NA	NA	-3.93993	6.63217	45.4968	2.20818e-06	4.10756e-05	StrainB6	10
ENSMUSG00000019843	Fyn	Fyn	14360	Fyn proto-oncogene	-1.5981	4.89014	27.2805	2.23081e-06	4.14133e-05	StrainB6	10
ENSMUSG00000074281	Gm12522	Gm12522	100038453	predicted gene 12522	-2.91574	3.82851	27.2711	2.2383e-06	4.14691e-05	StrainB6	10
ENSMUSG00000019122	Ccl9	Ccl9	20308	chemokine (C-C motif) ligand 9	-1.1438	9.50327	36.2963	2.3198e-06	4.28931e-05	StrainB6	10
ENSMUSG00000028333	Anp32b	Anp32b	67628	acidic (leucine-rich) nuclear phosphoprotein 32 family, member B	-0.816424	7.41227	27.0163	2.45216e-06	4.52499e-05	StrainB6	10
ENSMUSG00000022912	Pros1	Pros1	19128	protein S (alpha)	-0.774276	7.78885	26.9758	2.48803e-06	4.58203e-05	StrainB6	10
ENSMUSG00000062006	Rpl34	Rpl34	68436	ribosomal protein L34	0.853009	9.93573	30.4118	2.54398e-06	4.67415e-05	StrainB6	10
ENSMUSG00000004996	Mri1	Mri1	67873	methylthioribose-1-phosphate isomerase 1	2.01177	4.57941	26.9093	2.54816e-06	4.67415e-05	StrainB6	10
ENSMUSG00000022496	Tnfrsf17	Tnfrsf17	21935	tumor necrosis factor receptor superfamily, member 17	2.30855	4.41148	26.8376	2.61466e-06	4.78663e-05	StrainB6	10
ENSMUSG00000108994	RP24-303J15.2	NA	NA	NA	-4.5348	3.41912	26.7941	2.65587e-06	4.85248e-05	StrainB6	10
ENSMUSG00000107771	Gm8956	NA	NA	NA	0.898997	7.0486	26.7377	2.71031e-06	4.94217e-05	StrainB6	10
ENSMUSG00000103321	4933403L11Rik	NA	NA	NA	4.39323	3.89239	26.902	2.7278e-06	4.96428e-05	StrainB6	10
ENSMUSG00000022216	Psme1	Psme1	19186	proteasome (prosome, macropain) activator subunit 1 (PA28 alpha)	0.890159	7.39139	26.8295	2.73448e-06	4.96665e-05	StrainB6	10
ENSMUSG00000024679	Ms4a6d	Ms4a6d	68774	membrane-spanning 4-domains, subfamily A, member 6D	-0.798076	7.52649	26.684	2.7632e-06	5.00898e-05	StrainB6	10
ENSMUSG00000056124	B4galt6	B4galt6	56386	UDP-Gal:betaGlcNAc beta 1,4-galactosyltransferase, polypeptide 6	1.6404	4.96972	26.6605	2.78669e-06	5.04167e-05	StrainB6	10
ENSMUSG00000090019	Gimap1	Gimap1	16205	GTPase, IMAP family member 1	-1.31078	5.87787	26.6405	2.80686e-06	5.06824e-05	StrainB6	10
ENSMUSG00000074802	Gas2l3	Gas2l3	237436	growth arrest-specific 2 like 3	1.7428	5.33476	28.5596	2.85413e-06	5.14355e-05	StrainB6	10
ENSMUSG00000015852	Fcrls	Fcrls	80891	Fc receptor-like S, scavenger receptor	-0.814468	10.4147	29.9937	2.86202e-06	5.14773e-05	StrainB6	10
ENSMUSG00000028191	Bcl10	Bcl10	12042	B cell leukemia/lymphoma 10	1.12233	6.01786	26.5618	2.88756e-06	5.1836e-05	StrainB6	10
ENSMUSG00000066975	Cryba4	Cryba4	12959	crystallin, beta A4	1.60102	5.51271	26.5508	2.89909e-06	5.1894e-05	StrainB6	10
ENSMUSG00000043008	Klhl6	Klhl6	239743	kelch-like 6	1.37739	5.42335	26.548	2.90202e-06	5.1894e-05	StrainB6	10
ENSMUSG00000026770	Il2ra	Il2ra	16184	interleukin 2 receptor, alpha chain	6.5108	2.71487	28.1867	3.0547e-06	5.45186e-05	StrainB6	10
ENSMUSG00000015143	Actn1	Actn1	109711	actinin, alpha 1	4.72477	3.69817	26.3582	3.10795e-06	5.53622e-05	StrainB6	10
ENSMUSG00000037242	Clic4	Clic4	29876	chloride intracellular channel 4 (mitochondrial)	2.05754	4.2748	26.3318	3.13772e-06	5.5785e-05	StrainB6	10
ENSMUSG00000040229	Gpr34	Gpr34	23890	G protein-coupled receptor 34	-0.600658	10.9058	26.2804	3.19661e-06	5.6723e-05	StrainB6	10
ENSMUSG00000041538	H2-Ob	H2-Ob	15002	histocompatibility 2, O region beta locus	2.78646	4.39501	26.2654	3.2141e-06	5.69241e-05	StrainB6	10
ENSMUSG00000025377	Enthd2	Tepsin	78777	TEPSIN, adaptor related protein complex 4 accessory protein	1.3509	5.81421	26.2423	3.24106e-06	5.72917e-05	StrainB6	10
ENSMUSG00000022439	Parvg	Parvg	64099	parvin, gamma	-1.14898	6.30217	26.2297	3.25592e-06	5.73602e-05	StrainB6	10
ENSMUSG00000007877	Tcap	Tcap	21393	titin-cap	-6.54832	3.7437	28.4809	3.25734e-06	5.73602e-05	StrainB6	10
ENSMUSG00000082128	Gm11824	NA	NA	NA	5.42571	3.52005	26.7497	3.31545e-06	5.82725e-05	StrainB6	10
ENSMUSG00000072653	Zfp783	Zfp783	232785	zinc finger protein 783	4.75015	3.25587	26.475	3.39796e-06	5.96093e-05	StrainB6	10
ENSMUSG00000108803	RP23-268E17.1	4930533N22Rik	75205	RIKEN cDNA 4930533N22 gene	0.987368	6.99534	26.0988	3.41411e-06	5.97793e-05	StrainB6	10
ENSMUSG00000093249	Gm24576	NA	NA	NA	-3.02818	4.5796	26.0827	3.43409e-06	6.00154e-05	StrainB6	10
ENSMUSG00000022855	Senp2	Senp2	75826	SUMO/sentrin specific peptidase 2	1.38551	5.6484	25.945	3.61027e-06	6.29754e-05	StrainB6	10
ENSMUSG00000023104	Rfc2	Rfc2	19718	replication factor C (activator 1) 2	1.0914	6.44202	25.8758	3.7023e-06	6.44591e-05	StrainB6	10
ENSMUSG00000020798	Spns3	Spns3	77577	spinster homolog 3	-2.28405	4.51307	25.8544	3.73126e-06	6.48411e-05	StrainB6	10
ENSMUSG00000031450	Grk1	Grk1	24013	G protein-coupled receptor kinase 1	-1.1756	7.32342	30.9072	3.77226e-06	6.54306e-05	StrainB6	10
ENSMUSG00000034832	Tet3	Tet3	194388	tet methylcytosine dioxygenase 3	1.05142	6.13939	25.762	3.85888e-06	6.67062e-05	StrainB6	10
ENSMUSG00000066026	Dhrs3	Dhrs3	20148	dehydrogenase/reductase (SDR family) member 3	-0.719018	8.78761	25.761	3.86023e-06	6.67062e-05	StrainB6	10
ENSMUSG00000034120	Srsf2	Srsf2	20382	serine/arginine-rich splicing factor 2	0.860934	8.35959	27.5697	3.9128e-06	6.74885e-05	StrainB6	10
ENSMUSG00000075028	Prdm11	Prdm11	100042784	PR domain containing 11	0.944995	6.91554	25.7175	3.92202e-06	6.75215e-05	StrainB6	10
ENSMUSG00000102672	Gm37105	NA	NA	NA	4.06377	3.43592	25.6563	4.01056e-06	6.89175e-05	StrainB6	10
ENSMUSG00000031827	Cotl1	Cotl1	72042	coactosin-like 1 (Dictyostelium)	-0.644826	9.09645	25.6427	4.03041e-06	6.91302e-05	StrainB6	10
ENSMUSG00000109509	RP24-471H15.4	NA	NA	NA	5.52058	6.66081	41.8634	4.05381e-06	6.94027e-05	StrainB6	10
ENSMUSG00000094370	Gm3373	Gm3373	100036568	predicted gene 3373	-5.28286	3.69211	25.5791	4.12514e-06	7.04934e-05	StrainB6	10
ENSMUSG00000021371	Mcur1	Mcur1	76137	mitochondrial calcium uniporter regulator 1	1.07963	5.97035	25.5359	4.19078e-06	7.14829e-05	StrainB6	10
ENSMUSG00000097328	Tnfsf12	Tnfsf12	21944	tumor necrosis factor (ligand) superfamily, member 12	1.99084	5.0602	28.9188	4.34081e-06	7.39038e-05	StrainB6	10
ENSMUSG00000037640	Zfp60	Zfp60	22718	zinc finger protein 60	1.85295	4.82618	25.4347	4.3487e-06	7.39038e-05	StrainB6	10
ENSMUSG00000105233	Gm20568	NA	NA	NA	-3.85196	3.75672	25.4259	4.36277e-06	7.4007e-05	StrainB6	10
ENSMUSG00000091601	Olfr93	Olfr93	258051	olfactory receptor 93	-3.64064	3.66491	25.3976	4.40819e-06	7.46406e-05	StrainB6	10
ENSMUSG00000030532	Hddc3	Hddc3	68695	HD domain containing 3	-1.58048	5.26271	25.3912	4.41858e-06	7.46797e-05	StrainB6	10
ENSMUSG00000081051	Gm15427	NA	NA	NA	0.679079	9.77865	25.3664	4.45879e-06	7.52218e-05	StrainB6	10
ENSMUSG00000027695	Pld1	Pld1	18805	phospholipase D1	-1.40339	6.64989	29.9951	4.53121e-06	7.63043e-05	StrainB6	10
ENSMUSG00000092796	Gm22692	NA	NA	NA	2.31375	4.27479	25.2943	4.5781e-06	7.69537e-05	StrainB6	10
ENSMUSG00000027459	Fam110a	Fam110a	73847	family with sequence similarity 110, member A	1.70548	4.94497	25.2538	4.64665e-06	7.79643e-05	StrainB6	10
ENSMUSG00000005054	Cstb	Cstb	13014	cystatin B	-1.1446	8.7066	33.8351	4.72318e-06	7.91047e-05	StrainB6	10
ENSMUSG00000028452	Vcp	Vcp	269523	valosin containing protein	-0.705886	7.86204	25.187	4.76187e-06	7.96085e-05	StrainB6	10
ENSMUSG00000020787	P2rx1	P2rx1	18436	purinergic receptor P2X, ligand-gated ion channel, 1	-2.66883	4.95373	25.1603	4.80893e-06	8.025e-05	StrainB6	10
ENSMUSG00000038936	Sccpdh	Sccpdh	109232	saccharopine dehydrogenase (putative)	-1.98836	4.6911	25.1493	4.82838e-06	8.04295e-05	StrainB6	10
ENSMUSG00000092116	Gm10320	NA	NA	NA	-4.44698	3.56864	25.8677	4.85727e-06	8.07651e-05	StrainB6	10
ENSMUSG00000086213	A330040F15Rik	A330040F15Rik	74333	RIKEN cDNA A330040F15 gene	-2.58878	3.9916	25.1259	4.87001e-06	8.08316e-05	StrainB6	10
ENSMUSG00000026786	Apbb1ip	Apbb1ip	54519	amyloid beta (A4) precursor protein-binding, family B, member 1 interacting protein	-0.577096	9.51768	25.1007	4.91526e-06	8.14365e-05	StrainB6	10
ENSMUSG00000033192	Lpcat2	Lpcat2	270084	lysophosphatidylcholine acyltransferase 2	0.744384	9.18355	25.728	4.946e-06	8.17992e-05	StrainB6	10
ENSMUSG00000004264	Phb2	Phb2	12034	prohibitin 2	-0.866448	7.23694	24.9657	5.1655e-06	8.52769e-05	StrainB6	10
ENSMUSG00000056412	Gm12396	NA	NA	NA	2.0413	5.52545	27.1751	5.22032e-06	8.60283e-05	StrainB6	10
ENSMUSG00000096870	Gm21816	NA	NA	NA	-1.86849	4.77671	24.883	5.3252e-06	8.76005e-05	StrainB6	10
ENSMUSG00000032609	Klhdc8b	Klhdc8b	78267	kelch domain containing 8B	-1.08068	6.21842	24.7941	5.50273e-06	9.03601e-05	StrainB6	10
ENSMUSG00000040899	Ccr6	Ccr6	12458	chemokine (C-C motif) receptor 6	-3.73162	5.00345	31.2485	5.68083e-06	9.30722e-05	StrainB6	10
ENSMUSG00000049550	Clip1	Clip1	56430	CAP-GLY domain containing linker protein 1	0.915566	7.03143	24.7044	5.68803e-06	9.30722e-05	StrainB6	10
ENSMUSG00000031591	Asah1	Asah1	11886	N-acylsphingosine amidohydrolase 1	-0.638889	8.97577	24.6491	5.8053e-06	9.48233e-05	StrainB6	10
ENSMUSG00000089797	Gm16118	Gm16118	102632420	predicted gene 16118	3.94629	3.90069	24.7727	5.87641e-06	9.58156e-05	StrainB6	10
ENSMUSG00000053128	Rnf26	Rnf26	213211	ring finger protein 26	3.80086	3.97741	24.7627	5.89782e-06	9.59953e-05	StrainB6	10
ENSMUSG00000046805	Mpeg1	Mpeg1	17476	macrophage expressed gene 1	0.640142	8.85552	24.5572	6.00617e-06	9.75871e-05	StrainB6	10
ENSMUSG00000025816	Sec61a2	Sec61a2	57743	Sec61, alpha subunit 2 (S. cerevisiae)	-1.22015	5.60514	24.3738	6.42845e-06	0.000104265	StrainB6	10
ENSMUSG00000039347	Atp6v0e2	Atp6v0e2	76252	ATPase, H+ transporting, lysosomal V0 subunit E2	-1.13714	6.05159	24.283	6.64882e-06	0.000107559	StrainB6	10
ENSMUSG00000058173	Smco4	Smco4	170748	single-pass membrane protein with coiled-coil domains 4	-2.66392	3.91198	24.2805	6.65481e-06	0.000107559	StrainB6	10
ENSMUSG00000028868	Wasf2	Wasf2	242687	WAS protein family, member 2	-0.650816	8.47669	24.228	6.78598e-06	0.000109488	StrainB6	10
ENSMUSG00000004880	Lbr	Lbr	98386	lamin B receptor	-2.20178	4.20346	24.1835	6.89919e-06	0.00011112	StrainB6	10
ENSMUSG00000009687	Fxyd5	Fxyd5	18301	FXYD domain-containing ion transport regulator 5	-1.56915	6.48051	31.0504	7.13434e-06	0.000114708	StrainB6	10
ENSMUSG00000108551	RP23-74N13.1	NA	NA	NA	3.36627	3.98505	24.0691	7.19924e-06	0.00011555	StrainB6	10
ENSMUSG00000027466	Rbck1	Rbck1	24105	RanBP-type and C3HC4-type zinc finger containing 1	1.70309	5.3727	24.3097	7.25301e-06	0.000116212	StrainB6	10
ENSMUSG00000032530	Lyzl4	Lyzl4	69032	lysozyme-like 4	-4.22285	4.83629	48.7052	7.41166e-06	0.000118548	StrainB6	10
ENSMUSG00000098975	Gm27177	NA	NA	NA	1.57136	4.74463	23.9252	7.59602e-06	0.000121277	StrainB6	10
ENSMUSG00000057530	Ece1	Ece1	230857	endothelin converting enzyme 1	-1.95964	4.35465	23.9208	7.60853e-06	0.000121277	StrainB6	10
ENSMUSG00000061983	Rps12	Rps12	20042	ribosomal protein S12	-5.1651	9.3453	37.7661	7.8347e-06	0.000124668	StrainB6	10
ENSMUSG00000010609	Psen2	Psen2	19165	presenilin 2	1.60487	4.97187	23.7992	7.962e-06	0.000126475	StrainB6	10
ENSMUSG00000037740	Mrps26	Mrps26	99045	mitochondrial ribosomal protein S26	-1.12015	6.07402	23.7317	8.16562e-06	0.000129487	StrainB6	10
ENSMUSG00000102153	Gm37474	NA	NA	NA	0.94446	6.4718	23.7095	8.23361e-06	0.000130342	StrainB6	10
ENSMUSG00000024379	Tslp	Tslp	53603	thymic stromal lymphopoietin	-3.08151	3.8437	23.8189	8.34558e-06	0.000131889	StrainB6	10
ENSMUSG00000038533	Cbfa2t2	Cbfa2t2	12396	CBFA2/RUNX1 translocation partner 2	1.87337	4.62609	23.6621	8.38108e-06	0.000132224	StrainB6	10
ENSMUSG00000052369	Tmem106c	Tmem106c	380967	transmembrane protein 106C	-1.52798	5.15075	23.5847	8.62769e-06	0.000135882	StrainB6	10
ENSMUSG00000027956	Tmem144	Tmem144	70652	transmembrane protein 144	1.63336	5.12516	23.5751	8.65874e-06	0.00013614	StrainB6	10
ENSMUSG00000031198	Fundc2	Fundc2	67391	FUN14 domain containing 2	1.86418	4.78925	23.5649	8.69191e-06	0.000136429	StrainB6	10
ENSMUSG00000045658	Pid1	Pid1	98496	phosphotyrosine interaction domain containing 1	0.987859	7.03772	24.0285	8.72746e-06	0.000136755	StrainB6	10
ENSMUSG00000025764	Jade1	Jade1	269424	jade family PHD finger 1	-1.61221	5.17723	23.9921	8.87303e-06	0.000138801	StrainB6	10
ENSMUSG00000032737	Inppl1	Inppl1	16332	inositol polyphosphate phosphatase-like 1	2.2544	4.48638	23.4277	9.15114e-06	0.000142909	StrainB6	10
ENSMUSG00000040331	Nsmce4a	Nsmce4a	67872	NSE4 homolog A, SMC5-SMC6 complex component	1.22665	5.89624	23.3657	9.36681e-06	0.000145914	StrainB6	10
ENSMUSG00000022108	Itm2b	Itm2b	16432	integral membrane protein 2B	0.65699	11.85	24.4076	9.38903e-06	0.000145914	StrainB6	10
ENSMUSG00000049439	Cyp20a1	Cyp20a1	77951	cytochrome P450, family 20, subfamily a, polypeptide 1	1.24149	5.98109	23.7271	9.3909e-06	0.000145914	StrainB6	10
ENSMUSG00000016664	Pacsin2	Pacsin2	23970	protein kinase C and casein kinase substrate in neurons 2	-0.789683	6.73694	23.2655	9.72668e-06	0.000150878	StrainB6	10
ENSMUSG00000044533	Rps2	Rps2	16898	ribosomal protein S2	0.58255	10.0985	23.2456	9.79966e-06	0.000151755	StrainB6	10
ENSMUSG00000038301	Snx10	Snx10	71982	sorting nexin 10	1.09035	6.13187	23.2065	9.94492e-06	0.000153747	StrainB6	10
ENSMUSG00000033209	Ttc28	Ttc28	209683	tetratricopeptide repeat domain 28	-0.824686	7.16335	23.1666	1.00958e-05	0.000155819	StrainB6	10
ENSMUSG00000079225	Gm9531	NA	NA	NA	2.54547	4.70276	23.1536	1.01453e-05	0.000156323	StrainB6	10
ENSMUSG00000068245	Phf11d	Phf11d	219132	PHD finger protein 11D	1.72715	4.81239	23.141	1.01936e-05	0.000156805	StrainB6	10
ENSMUSG00000050721	Plekho2	Plekho2	102595	pleckstrin homology domain containing, family O member 2	1.4152	5.19048	23.1355	1.02146e-05	0.000156868	StrainB6	10
ENSMUSG00000017830	Dhx58	Dhx58	80861	DEXH (Asp-Glu-X-His) box polypeptide 58	3.96854	3.59428	23.1293	1.02387e-05	0.000156976	StrainB6	10
ENSMUSG00000025492	Ifitm3	Ifitm3	66141	interferon induced transmembrane protein 3	3.3919	5.284	34.5029	1.06809e-05	0.000163485	StrainB6	10
ENSMUSG00000028936	Rpl22	Rpl22	19934	ribosomal protein L22	0.576681	9.19299	23.0068	1.07231e-05	0.000163859	StrainB6	10
ENSMUSG00000055541	Lair1	Lair1	52855	leukocyte-associated Ig-like receptor 1	0.589543	8.94718	22.9888	1.07965e-05	0.000164709	StrainB6	10
ENSMUSG00000028081	Rps3a1	Rps3a1	20091	ribosomal protein S3A1	1.98975	9.578	35.8307	1.08807e-05	0.000165719	StrainB6	10
ENSMUSG00000021087	Rtn1	Rtn1	104001	reticulon 1	1.28924	5.93436	22.9203	1.10796e-05	0.000168361	StrainB6	10
ENSMUSG00000022304	Dpys	Dpys	64705	dihydropyrimidinase	-3.78478	3.49679	23.1271	1.10905e-05	0.000168361	StrainB6	10
ENSMUSG00000105703	Gm43305	NA	NA	NA	1.86864	7.74989	35.5113	1.1245e-05	0.000170426	StrainB6	10
ENSMUSG00000108621	Gm37494	Gm33989	102637087	predicted gene, 33989	1.47886	5.30535	23.1662	1.13864e-05	0.000172287	StrainB6	10
ENSMUSG00000094472	Gm21897	NA	NA	NA	-0.806723	8.5586	24.2886	1.14307e-05	0.000172465	StrainB6	10
ENSMUSG00000022427	Tomm22	Tomm22	223696	translocase of outer mitochondrial membrane 22	0.986136	6.68236	22.8367	1.14355e-05	0.000172465	StrainB6	10
ENSMUSG00000074884	Serf2	Serf2	378702	small EDRK-rich factor 2	-0.607559	8.99833	22.7837	1.16674e-05	0.000175676	StrainB6	10
ENSMUSG00000102142	Gm26930	NA	NA	NA	-2.52111	4.10936	22.7789	1.16888e-05	0.000175712	StrainB6	10
ENSMUSG00000025103	Btbd1	Btbd1	83962	BTB (POZ) domain containing 1	-1.02535	6.13496	22.7163	1.19694e-05	0.000179638	StrainB6	10
ENSMUSG00000023044	Csad	Csad	246277	cysteine sulfinic acid decarboxylase	1.26853	5.84814	22.7117	1.21071e-05	0.00018141	StrainB6	10
ENSMUSG00000029207	Apbb2	Apbb2	11787	amyloid beta (A4) precursor protein-binding, family B, member 2	1.03108	6.24199	22.798	1.22102e-05	0.000182659	StrainB6	10
ENSMUSG00000025747	Tyms	Tyms	22171	thymidylate synthase	0.766366	8.92483	23.9123	1.2352e-05	0.000184481	StrainB6	10
ENSMUSG00000024732	Ccdc86	Ccdc86	108673	coiled-coil domain containing 86	1.12219	6.03288	22.6159	1.24343e-05	0.000185411	StrainB6	10
ENSMUSG00000109353	RP23-350J16.1	NA	NA	NA	-1.3913	4.94872	22.6106	1.24593e-05	0.000185486	StrainB6	10
ENSMUSG00000021224	Numb	Numb	18222	NUMB endocytic adaptor protein	-0.715541	7.69264	22.571	1.26481e-05	0.000187993	StrainB6	10
ENSMUSG00000020484	Xbp1	Xbp1	22433	X-box binding protein 1	0.829482	7.68449	22.7135	1.28753e-05	0.000191063	StrainB6	10
ENSMUSG00000021553	Slc28a3	Slc28a3	114304	solute carrier family 28 (sodium-coupled nucleoside transporter), member 3	-3.35905	3.45721	22.5181	1.29048e-05	0.000191193	StrainB6	10
ENSMUSG00000005899	Smpd4	Smpd4	77626	sphingomyelin phosphodiesterase 4	1.61612	4.96301	22.4176	1.34078e-05	0.000198328	StrainB6	10
ENSMUSG00000043336	Filip1l	Filip1l	78749	filamin A interacting protein 1-like	-0.983645	6.79883	22.9787	1.34456e-05	0.00019857	StrainB6	10
ENSMUSG00000034855	Cxcl10	Cxcl10	15945	chemokine (C-X-C motif) ligand 10	7.00305	4.60183	37.3243	1.3484e-05	0.000198599	StrainB6	10
ENSMUSG00000033033	Calhm2	Calhm2	72691	calcium homeostasis modulator family member 2	1.33674	5.65635	22.4015	1.34905e-05	0.000198599	StrainB6	10
ENSMUSG00000029561	Oasl2	Oasl2	23962	2'-5' oligoadenylate synthetase-like 2	5.83906	3.08648	22.5136	1.39461e-05	0.00020498	StrainB6	10
ENSMUSG00000020023	Tmcc3	Tmcc3	319880	transmembrane and coiled coil domains 3	0.687479	7.96781	22.2234	1.44381e-05	0.000211874	StrainB6	10
ENSMUSG00000061331	Gm17132	NA	NA	NA	0.765059	7.56883	22.2179	1.44687e-05	0.000211912	StrainB6	10
ENSMUSG00000010911	Apip	Apip	56369	APAF1 interacting protein	1.83555	4.65425	22.2146	1.44865e-05	0.000211912	StrainB6	10
ENSMUSG00000027457	Snph	Snph	241727	syntaphilin	-2.6072	4.17036	22.2066	1.4531e-05	0.000212187	StrainB6	10
ENSMUSG00000024168	Tmem204	Tmem204	407831	transmembrane protein 204	2.61465	3.77985	22.203	1.45513e-05	0.000212187	StrainB6	10
ENSMUSG00000096929	A330023F24Rik	A330023F24Rik	320977	RIKEN cDNA A330023F24 gene	-2.17163	4.59992	22.3038	1.4923e-05	0.000216717	StrainB6	10
ENSMUSG00000030653	Pde2a	Pde2a	207728	phosphodiesterase 2A, cGMP-stimulated	2.82756	3.71614	22.4036	1.49247e-05	0.000216717	StrainB6	10
ENSMUSG00000054226	Tprkb	Tprkb	69786	Tp53rk binding protein	-1.08362	6.04657	22.1353	1.49323e-05	0.000216717	StrainB6	10
ENSMUSG00000030064	Frmd4b	Frmd4b	232288	FERM domain containing 4B	0.705405	7.60112	22.1227	1.50046e-05	0.000217426	StrainB6	10
ENSMUSG00000026285	Pdcd1	Pdcd1	18566	programmed cell death 1	-1.47	4.90742	22.2077	1.5252e-05	0.000220665	StrainB6	10
ENSMUSG00000097285	Gm26683	NA	NA	NA	3.20147	3.27338	22.0499	1.54279e-05	0.000222861	StrainB6	10
ENSMUSG00000031295	Phka2	Phka2	110094	phosphorylase kinase alpha 2	1.75975	4.5656	21.926	1.61776e-05	0.000233326	StrainB6	10
ENSMUSG00000040274	Cdk6	Cdk6	12571	cyclin-dependent kinase 6	1.0208	6.65341	23.0616	1.63359e-05	0.000235205	StrainB6	10
ENSMUSG00000034729	Mrps10	Mrps10	64657	mitochondrial ribosomal protein S10	-1.1362	6.00276	21.897	1.63587e-05	0.000235205	StrainB6	10
ENSMUSG00000097971	Gm26917	NA	NA	NA	-1.34024	10.1259	32.574	1.69456e-05	0.000243002	StrainB6	10
ENSMUSG00000054808	Actn4	Actn4	60595	actinin alpha 4	1.73201	4.72336	21.8039	1.69536e-05	0.000243002	StrainB6	10
ENSMUSG00000020102	Slc16a7	Slc16a7	20503	solute carrier family 16 (monocarboxylic acid transporters), member 7	-1.39232	4.73829	21.7906	1.70406e-05	0.00024387	StrainB6	10
ENSMUSG00000022433	Csnk1e	Csnk1e	27373	casein kinase 1, epsilon	0.662504	7.76336	21.7477	1.73233e-05	0.000247533	StrainB6	10
ENSMUSG00000086167	Gm13827	NA	NA	NA	-4.39721	3.16723	21.8514	1.74598e-05	0.000249098	StrainB6	10
ENSMUSG00000021684	Pde8b	Pde8b	218461	phosphodiesterase 8B	1.81179	4.71442	21.7006	1.76402e-05	0.000251285	StrainB6	10
ENSMUSG00000105373	Gm42429	NA	NA	NA	-1.36249	5.724	21.6613	1.79083e-05	0.000254711	StrainB6	10
ENSMUSG00000085399	Foxd2os	Foxd2os	100040736	forkhead box D2, opposite strand	-3.18762	3.35106	22.1195	1.80312e-05	0.000256066	StrainB6	10
ENSMUSG00000032305	Fam219b	Fam219b	78323	family with sequence similarity 219, member B	-1.13098	5.99342	21.5763	1.85044e-05	0.000262381	StrainB6	10
ENSMUSG00000003402	Prkcsh	Prkcsh	19089	protein kinase C substrate 80K-H	-0.833222	6.88324	21.5568	1.86439e-05	0.000263955	StrainB6	10
ENSMUSG00000029729	Zkscan1	Zkscan1	74570	zinc finger with KRAB and SCAN domains 1	-1.37516	5.29829	21.5334	1.88126e-05	0.000265936	StrainB6	10
ENSMUSG00000074578	Zfos1	Zfas1	68949	zinc finger, NFX1-type containing 1, antisense RNA 1	0.954975	6.2013	21.491	1.91227e-05	0.000269891	StrainB6	10
ENSMUSG00000074629	4930518I15Rik	NA	NA	NA	-1.72243	4.49652	21.4872	1.91507e-05	0.000269891	StrainB6	10
ENSMUSG00000087153	Gm6483	NA	NA	NA	-0.990369	7.4765	24.0949	1.92662e-05	0.000271105	StrainB6	10
ENSMUSG00000021057	Akap5	Akap5	238276	A kinase (PRKA) anchor protein 5	-1.98868	4.76594	21.8402	1.94864e-05	0.000273787	StrainB6	10
ENSMUSG00000024952	Rps6ka4	Rps6ka4	56613	ribosomal protein S6 kinase, polypeptide 4	-1.30576	5.50329	21.3879	1.98987e-05	0.000279156	StrainB6	10
ENSMUSG00000026814	Eng	Eng	13805	endoglin	-1.23158	6.23121	22.2432	2.00387e-05	0.000280693	StrainB6	10
ENSMUSG00000033685	Ucp2	Ucp2	22228	uncoupling protein 2 (mitochondrial, proton carrier)	-0.6949	8.49759	21.5923	2.00869e-05	0.000280943	StrainB6	10
ENSMUSG00000102336	Gm37233	NA	NA	NA	3.5005	4.01521	21.3496	2.01954e-05	0.000282035	StrainB6	10
ENSMUSG00000013622	Atraid	Atraid	381629	all-trans retinoic acid induced differentiation factor	0.69489	7.5254	21.3314	2.03375e-05	0.000283589	StrainB6	10
ENSMUSG00000040433	Zbtb38	Zbtb38	245007	zinc finger and BTB domain containing 38	1.02849	6.24292	21.323	2.04042e-05	0.000284092	StrainB6	10
ENSMUSG00000106446	Gm42970	NA	NA	NA	1.65001	5.00341	21.2636	2.08778e-05	0.000290249	StrainB6	10
ENSMUSG00000103949	Gm38226	NA	NA	NA	-2.13296	4.04669	21.1969	2.14238e-05	0.000297392	StrainB6	10
ENSMUSG00000056234	Ncoa4	Ncoa4	27057	nuclear receptor coactivator 4	-2.12704	4.05072	21.1901	2.14803e-05	0.000297715	StrainB6	10
ENSMUSG00000030605	Mfge8	Mfge8	17304	milk fat globule-EGF factor 8 protein	-2.14069	4.67803	21.1864	2.15115e-05	0.000297715	StrainB6	10
ENSMUSG00000040327	Cul9	Cul9	78309	cullin 9	2.05062	4.48058	21.1711	2.16394e-05	0.000299037	StrainB6	10
ENSMUSG00000101249	Gm29216	NA	NA	NA	3.83155	10.7275	31.8015	2.24783e-05	0.000310069	StrainB6	10
ENSMUSG00000108455	RP23-365E22.1	NA	NA	NA	2.58375	4.01977	21.0699	2.25047e-05	0.000310069	StrainB6	10
ENSMUSG00000031021	Tmem9b	Tmem9b	56786	TMEM9 domain family, member B	-0.852285	6.56463	21.0211	2.29351e-05	0.000315528	StrainB6	10
ENSMUSG00000107362	Gm42724	NA	NA	NA	1.1932	5.86104	20.9957	2.31617e-05	0.000318172	StrainB6	10
ENSMUSG00000014554	Dguok	Dguok	27369	deoxyguanosine kinase	0.931296	6.34654	20.9455	2.36178e-05	0.000323956	StrainB6	10
ENSMUSG00000021876	Rnase4	Rnase4	58809	ribonuclease, RNase A family 4	-0.559932	9.67342	20.9235	2.38208e-05	0.000326256	StrainB6	10
ENSMUSG00000009927	Rps25	Rps25	75617	ribosomal protein S25	0.653088	9.29476	21.2164	2.38695e-05	0.000326441	StrainB6	10
ENSMUSG00000089774	Slc5a3	Slc5a3	53881	solute carrier family 5 (inositol transporters), member 3	2.06221	5.05416	21.5153	2.40703e-05	0.000328699	StrainB6	10
ENSMUSG00000106334	Gm43549	NA	NA	NA	-2.51399	3.59888	21.0117	2.46421e-05	0.000336013	StrainB6	10
ENSMUSG00000019947	Arid5b	Arid5b	71371	AT rich interactive domain 5B (MRF1-like)	1.37703	5.5699	20.7968	2.50239e-05	0.000340716	StrainB6	10
ENSMUSG00000082998	Gm11221	NA	NA	NA	-2.8527	3.60107	21.157	2.5125e-05	0.00034159	StrainB6	10
ENSMUSG00000035064	Eef2k	Eef2k	13631	eukaryotic elongation factor-2 kinase	1.0344	6.05908	20.7805	2.51841e-05	0.000341889	StrainB6	10
ENSMUSG00000025289	Prdx4	Prdx4	53381	peroxiredoxin 4	-0.980375	6.53579	20.758	2.54052e-05	0.000344386	StrainB6	10
ENSMUSG00000044068	Zrsr1	Zrsr1	22183	zinc finger (CCCH type), RNA binding motif and serine/arginine rich 1	-2.26342	4.47954	20.7358	2.56258e-05	0.000346867	StrainB6	10
ENSMUSG00000044408	Sptssa	Sptssa	104725	serine palmitoyltransferase, small subunit A	0.847175	6.68538	20.6781	2.62095e-05	0.00035425	StrainB6	10
ENSMUSG00000030654	Arl6ip1	Arl6ip1	54208	ADP-ribosylation factor-like 6 interacting protein 1	0.596115	8.37259	20.6421	2.65794e-05	0.000358725	StrainB6	10
ENSMUSG00000017561	Crlf3	Crlf3	54394	cytokine receptor-like factor 3	0.732644	7.45618	20.6239	2.67688e-05	0.000360755	StrainB6	10
ENSMUSG00000062866	Phactr2	Phactr2	215789	phosphatase and actin regulator 2	1.33593	5.06842	20.5694	2.73446e-05	0.000367977	StrainB6	10
ENSMUSG00000060441	Trim5	Trim5	667823	tripartite motif-containing 5	1.40753	5.5128	20.5308	2.77606e-05	0.000373033	StrainB6	10
ENSMUSG00000019877	Serinc1	Serinc1	56442	serine incorporator 1	-0.592167	8.21679	20.5157	2.79244e-05	0.00037469	StrainB6	10
ENSMUSG00000026238	Ptma	Ptma	19231	prothymosin alpha	0.553724	9.33952	20.5033	2.80607e-05	0.000375848	StrainB6	10
ENSMUSG00000075284	Wipf1	Wipf1	215280	WAS/WASL interacting protein family, member 1	-0.866785	6.46383	20.5004	2.8092e-05	0.000375848	StrainB6	10
ENSMUSG00000106706	C530043K16Rik	NA	NA	NA	1.86608	5.00381	23.419	2.82557e-05	0.000377492	StrainB6	10
ENSMUSG00000024507	Hsd17b4	Hsd17b4	15488	hydroxysteroid (17-beta) dehydrogenase 4	1.0782	6.03901	20.4651	2.84824e-05	0.000379971	StrainB6	10
ENSMUSG00000048371	Pdp2	Pdp2	382051	pyruvate dehyrogenase phosphatase catalytic subunit 2	1.88473	4.66313	20.4582	2.85602e-05	0.00038046	StrainB6	10
ENSMUSG00000008206	Cers4	Cers4	67260	ceramide synthase 4	-1.37435	5.15806	20.4469	2.8686e-05	0.000381586	StrainB6	10
ENSMUSG00000022360	Atad2	Atad2	70472	ATPase family, AAA domain containing 2	-1.73098	4.50288	20.4305	2.88712e-05	0.000383498	StrainB6	10
ENSMUSG00000040723	Rcsd1	Rcsd1	226594	RCSD domain containing 1	-0.722701	7.51073	20.4098	2.91056e-05	0.000386057	StrainB6	10
ENSMUSG00000087679	C330006A16Rik	Tmem250-ps	109299	transmembrane protein 250, pseudogene	0.891541	6.3091	20.349	2.98076e-05	0.000394801	StrainB6	10
ENSMUSG00000031709	Tbc1d9	Tbc1d9	71310	TBC1 domain family, member 9	1.19912	5.51146	20.3213	3.01324e-05	0.00039831	StrainB6	10
ENSMUSG00000079020	Slc45a4	Slc45a4	106068	solute carrier family 45, member 4	1.53198	4.93153	20.3191	3.01587e-05	0.00039831	StrainB6	10
ENSMUSG00000033355	Rtp4	Rtp4	67775	receptor transporter protein 4	2.26589	4.61969	20.8182	3.04173e-05	0.000401153	StrainB6	10
ENSMUSG00000009731	Kcnd1	Kcnd1	16506	potassium voltage-gated channel, Shal-related family, member 1	-1.60486	4.72376	20.2587	3.08813e-05	0.000406692	StrainB6	10
ENSMUSG00000099471	Gm8451	NA	NA	NA	2.59907	4.09622	20.177	3.18875e-05	0.000419345	StrainB6	10
ENSMUSG00000001642	Akr1b3	Akr1b3	11677	aldo-keto reductase family 1, member B3 (aldose reductase)	0.993304	6.21164	20.1545	3.21715e-05	0.00042248	StrainB6	10
ENSMUSG00000035329	Fbxo33	Fbxo33	70611	F-box protein 33	1.53882	4.94023	20.1437	3.23082e-05	0.000423672	StrainB6	10
ENSMUSG00000045095	Magi1	Magi1	14924	membrane associated guanylate kinase, WW and PDZ domain containing 1	3.16588	3.93948	21.311	3.25247e-05	0.000425876	StrainB6	10
ENSMUSG00000090467	Gm4613	NA	NA	NA	5.81564	6.10629	30.8031	3.2578e-05	0.000425876	StrainB6	10
ENSMUSG00000066861	Oas1g	Oas1g	23960	2'-5' oligoadenylate synthetase 1G	4.62093	3.18378	20.2271	3.26144e-05	0.000425876	StrainB6	10
ENSMUSG00000028874	Fgr	Fgr	14191	FGR proto-oncogene, Src family tyrosine kinase	-1.32161	5.39047	20.1149	3.26753e-05	0.000426069	StrainB6	10
ENSMUSG00000037649	H2-DMa	H2-DMa	14998	histocompatibility 2, class II, locus DMa	0.773736	7.55401	20.2453	3.27892e-05	0.000426952	StrainB6	10
ENSMUSG00000052160	Pld4	Pld4	104759	phospholipase D family, member 4	-0.67275	9.16142	20.5193	3.39796e-05	0.00044183	StrainB6	10
ENSMUSG00000063286	Gm8995	Gm8995	668139	predicted gene 8995	-0.925522	7.77777	22.6931	3.43496e-05	0.000446014	StrainB6	10
ENSMUSG00000064141	Zfp69	Zfp69	381549	zinc finger protein 69	-2.34084	4.33605	19.8368	3.64578e-05	0.000472725	StrainB6	10
ENSMUSG00000029581	Fscn1	Fscn1	14086	fascin actin-bundling protein 1	-0.648054	8.70855	19.8263	3.66093e-05	0.000474024	StrainB6	10
ENSMUSG00000001173	Ocrl	Ocrl	320634	OCRL, inositol polyphosphate-5-phosphatase	1.09238	6.0707	19.9366	3.69725e-05	0.000478057	StrainB6	10
ENSMUSG00000045875	Adra1a	Adra1a	11549	adrenergic receptor, alpha 1a	-6.18125	2.79534	20.1615	3.75778e-05	0.000485205	StrainB6	10
ENSMUSG00000021127	Zfp36l1	Zfp36l1	12192	zinc finger protein 36, C3H type-like 1	0.88657	6.89403	20.7772	3.81527e-05	0.000491942	StrainB6	10
ENSMUSG00000073705	Apitd1	Cenps	69928	centromere protein S	-2.66502	3.69224	19.7116	3.83068e-05	0.000493241	StrainB6	10
ENSMUSG00000026222	Sp100	Sp100	20684	nuclear antigen Sp100	2.42973	4.8757	19.6743	3.8877e-05	0.000499886	StrainB6	10
ENSMUSG00000030276	Ttll3	Ttll3	101100	tubulin tyrosine ligase-like family, member 3	-1.19012	6.16352	20.0779	3.96122e-05	0.000508631	StrainB6	10
ENSMUSG00000103182	Gm37091	NA	NA	NA	-2.42258	3.92808	19.5726	4.04734e-05	0.000518969	StrainB6	10
ENSMUSG00000051735	Rinl	Rinl	320435	Ras and Rab interactor-like	1.64941	4.97521	19.4976	4.16945e-05	0.000533886	StrainB6	10
ENSMUSG00000026104	Stat1	Stat1	20846	signal transducer and activator of transcription 1	1.20067	5.57414	19.4922	4.17834e-05	0.000534285	StrainB6	10
ENSMUSG00000063406	Tmed5	Tmed5	73130	transmembrane p24 trafficking protein 5	0.563501	8.40485	19.4072	4.32179e-05	0.000551864	StrainB6	10
ENSMUSG00000108162	Gm20589	NA	NA	NA	2.24057	4.42712	19.3864	4.35772e-05	0.000555685	StrainB6	10
ENSMUSG00000021360	Gcnt2	Gcnt2	14538	glucosaminyl (N-acetyl) transferase 2, I-branching enzyme	2.17734	4.69018	19.3815	4.3661e-05	0.000555986	StrainB6	10
ENSMUSG00000053907	Mat2a	Mat2a	232087	methionine adenosyltransferase II, alpha	0.621418	8.28413	19.3399	4.43886e-05	0.000564473	StrainB6	10
ENSMUSG00000028970	Abcb1b	Abcb1b	18669	ATP-binding cassette, sub-family B (MDR/TAP), member 1B	2.18197	4.24784	19.6768	4.4801e-05	0.000568339	StrainB6	10
ENSMUSG00000045594	Glb1	Glb1	12091	galactosidase, beta 1	-1.03634	6.71684	20.24	4.48155e-05	0.000568339	StrainB6	10
ENSMUSG00000004665	Cnn2	Cnn2	12798	calponin 2	2.01276	4.5578	19.2913	4.52551e-05	0.000573129	StrainB6	10
ENSMUSG00000104208	Gm37401	NA	NA	NA	-0.717829	7.21279	19.2755	4.55416e-05	0.000575968	StrainB6	10
ENSMUSG00000026939	Tmem141	Tmem141	51875	transmembrane protein 141	1.25067	5.53097	19.26	4.58218e-05	0.00057872	StrainB6	10
ENSMUSG00000017707	Serinc3	Serinc3	26943	serine incorporator 3	-0.518306	10.3955	19.2519	4.59706e-05	0.000579807	StrainB6	10
ENSMUSG00000096904	Gm3591	Gm3591	100041958	predicted gene 3591	-1.40013	4.92693	19.23	4.63728e-05	0.000584083	StrainB6	10
ENSMUSG00000024854	Pold4	Pold4	69745	polymerase (DNA-directed), delta 4	0.792232	6.71263	19.2228	4.65065e-05	0.000584969	StrainB6	10
ENSMUSG00000024079	Eif2ak2	Eif2ak2	19106	eukaryotic translation initiation factor 2-alpha kinase 2	1.4785	5.50933	19.2158	4.66365e-05	0.000585808	StrainB6	10
ENSMUSG00000072115	Ang	Ang	11727	angiogenin, ribonuclease, RNase A family, 5	-0.712392	7.11986	19.1913	4.70926e-05	0.000590734	StrainB6	10
ENSMUSG00000039148	Sart1	Sart1	20227	squamous cell carcinoma antigen recognized by T cells 1	-1.31682	5.25644	19.181	4.72871e-05	0.00059237	StrainB6	10
ENSMUSG00000039680	Mrps6	Mrps6	121022	mitochondrial ribosomal protein S6	1.86656	4.44362	19.1726	4.74465e-05	0.000593563	StrainB6	10
ENSMUSG00000099083	Atf7	Atf7	223922	activating transcription factor 7	-1.02592	5.9504	19.1626	4.76344e-05	0.000595109	StrainB6	10
ENSMUSG00000028673	Fuca1	Fuca1	71665	fucosidase, alpha-L- 1, tissue	-0.645885	7.85926	19.1357	4.81492e-05	0.000600728	StrainB6	10
ENSMUSG00000022940	Pigp	Pigp	56176	phosphatidylinositol glycan anchor biosynthesis, class P	1.27278	5.54351	19.1006	4.88279e-05	0.000608374	StrainB6	10
ENSMUSG00000062328	Rpl17	Rpl17	319195	ribosomal protein L17	2.89635	8.45538	27.8206	4.8976e-05	0.000609399	StrainB6	10
ENSMUSG00000027907	S100a11	S100a11	20195	S100 calcium binding protein A11	-2.16685	3.73116	19.1839	4.91023e-05	0.000610149	StrainB6	10
ENSMUSG00000061330	Gm11361	NA	NA	NA	-5.2459	5.96087	27.7661	4.95136e-05	0.000614434	StrainB6	10
ENSMUSG00000026946	Nmi	Nmi	64685	N-myc (and STAT) interactor	1.67755	4.50025	19.0534	4.97565e-05	0.00061662	StrainB6	10
ENSMUSG00000068876	Cgn	Cgn	70737	cingulin	-2.6117	4.27146	19.034	5.01426e-05	0.000620573	StrainB6	10
ENSMUSG00000074361	C5ar2	C5ar2	319430	complement component 5a receptor 2	1.27043	5.13655	18.9735	5.13684e-05	0.000634536	StrainB6	10
ENSMUSG00000002105	Slc39a13	Slc39a13	68427	solute carrier family 39 (metal ion transporter), member 13	-1.29567	5.52132	18.9716	5.1408e-05	0.000634536	StrainB6	10
ENSMUSG00000006611	Hfe	Hfe	15216	homeostatic iron regulator	0.906738	6.05591	18.9116	5.26558e-05	0.000649071	StrainB6	10
ENSMUSG00000069862	Rps12-ps9	NA	NA	NA	5.59901	7.7587	27.4019	5.33725e-05	0.000657029	StrainB6	10
ENSMUSG00000071724	Smpd5	Smpd5	100503915	sphingomyelin phosphodiesterase 5	2.28936	3.94204	18.8409	5.41689e-05	0.000665074	StrainB6	10
ENSMUSG00000029833	Trim24	Trim24	21848	tripartite motif-containing 24	1.09132	5.61633	18.8408	5.41699e-05	0.000665074	StrainB6	10
ENSMUSG00000027364	Usp50	Usp50	75083	ubiquitin specific peptidase 50	1.29181	5.48473	19.3582	5.43595e-05	0.000666517	StrainB6	10
ENSMUSG00000021624	Cd180	Cd180	17079	CD180 antigen	0.707643	7.55646	18.8146	5.47406e-05	0.000670301	StrainB6	10
ENSMUSG00000026189	Pecr	Pecr	111175	peroxisomal trans-2-enoyl-CoA reductase	1.66835	5.43844	18.8994	5.4872e-05	0.000670315	StrainB6	10
ENSMUSG00000029392	Rilpl1	Rilpl1	75695	Rab interacting lysosomal protein-like 1	-0.729237	6.97959	18.808	5.48868e-05	0.000670315	StrainB6	10
ENSMUSG00000071303	Rps8-ps1	NA	NA	NA	2.15614	4.06613	19.1022	5.51645e-05	0.000672817	StrainB6	10
ENSMUSG00000094614	Gm21769	NA	NA	NA	-1.42908	5.17772	18.7643	5.58552e-05	0.000680344	StrainB6	10
ENSMUSG00000024309	Pfdn6	Pfdn6	14976	prefoldin subunit 6	1.07921	5.76397	18.6967	5.7392e-05	0.000698144	StrainB6	10
ENSMUSG00000040688	Tbl3	Tbl3	213773	transducin (beta)-like 3	1.51117	4.85489	18.6743	5.79098e-05	0.000703516	StrainB6	10
ENSMUSG00000000325	Arvcf	Arvcf	11877	armadillo repeat gene deleted in velocardiofacial syndrome	2.00787	4.71241	18.5721	6.03356e-05	0.000732024	StrainB6	10
ENSMUSG00000041920	Slc16a6	Slc16a6	104681	solute carrier family 16 (monocarboxylic acid transporters), member 6	0.726725	7.18196	18.5648	6.05135e-05	0.000733221	StrainB6	10
ENSMUSG00000022372	Sla	Sla	20491	src-like adaptor	-0.802734	6.41456	18.5106	6.18478e-05	0.000748407	StrainB6	10
ENSMUSG00000006095	Tbcb	Tbcb	66411	tubulin folding cofactor B	0.776019	6.6035	18.4845	6.25001e-05	0.000755312	StrainB6	10
ENSMUSG00000052005	Gm9864	NA	NA	NA	-1.69901	5.5406	22.0451	6.32808e-05	0.000763748	StrainB6	10
ENSMUSG00000032786	Alas1	Alas1	11655	aminolevulinic acid synthase 1	1.19932	6.12791	18.9518	6.43224e-05	0.000775307	StrainB6	10
ENSMUSG00000010663	Fads1	Fads1	76267	fatty acid desaturase 1	-1.18432	5.31812	18.3675	6.55181e-05	0.000788691	StrainB6	10
ENSMUSG00000094127	G530012D18Rik	NA	NA	NA	1.97029	4.84657	19.6657	6.57419e-05	0.000790356	StrainB6	10
ENSMUSG00000026594	Ralgps2	Ralgps2	78255	Ral GEF with PH domain and SH3 binding motif 2	-0.886008	5.83216	18.3508	6.59608e-05	0.000791958	StrainB6	10
ENSMUSG00000042111	Ccdc115	Ccdc115	69668	coiled-coil domain containing 115	0.971585	5.87996	18.34	6.62495e-05	0.000794393	StrainB6	10
ENSMUSG00000004891	Nes	Nes	18008	nestin	2.49788	5.13394	24.7524	6.70882e-05	0.000803408	StrainB6	10
ENSMUSG00000035694	Caps2	Caps2	353025	calcyphosphine 2	-3.31299	5.52895	23.9395	6.81254e-05	0.000814773	StrainB6	10
ENSMUSG00000003882	Il7r	Il7r	16197	interleukin 7 receptor	-1.83406	6.34859	23.294	6.85533e-05	0.000818831	StrainB6	10
ENSMUSG00000057841	Rpl32	Rpl32	19951	ribosomal protein L32	0.470234	10.2954	18.2438	6.88718e-05	0.000821574	StrainB6	10
ENSMUSG00000029634	Rnf6	Rnf6	74132	ring finger protein (C3H2C3 type) 6	-0.910937	6.35597	18.2285	6.92994e-05	0.000825609	StrainB6	10
ENSMUSG00000028608	0610037L13Rik	Czib	74098	CXXC motif containing zinc binding protein	1.15025	5.52271	18.2177	6.96032e-05	0.000828161	StrainB6	10
ENSMUSG00000037548	H2-DMb2	H2-DMb2	15000	histocompatibility 2, class II, locus Mb2	2.72929	3.91135	18.2088	6.98533e-05	0.000830069	StrainB6	10
ENSMUSG00000042613	Pbxip1	Pbxip1	229534	pre B cell leukemia transcription factor interacting protein 1	-0.749993	7.06666	18.2781	7.03064e-05	0.000834381	StrainB6	10
ENSMUSG00000026473	Glul	Glul	14645	glutamate-ammonia ligase (glutamine synthetase)	-0.738066	9.37114	19.6089	7.07018e-05	0.000837997	StrainB6	10
ENSMUSG00000095649	Gm8979	NA	NA	NA	-5.64146	3.55755	18.162	7.11868e-05	0.000842666	StrainB6	10
ENSMUSG00000038151	Prdm1	Prdm1	12142	PR domain containing 1, with ZNF domain	1.99599	4.35423	18.1156	7.25366e-05	0.000857405	StrainB6	10
ENSMUSG00000035042	Ccl5	Ccl5	20304	chemokine (C-C motif) ligand 5	6.61137	3.86141	27.65	7.26174e-05	0.000857405	StrainB6	10
ENSMUSG00000021693	Kif2a	Kif2a	16563	kinesin family member 2A	-1.27261	5.41437	18.1071	7.27861e-05	0.0008583	StrainB6	10
ENSMUSG00000006638	Abhd1	Abhd1	57742	abhydrolase domain containing 1	-3.01257	4.0024	18.0897	7.33027e-05	0.000863291	StrainB6	10
ENSMUSG00000028328	Tmod1	Tmod1	21916	tropomodulin 1	1.35224	5.29369	18.0802	7.35826e-05	0.000865485	StrainB6	10
ENSMUSG00000100599	1700120C14Rik	1700120C14Rik	73600	RIKEN cDNA 1700120C14 gene	-1.5729	4.38047	18.0558	7.43147e-05	0.000872985	StrainB6	10
ENSMUSG00000038187	Btbd10	Btbd10	68815	BTB (POZ) domain containing 10	-2.02509	4.47479	18.0214	7.53571e-05	0.000884107	StrainB6	10
ENSMUSG00000097263	Gm26804	NA	NA	NA	-0.80238	6.42684	18.0062	7.58252e-05	0.000888471	StrainB6	10
ENSMUSG00000027217	Tspan18	Tspan18	241556	tetraspanin 18	-1.00765	5.57196	17.9619	7.71971e-05	0.000903401	StrainB6	10
ENSMUSG00000019505	Ubb	Ubb	22187	ubiquitin B	0.600998	9.90704	18.3021	7.9344e-05	0.000927352	StrainB6	10
ENSMUSG00000032412	Atp1b3	Atp1b3	11933	ATPase, Na+/K+ transporting, beta 3 polypeptide	-0.667012	8.28942	17.9046	8.17889e-05	0.000954442	StrainB6	10
ENSMUSG00000032370	Lactb	Lactb	80907	lactamase, beta	1.18289	5.73254	18.4784	8.18683e-05	0.000954442	StrainB6	10
ENSMUSG00000040713	Creg1	Creg1	433375	cellular repressor of E1A-stimulated genes 1	0.526109	9.15109	17.739	8.45187e-05	0.0009841	StrainB6	10
ENSMUSG00000064023	Klk8	Klk8	259277	kallikrein related-peptidase 8	-0.631454	8.10288	17.6731	8.68158e-05	0.00100957	StrainB6	10
ENSMUSG00000028901	Gmeb1	Gmeb1	56809	glucocorticoid modulatory element binding protein 1	1.16088	5.5685	17.6322	8.82754e-05	0.00102526	StrainB6	10
ENSMUSG00000006782	Cnp	Cnp	12799	2',3'-cyclic nucleotide 3' phosphodiesterase	1.21398	5.28654	17.6252	8.85301e-05	0.00102693	StrainB6	10
ENSMUSG00000074030	Exoc8	Exoc8	102058	exocyst complex component 8	-1.10538	5.6876	17.6116	8.90219e-05	0.00103134	StrainB6	10
ENSMUSG00000037608	Bclaf1	Bclaf1	72567	BCL2-associated transcription factor 1	-0.719071	7.15217	17.5907	8.97835e-05	0.00103886	StrainB6	10
ENSMUSG00000027253	Lrp4	Lrp4	228357	low density lipoprotein receptor-related protein 4	2.64305	3.49814	17.5696	9.05589e-05	0.00104652	StrainB6	10
ENSMUSG00000004383	Large	Large1	16795	LARGE xylosyl- and glucuronyltransferase 1	1.1483	5.69105	17.5545	9.11215e-05	0.00105171	StrainB6	10
ENSMUSG00000021880	Rnase6	Rnase6	78416	ribonuclease, RNase A family, 6	2.65034	3.83904	17.5503	9.12754e-05	0.00105217	StrainB6	10
ENSMUSG00000032263	Bckdhb	Bckdhb	12040	branched chain ketoacid dehydrogenase E1, beta polypeptide	-2.47032	4.09457	17.5355	9.18288e-05	0.00105723	StrainB6	10
ENSMUSG00000100394	Gm28791	NA	NA	NA	1.95633	4.20465	17.4881	9.36238e-05	0.00107618	StrainB6	10
ENSMUSG00000037211	Spry1	Spry1	24063	sprouty RTK signaling antagonist 1	-1.78582	4.62789	17.4859	9.3707e-05	0.00107618	StrainB6	10
ENSMUSG00000025701	Alox5	Alox5	11689	arachidonate 5-lipoxygenase	-1.75264	4.64604	17.4432	9.53584e-05	0.00109378	StrainB6	10
ENSMUSG00000006527	Sfmbt1	Sfmbt1	54650	Scm-like with four mbt domains 1	-1.2425	5.36123	17.4378	9.55709e-05	0.00109486	StrainB6	10
ENSMUSG00000020823	Sec14l1	Sec14l1	74136	SEC14-like lipid binding 1	-0.689397	6.97454	17.4199	9.62739e-05	0.00110155	StrainB6	10
ENSMUSG00000087269	D330023K18Rik	NA	NA	NA	1.45452	4.62334	17.3857	9.76273e-05	0.00111565	StrainB6	10
ENSMUSG00000022892	App	App	11820	amyloid beta (A4) precursor protein	-0.68622	6.86063	17.3722	9.81708e-05	0.00112048	StrainB6	10
ENSMUSG00000024597	Slc12a2	Slc12a2	20496	solute carrier family 12, member 2	0.794218	6.79088	17.3426	9.93682e-05	0.00112951	StrainB6	10
ENSMUSG00000032554	Trf	Trf	22041	transferrin	0.577948	9.7101	17.3423	9.93807e-05	0.00112951	StrainB6	10
ENSMUSG00000062203	Gspt1	Gspt1	14852	G1 to S phase transition 1	-0.643482	7.78079	17.3422	9.93815e-05	0.00112951	StrainB6	10
ENSMUSG00000073489	Ifi204	Ifi204	15951	interferon activated gene 204	2.66109	3.48754	17.5713	9.94507e-05	0.00112951	StrainB6	10
ENSMUSG00000003038	Hmgn2	Hmgn2	15331	high mobility group nucleosomal binding domain 2	2.23441	4.72141	20.1292	0.000100187	0.00113648	StrainB6	10
ENSMUSG00000067274	Rplp0	Rplp0	11837	ribosomal protein, large, P0	0.879506	10.0104	21.6606	0.000101353	0.00114829	StrainB6	10
ENSMUSG00000037419	Endod1	Endod1	71946	endonuclease domain containing 1	-0.989165	5.98319	17.2795	0.000101971	0.00115388	StrainB6	10
ENSMUSG00000108752	RP23-385F8.3	NA	NA	NA	2.04358	4.35643	17.2413	0.000103578	0.00117064	StrainB6	10
ENSMUSG00000009291	Pttg1ip	Pttg1ip	108705	pituitary tumor-transforming 1 interacting protein	-0.658133	7.00744	17.221	0.000104446	0.001179	StrainB6	10
ENSMUSG00000090257	Gm4524	NA	NA	NA	1.48892	4.73864	17.3346	0.000104839	0.00118199	StrainB6	10
ENSMUSG00000044573	Acp1	Acp1	11431	acid phosphatase 1, soluble	1.20661	5.67588	17.1774	0.000106331	0.00119736	StrainB6	10
ENSMUSG00000087371	Gm15541	NA	NA	NA	1.71301	4.49578	17.1707	0.000106626	0.00119922	StrainB6	10
ENSMUSG00000021361	Tmem14c	Tmem14c	66154	transmembrane protein 14C	0.704194	6.90371	17.1468	0.000107675	0.00120954	StrainB6	10
ENSMUSG00000022636	Alcam	Alcam	11658	activated leukocyte cell adhesion molecule	-2.2165	5.38382	21.8813	0.000108283	0.0012149	StrainB6	10
ENSMUSG00000024579	Pcyox1l	Pcyox1l	240334	prenylcysteine oxidase 1 like	-1.68309	4.37878	17.1127	0.000109197	0.00122354	StrainB6	10
ENSMUSG00000028189	Ctbs	Ctbs	74245	chitobiase	1.18183	5.44228	17.11	0.000109318	0.00122354	StrainB6	10
ENSMUSG00000041841	Rpl37	Rpl37	67281	ribosomal protein L37	-1.1572	9.59325	23.5047	0.000109704	0.00122637	StrainB6	10
ENSMUSG00000015656	Hspa8	Hspa8	15481	heat shock protein 8	1.7276	8.91328	24.0397	0.000109836	0.00122637	StrainB6	10
ENSMUSG00000098557	Kctd12	Kctd12	239217	potassium channel tetramerisation domain containing 12	-0.552569	8.7149	17.0883	0.000110295	0.00123001	StrainB6	10
ENSMUSG00000046447	Camk2n1	Camk2n1	66259	calcium/calmodulin-dependent protein kinase II inhibitor 1	-0.769987	7.00323	17.3376	0.00011086	0.00123482	StrainB6	10
ENSMUSG00000031781	Ciapin1	Ciapin1	109006	cytokine induced apoptosis inhibitor 1	-1.40828	5.2664	17.0369	0.000112653	0.00125328	StrainB6	10
ENSMUSG00000053559	Smagp	Smagp	207818	small cell adhesion glycoprotein	1.23383	5.05889	17.0198	0.000113447	0.0012606	StrainB6	10
ENSMUSG00000096061	Gm23681	NA	NA	NA	2.09338	4.27839	16.9897	0.000114864	0.00127481	StrainB6	10
ENSMUSG00000022960	Donson	Donson	60364	downstream neighbor of SON	1.82558	4.50841	16.9833	0.000115165	0.00127662	StrainB6	10
ENSMUSG00000025766	D3Ertd751e	D3Ertd751e	73852	DNA segment, Chr 3, ERATO Doi 751, expressed	1.82933	4.26382	16.9675	0.000115919	0.00128344	StrainB6	10
ENSMUSG00000016206	H2-M3	H2-M3	14991	histocompatibility 2, M region locus 3	1.08012	5.5598	16.9383	0.000117319	0.00129738	StrainB6	10
ENSMUSG00000026600	Soat1	Soat1	20652	sterol O-acyltransferase 1	0.80635	6.9931	17.6736	0.000119007	0.00131448	StrainB6	10
ENSMUSG00000027130	Slc12a6	Slc12a6	107723	solute carrier family 12, member 6	-0.683708	6.98544	16.8931	0.000119529	0.00131866	StrainB6	10
ENSMUSG00000020234	4930404N11Rik	4930404N11Rik	432479	RIKEN cDNA 4930404N11 gene	-2.13938	3.83351	16.8865	0.000119852	0.00132066	StrainB6	10
ENSMUSG00000106001	Gm42826	NA	NA	NA	-2.00048	7.12816	23.3164	0.00012209	0.00134327	StrainB6	10
ENSMUSG00000082321	Gm14253	NA	NA	NA	-4.13268	3.18262	16.8396	0.000122194	0.00134327	StrainB6	10
ENSMUSG00000084350	Znf41-ps	NA	NA	NA	2.29237	3.56211	16.8209	0.000123143	0.00135209	StrainB6	10
ENSMUSG00000020547	Bzw2	Bzw2	66912	basic leucine zipper and W2 domains 2	-1.515	4.97001	16.9024	0.00012407	0.00135996	StrainB6	10
ENSMUSG00000038002	Cramp1l	Cramp1l	57354	cramped chromatin regulator homolog 1	-1.22016	5.25201	16.8011	0.000124154	0.00135996	StrainB6	10
ENSMUSG00000009418	Nav1	Nav1	215690	neuron navigator 1	1.55681	4.41909	16.7829	0.00012509	0.00136732	StrainB6	10
ENSMUSG00000002233	Rhoc	Rhoc	11853	ras homolog family member C	-0.766604	6.71205	16.7823	0.000125122	0.00136732	StrainB6	10
ENSMUSG00000031485	Prosc	Plpbp	114863	pyridoxal phosphate binding protein	1.1953	5.42959	16.7585	0.000126359	0.00137921	StrainB6	10
ENSMUSG00000022451	Twf1	Twf1	19230	twinfilin actin binding protein 1	1.0925	5.64733	16.7833	0.000127223	0.001387	StrainB6	10
ENSMUSG00000035711	Dok3	Dok3	27261	docking protein 3	-1.33548	4.76204	16.7368	0.000127497	0.00138835	StrainB6	10
ENSMUSG00000038147	Cd84	Cd84	12523	CD84 antigen	0.599135	8.33828	16.6885	0.000130066	0.00141466	StrainB6	10
ENSMUSG00000034252	Senp6	Senp6	215351	SUMO/sentrin specific peptidase 6	-0.667513	7.15804	16.6365	0.000132897	0.00143968	StrainB6	10
ENSMUSG00000028165	Cisd2	Cisd2	67006	CDGSH iron sulfur domain 2	0.734304	6.70724	16.6365	0.000132899	0.00143968	StrainB6	10
ENSMUSG00000029461	Fam168a	Fam168a	319604	family with sequence similarity 168, member A	-0.773787	6.30581	16.6351	0.000132975	0.00143968	StrainB6	10
ENSMUSG00000015291	Gdi1	Gdi1	14567	guanosine diphosphate (GDP) dissociation inhibitor 1	-1.06161	5.76219	16.6348	0.000132989	0.00143968	StrainB6	10
ENSMUSG00000048330	Ric3	Ric3	320360	RIC3 acetylcholine receptor chaperone	2.37136	3.84224	16.8087	0.000134228	0.00145139	StrainB6	10
ENSMUSG00000055013	Agap1	Agap1	347722	ArfGAP with GTPase domain, ankyrin repeat and PH domain 1	-1.41641	4.59105	16.5699	0.000136612	0.00147544	StrainB6	10
ENSMUSG00000028459	Cd72	Cd72	12517	CD72 antigen	2.60406	5.36381	22.7497	0.000137014	0.00147806	StrainB6	10
ENSMUSG00000026817	Ak1	Ak1	11636	adenylate kinase 1	-1.0987	5.62704	16.5372	0.000138482	0.00149215	StrainB6	10
ENSMUSG00000020721	Helz	Helz	78455	helicase with zinc finger domain	-0.869232	6.28842	16.5263	0.000139108	0.00149715	StrainB6	10
ENSMUSG00000031066	Usp11	Usp11	236733	ubiquitin specific peptidase 11	-2.49452	3.74269	16.516	0.000139703	0.0015018	StrainB6	10
ENSMUSG00000005873	Reep5	Reep5	13476	receptor accessory protein 5	-0.688673	7.88831	16.8465	0.000140959	0.00151354	StrainB6	10
ENSMUSG00000059089	Fcgr4	Fcgr4	246256	Fc receptor, IgG, low affinity IV	2.23916	3.80897	16.4563	0.000143205	0.00153589	StrainB6	10
ENSMUSG00000017760	Ctsa	Ctsa	19025	cathepsin A	-0.510419	9.96195	16.4473	0.000143745	0.00153989	StrainB6	10
ENSMUSG00000053317	Sec61b	Sec61b	66212	Sec61 beta subunit	0.634232	7.46752	16.4137	0.000145762	0.00155969	StrainB6	10
ENSMUSG00000027439	Gzf1	Gzf1	74533	GDNF-inducible zinc finger protein 1	-1.64407	4.54463	16.4099	0.000145993	0.00156035	StrainB6	10
ENSMUSG00000032691	Nlrp3	Nlrp3	216799	NLR family, pyrin domain containing 3	-1.21481	5.78117	16.8495	0.000146197	0.00156073	StrainB6	10
ENSMUSG00000029253	Cenpc1	Cenpc1	12617	centromere protein C1	-1.00092	5.61776	16.3938	0.000146971	0.00156719	StrainB6	10
ENSMUSG00000097141	Gm10524	NA	NA	NA	-1.46776	4.928	16.3822	0.000147685	0.00157298	StrainB6	10
ENSMUSG00000032470	Mras	Mras	17532	muscle and microspikes RAS	1.2889	4.972	16.3779	0.00014795	0.00157399	StrainB6	10
ENSMUSG00000014767	Tbp	Tbp	21374	TATA box binding protein	1.41487	4.71878	16.3555	0.000149332	0.00158687	StrainB6	10
ENSMUSG00000027660	Skil	Skil	20482	SKI-like	0.631607	8.03218	16.4047	0.000149544	0.0015873	StrainB6	10
ENSMUSG00000028656	Cap1	Cap1	12331	CAP, adenylate cyclase-associated protein 1 (yeast)	-0.708077	7.72673	16.3454	0.000150602	0.00159669	StrainB6	10
ENSMUSG00000100826	Snhg14	Ipw	16353	imprinted gene in the Prader-Willi syndrome region	-0.943193	6.09892	16.3193	0.000151598	0.00160542	StrainB6	10
ENSMUSG00000004018	Fancl	Fancl	67030	Fanconi anemia, complementation group L	1.70169	4.38973	16.3146	0.000151896	0.00160672	StrainB6	10
ENSMUSG00000032067	Pts	Pts	19286	6-pyruvoyl-tetrahydropterin synthase	0.900629	6.03556	16.2812	0.000154019	0.00162732	StrainB6	10
ENSMUSG00000056383	AI987944	AI987944	233168	expressed sequence AI987944	1.48492	5.01806	16.2736	0.000154508	0.00163062	StrainB6	10
ENSMUSG00000027671	Actl6a	Actl6a	56456	actin-like 6A	1.13357	5.67607	16.1995	0.000159355	0.00167985	StrainB6	10
ENSMUSG00000037347	Chst7	Chst7	60322	carbohydrate (N-acetylglucosamino) sulfotransferase 7	1.2199	5.22262	16.1694	0.000161371	0.00169917	StrainB6	10
ENSMUSG00000038459	Abhd17c	Abhd17c	70178	abhydrolase domain containing 17C	1.1099	5.53341	16.153	0.000162473	0.00170883	StrainB6	10
ENSMUSG00000049775	Tmsb4x	Tmsb4x	19241	thymosin, beta 4, X chromosome	-0.406155	13.7476	16.149	0.000162747	0.00170977	StrainB6	10
ENSMUSG00000000563	Atp5f1	Atp5pb	11950	ATP synthase peripheral stalk-membrane subunit b	0.556832	7.8753	16.1261	0.000164311	0.00172424	StrainB6	10
ENSMUSG00000100183	Gm28512	NA	NA	NA	1.53892	4.36317	16.1106	0.000165379	0.00173348	StrainB6	10
ENSMUSG00000000740	Rpl13	Rpl13	270106	ribosomal protein L13	-1.73222	10.0155	22.2381	0.000165893	0.0017369	StrainB6	10
ENSMUSG00000021772	Nkiras1	Nkiras1	69721	NFKB inhibitor interacting Ras-like protein 1	1.03846	5.87512	16.096	0.000166389	0.00174012	StrainB6	10
ENSMUSG00000030868	Dctn5	Dctn5	59288	dynactin 5	0.89674	6.33379	16.0839	0.000167229	0.00174693	StrainB6	10
ENSMUSG00000029672	Fam3c	Fam3c	27999	family with sequence similarity 3, member C	0.946614	5.9162	16.0685	0.000168306	0.0017562	StrainB6	10
ENSMUSG00000033760	Rbm4b	Rbm4b	66704	RNA binding motif protein 4B	0.864284	6.37242	16.0165	0.000172006	0.00179278	StrainB6	10
ENSMUSG00000018449	Rpain	Rpain	69723	RPA interacting protein	-1.28738	5.02565	16.0136	0.000172213	0.00179292	StrainB6	10
ENSMUSG00000031138	F9	F9	14071	coagulation factor IX	-2.00339	4.05745	15.9936	0.000173664	0.00180554	StrainB6	10
ENSMUSG00000036611	Eepd1	Eepd1	67484	endonuclease/exonuclease/phosphatase family domain containing 1	-1.2693	5.38755	15.9915	0.000173816	0.00180554	StrainB6	10
ENSMUSG00000075602	Ly6a	Ly6a	110454	lymphocyte antigen 6 complex, locus A	3.68073	3.29184	16.0521	0.000174493	0.00181053	StrainB6	10
ENSMUSG00000036856	Wnt4	Wnt4	22417	wingless-type MMTV integration site family, member 4	-1.70128	4.18842	15.9628	0.000175914	0.00182324	StrainB6	10
ENSMUSG00000034271	Jdp2	Jdp2	81703	Jun dimerization protein 2	-2.2283	4.65701	17.5104	0.000177373	0.00183629	StrainB6	10
ENSMUSG00000062461	Gm5453	NA	NA	NA	2.71619	3.53804	16.1878	0.000179051	0.0018516	StrainB6	10
ENSMUSG00000027007	Ssfa2	Itprid2	70599	ITPR interacting domain containing 2	-1.00838	5.74135	15.9163	0.000179375	0.00185287	StrainB6	10
ENSMUSG00000079659	Tmem243	Tmem243	652925	transmembrane protein 243, mitochondrial	0.86898	6.26356	15.9121	0.000179689	0.00185405	StrainB6	10
ENSMUSG00000021596	Mctp1	Mctp1	78771	multiple C2 domains, transmembrane 1	-1.02384	5.64945	15.9048	0.000180239	0.00185765	StrainB6	10
ENSMUSG00000057092	Fxyd3	Fxyd3	17178	FXYD domain-containing ion transport regulator 3	-2.97889	3.78468	15.8828	0.000181908	0.00187276	StrainB6	10
ENSMUSG00000108897	RP24-88J19.4	NA	NA	NA	1.82107	4.25219	15.8785	0.000182236	0.00187405	StrainB6	10
ENSMUSG00000022742	Cpox	Cpox	12892	coproporphyrinogen oxidase	1.36312	5.21672	15.821	0.00018668	0.00191762	StrainB6	10
ENSMUSG00000045435	Tmem60	Tmem60	212090	transmembrane protein 60	0.928188	5.98538	15.8175	0.000186956	0.00191832	StrainB6	10
ENSMUSG00000021548	Ccnh	Ccnh	66671	cyclin H	1.00669	5.74067	15.8126	0.000187338	0.00192011	StrainB6	10
ENSMUSG00000041959	S100a10	S100a10	20194	S100 calcium binding protein A10 (calpactin)	-1.70741	4.57145	15.79	0.000189127	0.0019363	StrainB6	10
ENSMUSG00000025630	Hprt	Hprt	15452	hypoxanthine guanine phosphoribosyl transferase	0.736849	6.60359	15.748	0.000192485	0.00196663	StrainB6	10
ENSMUSG00000029723	Tsc22d4	Tsc22d4	78829	TSC22 domain family, member 4	-0.56505	8.0642	15.7477	0.000192514	0.00196663	StrainB6	10
ENSMUSG00000045519	Zfp560	Zfp560	434377	zinc finger protein 560	2.05078	3.9459	15.6982	0.000196557	0.0020057	StrainB6	10
ENSMUSG00000030760	Acer3	Acer3	66190	alkaline ceramidase 3	-0.604589	7.48109	15.6796	0.000198101	0.00201923	StrainB6	10
ENSMUSG00000066150	Slc31a1	Slc31a1	20529	solute carrier family 31, member 1	-0.956228	5.76014	15.6515	0.000200453	0.00204096	StrainB6	10
ENSMUSG00000020644	Id2	Id2	15902	inhibitor of DNA binding 2	1.01367	6.98457	17.8531	0.000200906	0.00204332	StrainB6	10
ENSMUSG00000106281	Gm44346	NA	NA	NA	2.51497	3.6462	15.6042	0.000204485	0.00207743	StrainB6	10
ENSMUSG00000037257	Aagab	Aagab	66939	alpha- and gamma-adaptin binding protein	-1.03701	5.47914	15.5665	0.000207752	0.0021083	StrainB6	10
ENSMUSG00000074874	Ctla2b	Ctla2b	13025	cytotoxic T lymphocyte-associated protein 2 beta	-0.991532	5.77912	15.5874	0.000208826	0.00211689	StrainB6	10
ENSMUSG00000006058	Snf8	Snf8	27681	SNF8, ESCRT-II complex subunit, homolog (S. cerevisiae)	0.677922	7.0099	15.5195	0.000211908	0.00214577	StrainB6	10
ENSMUSG00000063696	Gm8730	NA	NA	NA	-4.83818	7.76779	26.8512	0.000212441	0.00214881	StrainB6	10
ENSMUSG00000019726	Lyst	Lyst	17101	lysosomal trafficking regulator	-1.04217	5.6691	15.4838	0.000215127	0.00217361	StrainB6	10
ENSMUSG00000063856	Gpx1	Gpx1	14775	glutathione peroxidase 1	-0.520297	8.65564	15.4605	0.000217246	0.00219262	StrainB6	10
ENSMUSG00000020460	Rps27a	Rps27a	78294	ribosomal protein S27A	-1.52756	10.0483	21.0755	0.000218693	0.00220481	StrainB6	10
ENSMUSG00000047977	Synb	Synb	239167	syncytin b	3.32003	4.34898	15.7245	0.000220955	0.0022252	StrainB6	10
ENSMUSG00000052911	Lamb2	Lamb2	16779	laminin, beta 2	-1.71848	4.07272	15.3527	0.000227364	0.00228725	StrainB6	10
ENSMUSG00000032741	Tpcn1	Tpcn1	252972	two pore channel 1	0.981171	5.54151	15.3497	0.000227657	0.0022877	StrainB6	10
ENSMUSG00000058291	Zfp68	Zfp68	24135	zinc finger protein 68	0.983508	5.40743	15.3412	0.000228473	0.00229341	StrainB6	10
ENSMUSG00000026568	Mpc2	Mpc2	70456	mitochondrial pyruvate carrier 2	0.733251	6.49335	15.3273	0.000229816	0.0023044	StrainB6	10
ENSMUSG00000048701	Ccdc6	Ccdc6	76551	coiled-coil domain containing 6	1.04111	5.36412	15.2445	0.000238013	0.002384	StrainB6	10
ENSMUSG00000052837	Junb	Junb	16477	jun B proto-oncogene	0.775376	8.13071	16.9739	0.00024174	0.00241871	StrainB6	10
ENSMUSG00000020705	Ddx42	Ddx42	72047	DEAD (Asp-Glu-Ala-Asp) box polypeptide 42	-0.840939	6.11977	15.1888	0.000243693	0.00243425	StrainB6	10
ENSMUSG00000023048	Prr13	Prr13	66151	proline rich 13	0.766533	6.28297	15.1876	0.00024382	0.00243425	StrainB6	10
ENSMUSG00000042331	Specc1	Specc1	432572	sperm antigen with calponin homology and coiled-coil domains 1	-0.652993	7.25335	15.1844	0.000244147	0.00243488	StrainB6	10
ENSMUSG00000059776	Rpl13-ps6	NA	NA	NA	6.29602	4.36413	20.5836	0.000244714	0.00243791	StrainB6	10
ENSMUSG00000028070	Apoa1bp	Naxe	246703	NAD(P)HX epimerase	0.920301	6.2038	15.1601	0.000246673	0.00245478	StrainB6	10
ENSMUSG00000023961	Enpp4	Enpp4	224794	ectonucleotide pyrophosphatase/phosphodiesterase 4	2.68334	3.30306	15.3111	0.000252256	0.00250764	StrainB6	10
ENSMUSG00000056536	Pign	Pign	27392	phosphatidylinositol glycan anchor biosynthesis, class N	-1.03445	6.6338	16.8963	0.000257789	0.00255989	StrainB6	10
ENSMUSG00000026102	Inpp1	Inpp1	16329	inositol polyphosphate-1-phosphatase	2.02068	3.91496	15.0493	0.000258546	0.00256466	StrainB6	10
ENSMUSG00000020220	Vps13d	Vps13d	230895	vacuolar protein sorting 13D	-1.12509	5.46951	15.0027	0.000263719	0.00261317	StrainB6	10
ENSMUSG00000015839	Nfe2l2	Nfe2l2	18024	nuclear factor, erythroid derived 2, like 2	0.56469	7.80337	14.9921	0.000264907	0.00262213	StrainB6	10
ENSMUSG00000016559	H3f3b	H3f3b	15081	H3.3 histone B	0.441137	9.61675	14.9819	0.000266061	0.00263073	StrainB6	10
ENSMUSG00000096145	Vkorc1	Vkorc1	27973	vitamin K epoxide reductase complex, subunit 1	-0.751255	6.68469	14.9779	0.000266516	0.00263242	StrainB6	10
ENSMUSG00000032553	Srprb	Srprb	20818	signal recognition particle receptor, B subunit	-1.04601	5.91625	14.9519	0.000269484	0.00265599	StrainB6	10
ENSMUSG00000026627	Tmem206	Pacc1	66950	proton activated chloride channel 1	-0.842708	6.35954	14.9496	0.000269738	0.00265599	StrainB6	10
ENSMUSG00000068396	Rpl34-ps1	Rpl34-ps1	619547	ribosomal protein L34, pseudogene 1	-3.17252	7.57576	20.2172	0.000269765	0.00265599	StrainB6	10
ENSMUSG00000025085	Ablim1	Ablim1	226251	actin-binding LIM protein 1	-1.77651	4.41234	14.9189	0.000273291	0.00268784	StrainB6	10
ENSMUSG00000063234	Gpr84	Gpr84	80910	G protein-coupled receptor 84	1.22208	7.89313	19.8118	0.000277628	0.00272546	StrainB6	10
ENSMUSG00000104918	Gm42944	NA	NA	NA	3.00877	3.46823	14.9424	0.000277705	0.00272546	StrainB6	10
ENSMUSG00000003812	Dnase2a	Dnase2a	13423	deoxyribonuclease II alpha	0.589705	8.00606	14.8751	0.00027843	0.00272968	StrainB6	10
ENSMUSG00000056429	Tgoln1	Tgoln1	22134	trans-golgi network protein	-0.634929	7.15097	14.8672	0.000279368	0.00273597	StrainB6	10
ENSMUSG00000026670	Uap1	Uap1	107652	UDP-N-acetylglucosamine pyrophosphorylase 1	-1.23049	5.28439	14.928	0.000280539	0.00274453	StrainB6	10
ENSMUSG00000029655	N4bp2l2	N4bp2l2	381695	NEDD4 binding protein 2-like 2	-0.642936	7.36466	14.8525	0.000281124	0.00274661	StrainB6	10
ENSMUSG00000084806	Gm15232	Gm15232	627268	predicted gene 15232	-3.016	3.3282	14.8507	0.000281345	0.00274661	StrainB6	10
ENSMUSG00000029106	Add1	Add1	11518	adducin 1 (alpha)	-0.821921	6.10097	14.8354	0.000283188	0.00276168	StrainB6	10
ENSMUSG00000059456	Ptk2b	Ptk2b	19229	PTK2 protein tyrosine kinase 2 beta	1.03808	5.59917	14.8234	0.00028464	0.00277291	StrainB6	10
ENSMUSG00000102423	Gm37465	NA	NA	NA	1.04069	5.6442	14.8127	0.000285942	0.00278266	StrainB6	10
ENSMUSG00000034160	Ogt	Ogt	108155	O-linked N-acetylglucosamine (GlcNAc) transferase (UDP-N-acetylglucosamine:polypeptide-N-acetylglucosaminyl transferase)	0.667159	7.09343	14.8092	0.000286364	0.00278385	StrainB6	10
ENSMUSG00000101523	Gm10031	NA	NA	NA	-1.62129	4.64133	14.7881	0.000288949	0.00280602	StrainB6	10
ENSMUSG00000002602	Axl	Axl	26362	AXL receptor tyrosine kinase	1.37852	5.15	15.2141	0.000294563	0.00285754	StrainB6	10
ENSMUSG00000059493	Nhs	Nhs	195727	NHS actin remodeling regulator	-2.8466	3.77347	14.8657	0.000297249	0.00288057	StrainB6	10
ENSMUSG00000107383	Gm4366	NA	NA	NA	-3.27254	3.95213	17.1685	0.000297571	0.00288067	StrainB6	10
ENSMUSG00000047238	Mageh1	Mageh1	75625	melanoma antigen, family H, 1	-1.67073	4.23027	14.7028	0.000299674	0.00289704	StrainB6	10
ENSMUSG00000027751	Supt20	Supt20	56790	SPT20 SAGA complex component	-0.7962	6.77113	14.7964	0.000299889	0.00289704	StrainB6	10
ENSMUSG00000024121	Atp6v0c	Atp6v0c	11984	ATPase, H+ transporting, lysosomal V0 subunit C	0.466242	10.3479	14.685	0.00030196	0.00291195	StrainB6	10
ENSMUSG00000018593	Sparc	Sparc	20692	secreted acidic cysteine rich glycoprotein	-0.454863	11.3743	14.6809	0.000302481	0.00291195	StrainB6	10
ENSMUSG00000020608	Smc6	Smc6	67241	structural maintenance of chromosomes 6	-0.760616	6.53534	14.6792	0.000302704	0.00291195	StrainB6	10
ENSMUSG00000026029	Casp8	Casp8	12370	caspase 8	0.713515	6.84997	14.6781	0.000302853	0.00291195	StrainB6	10
ENSMUSG00000040747	Cd53	Cd53	12508	CD53 antigen	-0.459544	9.52514	14.6769	0.000303007	0.00291195	StrainB6	10
ENSMUSG00000018507	Trpv2	Trpv2	22368	transient receptor potential cation channel, subfamily V, member 2	-0.92012	5.78176	14.6423	0.00030752	0.00295226	StrainB6	10
ENSMUSG00000042190	Cmklr1	Cmklr1	14747	chemokine-like receptor 1	-0.805239	6.52308	14.6007	0.000313043	0.00300216	StrainB6	10
ENSMUSG00000019998	Stx7	Stx7	53331	syntaxin 7	-0.616682	7.56512	14.5821	0.000315534	0.00302292	StrainB6	10
ENSMUSG00000034612	Chst11	Chst11	58250	carbohydrate sulfotransferase 11	1.18564	5.32445	14.9045	0.00031591	0.00302338	StrainB6	10
ENSMUSG00000068758	Il3ra	Il3ra	16188	interleukin 3 receptor, alpha chain	-2.14889	3.72663	14.5603	0.000318497	0.00304405	StrainB6	10
ENSMUSG00000039759	Thap3	Thap3	69876	THAP domain containing, apoptosis associated protein 3	-0.780466	6.30709	14.5563	0.000319041	0.00304405	StrainB6	10
ENSMUSG00000038738	Shank1	Shank1	243961	SH3 and multiple ankyrin repeat domains 1	-2.1924	3.75569	14.5552	0.000319198	0.00304405	StrainB6	10
ENSMUSG00000041147	Brca2	Brca2	12190	breast cancer 2, early onset	0.877235	6.25168	14.5678	0.000319386	0.00304405	StrainB6	10
ENSMUSG00000029014	Dnajc2	Dnajc2	22791	DnaJ heat shock protein family (Hsp40) member C2	-0.792119	6.11836	14.5086	0.000325635	0.00310041	StrainB6	10
ENSMUSG00000037731	Themis2	Themis2	230787	thymocyte selection associated family member 2	1.41592	4.76754	14.5012	0.000326663	0.00310517	StrainB6	10
ENSMUSG00000039853	Trim14	Trim14	74735	tripartite motif-containing 14	1.77185	4.31374	14.5002	0.000326807	0.00310517	StrainB6	10
ENSMUSG00000042406	Atf4	Atf4	11911	activating transcription factor 4	-0.640675	7.20515	14.4885	0.000328445	0.00311547	StrainB6	10
ENSMUSG00000024338	Psmb8	Psmb8	16913	proteasome (prosome, macropain) subunit, beta type 8 (large multifunctional peptidase 7)	0.625776	7.46277	14.4872	0.000328637	0.00311547	StrainB6	10
ENSMUSG00000072680	Tmem254c	Tmem254c	100039192	transmembrane protein 254c	2.29141	3.7742	14.4853	0.000328902	0.00311547	StrainB6	10
ENSMUSG00000006219	Fblim1	Fblim1	74202	filamin binding LIM protein 1	1.19135	4.88299	14.4677	0.000331386	0.00313579	StrainB6	10
ENSMUSG00000047789	Slc38a9	Slc38a9	268706	solute carrier family 38, member 9	-1.02189	5.44889	14.465	0.000331778	0.00313629	StrainB6	10
ENSMUSG00000030122	Ptms	Ptms	69202	parathymosin	0.534092	8.57654	14.459	0.00033263	0.00314113	StrainB6	10
ENSMUSG00000003200	Sh3gl1	Sh3gl1	20405	SH3-domain GRB2-like 1	-1.18937	5.47962	14.5388	0.000334412	0.00315473	StrainB6	10
ENSMUSG00000034854	Mfsd12	Mfsd12	73822	major facilitator superfamily domain containing 12	-0.899037	6.55201	15.6116	0.000335906	0.0031656	StrainB6	10
ENSMUSG00000030611	Mrps11	Mrps11	67994	mitochondrial ribosomal protein S11	-1.10684	5.32248	14.4301	0.000336778	0.00317058	StrainB6	10
ENSMUSG00000038271	Iffo1	Iffo1	320678	intermediate filament family orphan 1	0.812949	6.54525	14.3795	0.000344178	0.00323696	StrainB6	10
ENSMUSG00000064326	Siva1	Siva1	30954	SIVA1, apoptosis-inducing factor	1.14165	5.1967	14.3751	0.000344829	0.00323978	StrainB6	10
ENSMUSG00000067038	Rps12-ps3	NA	NA	NA	1.43866	6.65255	18.0246	0.000347072	0.00325754	StrainB6	10
ENSMUSG00000041571	Sepw1	Selenow	20364	selenoprotein W	0.889673	6.19569	14.3482	0.000348825	0.00326806	StrainB6	10
ENSMUSG00000059326	Csf2ra	Csf2ra	12982	colony stimulating factor 2 receptor, alpha, low-affinity (granulocyte-macrophage)	0.677747	6.9425	14.3478	0.000348899	0.00326806	StrainB6	10
ENSMUSG00000030798	Cd37	Cd37	12493	CD37 antigen	0.598894	8.11198	14.3785	0.000350268	0.00327511	StrainB6	10
ENSMUSG00000028277	Ube2j1	Ube2j1	56228	ubiquitin-conjugating enzyme E2J 1	-0.888524	6.00431	14.338	0.000350361	0.00327511	StrainB6	10
ENSMUSG00000029161	Cgref1	Cgref1	68567	cell growth regulator with EF hand domain 1	0.976612	5.53986	14.3281	0.000351854	0.00328575	StrainB6	10
ENSMUSG00000043157	Arl11	Arl11	219144	ADP-ribosylation factor-like 11	0.82824	6.4249	14.3256	0.00035224	0.00328604	StrainB6	10
ENSMUSG00000075232	Amd1	Amd1	11702	S-adenosylmethionine decarboxylase 1	-2.28741	3.66244	14.3016	0.000355896	0.00331679	StrainB6	10
ENSMUSG00000052125	F730043M19Rik	F730043M19Rik	320046	RIKEN cDNA F730043M19 gene	-1.9411	4.21073	14.2766	0.000359744	0.00334928	StrainB6	10
ENSMUSG00000084383	Gm13370	NA	NA	NA	-6.6518	3.83436	17.1203	0.00036082	0.00335591	StrainB6	10
ENSMUSG00000070495	Ctcfl	Ctcfl	664799	CCCTC-binding factor (zinc finger protein)-like	1.99617	4.31685	14.5816	0.000362168	0.00336507	StrainB6	10
ENSMUSG00000004865	Srpk1	Srpk1	20815	serine/arginine-rich protein specific kinase 1	0.720094	6.63216	14.2526	0.00036347	0.00337378	StrainB6	10
ENSMUSG00000056763	Cspp1	Cspp1	211660	centrosome and spindle pole associated protein 1	-0.767067	6.36688	14.2465	0.000364422	0.00337922	StrainB6	10
ENSMUSG00000025795	Rassf3	Rassf3	192678	Ras association (RalGDS/AF-6) domain family member 3	1.36946	4.81898	14.2318	0.000366742	0.00339733	StrainB6	10
ENSMUSG00000043004	Gng2	Gng2	14702	guanine nucleotide binding protein (G protein), gamma 2	-0.693731	6.58973	14.2236	0.000368046	0.00340599	StrainB6	10
ENSMUSG00000107511	Gm44440	NA	NA	NA	-3.23119	5.75286	18.9382	0.000371211	0.00343184	StrainB6	10
ENSMUSG00000036916	Zfp280c	Zfp280c	208968	zinc finger protein 280C	-1.582	4.1469	14.1998	0.000371828	0.00343411	StrainB6	10
ENSMUSG00000106628	Gm43558	NA	NA	NA	1.72336	4.40931	14.1909	0.000373263	0.00344393	StrainB6	10
ENSMUSG00000101462	Gm3052	NA	NA	NA	2.72372	3.76448	14.1594	0.000378354	0.00348742	StrainB6	10
ENSMUSG00000028334	Nans	Nans	94181	N-acetylneuraminic acid synthase (sialic acid synthase)	-1.0016	5.50537	14.1485	0.000380136	0.00349967	StrainB6	10
ENSMUSG00000024077	Strn	Strn	268980	striatin, calmodulin binding protein	-1.00728	5.43668	14.1467	0.00038044	0.00349967	StrainB6	10
ENSMUSG00000019699	Akt3	Akt3	23797	thymoma viral proto-oncogene 3	-1.60321	4.26058	14.1343	0.000382473	0.00351487	StrainB6	10
ENSMUSG00000038388	Mpp6	Mpp6	56524	membrane protein, palmitoylated 6 (MAGUK p55 subfamily member 6)	0.84638	6.04521	14.1111	0.000386325	0.00354675	StrainB6	10
ENSMUSG00000030745	Il21r	Il21r	60504	interleukin 21 receptor	0.723805	6.70319	14.1005	0.000388098	0.00355949	StrainB6	10
ENSMUSG00000004558	Ndrg2	Ndrg2	29811	N-myc downstream regulated gene 2	-2.20973	3.84983	14.1207	0.000391383	0.00358606	StrainB6	10
ENSMUSG00000036896	C1qc	C1qc	12262	complement component 1, q subcomponent, C chain	0.429023	12.1706	14.0504	0.000396587	0.00362897	StrainB6	10
ENSMUSG00000031216	Stard8	Stard8	236920	START domain containing 8	1.26935	4.48439	14.0477	0.000397047	0.00362897	StrainB6	10
ENSMUSG00000062519	Zfp398	Zfp398	272347	zinc finger protein 398	1.10226	5.17281	14.0465	0.000397244	0.00362897	StrainB6	10
ENSMUSG00000000489	Pdgfb	Pdgfb	18591	platelet derived growth factor, B polypeptide	0.645472	7.52099	14.1016	0.000402233	0.00367092	StrainB6	10
ENSMUSG00000033075	Senp1	Senp1	223870	SUMO1/sentrin specific peptidase 1	-1.1795	5.60231	14.3026	0.000410747	0.00374257	StrainB6	10
ENSMUSG00000105494	Gm44310	NA	NA	NA	-2.53064	3.92841	14.4585	0.000410893	0.00374257	StrainB6	10
ENSMUSG00000042182	Bend6	Bend6	320705	BEN domain containing 6	-1.2497	4.79721	13.96	0.000412383	0.00375244	StrainB6	10
ENSMUSG00000103851	Gm37606	NA	NA	NA	-0.718235	6.85492	13.9551	0.00041325	0.00375663	StrainB6	10
ENSMUSG00000035199	Arl6ip5	Arl6ip5	65106	ADP-ribosylation factor-like 6 interacting protein 5	-0.681652	6.86201	13.9477	0.000414589	0.00376511	StrainB6	10
ENSMUSG00000022377	Asap1	Asap1	13196	ArfGAP with SH3 domain, ankyrin repeat and PH domain1	0.557953	7.42987	13.9308	0.000417618	0.0037858	StrainB6	10
ENSMUSG00000032115	Hyou1	Hyou1	12282	hypoxia up-regulated 1	-1.02633	5.53834	13.9304	0.000417687	0.0037858	StrainB6	10
ENSMUSG00000051510	Mafg	Mafg	17134	v-maf musculoaponeurotic fibrosarcoma oncogene family, protein G (avian)	-0.552536	7.58341	13.9258	0.000418527	0.0037897	StrainB6	10
ENSMUSG00000039130	Zc3hc1	Zc3hc1	232679	zinc finger, C3HC type 1	-1.00759	5.57297	13.912	0.000421044	0.00380876	StrainB6	10
ENSMUSG00000072693	Gm10401	NA	NA	NA	-1.09469	5.05903	13.9082	0.000421722	0.00381116	StrainB6	10
ENSMUSG00000027995	Tlr2	Tlr2	24088	toll-like receptor 2	0.713379	7.92274	14.9246	0.000423252	0.00382126	StrainB6	10
ENSMUSG00000028995	Fam126a	Fam126a	84652	family with sequence similarity 126, member A	-1.22983	4.94933	13.8711	0.000428553	0.00386534	StrainB6	10
ENSMUSG00000094290	Gm27512	NA	NA	NA	2.76717	3.60391	13.8567	0.000431239	0.00388577	StrainB6	10
ENSMUSG00000042129	Rassf4	Rassf4	213391	Ras association (RalGDS/AF-6) domain family member 4	0.795194	6.5119	13.8537	0.000431793	0.00388698	StrainB6	10
ENSMUSG00000057506	Bloc1s2	Bloc1s2	73689	biogenesis of lysosomal organelles complex-1, subunit 2	-1.1615	5.27834	13.8496	0.000432572	0.0038902	StrainB6	10
ENSMUSG00000038393	Txnip	Txnip	56338	thioredoxin interacting protein	-0.515325	8.2875	13.8378	0.000434792	0.00390637	StrainB6	10
ENSMUSG00000031333	Abcb7	Abcb7	11306	ATP-binding cassette, sub-family B (MDR/TAP), member 7	-1.73969	4.26884	13.8173	0.000438677	0.00393745	StrainB6	10
ENSMUSG00000019806	Aig1	Aig1	66253	androgen-induced 1	-0.69806	6.61626	13.7909	0.000443714	0.00397879	StrainB6	10
ENSMUSG00000025746	Il6	Il6	16193	interleukin 6	2.21037	4.42271	14.2429	0.000447642	0.00401013	StrainB6	10
ENSMUSG00000096727	Psmb9	Psmb9	16912	proteasome (prosome, macropain) subunit, beta type 9 (large multifunctional peptidase 2)	0.867734	6.01342	13.7601	0.000449682	0.00402365	StrainB6	10
ENSMUSG00000085525	Gm13166	NA	NA	NA	1.60586	3.77328	13.7584	0.000450022	0.00402365	StrainB6	10
ENSMUSG00000033161	Atp1a1	Atp1a1	11928	ATPase, Na+/K+ transporting, alpha 1 polypeptide	0.573972	7.13447	13.7385	0.000453923	0.00405333	StrainB6	10
ENSMUSG00000070031	Sp140	Sp140	434484	Sp140 nuclear body protein	-1.08245	5.29374	13.737	0.000454218	0.00405333	StrainB6	10
ENSMUSG00000108522	RP23-385F8.2	NA	NA	NA	2.2858	3.93827	13.7065	0.000460283	0.00410106	StrainB6	10
ENSMUSG00000106408	Gm43321	NA	NA	NA	-0.735339	9.94818	16.1177	0.000460763	0.00410106	StrainB6	10
ENSMUSG00000050855	Zfp940	Zfp940	233057	zinc finger protein 940	-1.21426	5.0055	13.7034	0.000460897	0.00410106	StrainB6	10
ENSMUSG00000034024	Cct2	Cct2	12461	chaperonin containing Tcp1, subunit 2 (beta)	0.618615	7.15658	13.6882	0.000463957	0.00412431	StrainB6	10
ENSMUSG00000022407	Adsl	Adsl	11564	adenylosuccinate lyase	1.45535	4.56899	13.6655	0.000468563	0.00416125	StrainB6	10
ENSMUSG00000061119	Prcp	Prcp	72461	prolylcarboxypeptidase (angiotensinase C)	0.650948	6.96546	13.6582	0.000470039	0.00417036	StrainB6	10
ENSMUSG00000029649	Pomp	Pomp	66537	proteasome maturation protein	0.488416	8.18569	13.6487	0.000471982	0.00418358	StrainB6	10
ENSMUSG00000030660	Pik3c2a	Pik3c2a	18704	phosphatidylinositol-4-phosphate 3-kinase catalytic subunit type 2 alpha	1.07819	5.1809	13.6454	0.000472666	0.00418563	StrainB6	10
ENSMUSG00000005312	Ubqln1	Ubqln1	56085	ubiquilin 1	-1.46138	5.95519	16.1914	0.000473296	0.0041872	StrainB6	10
ENSMUSG00000012819	Cdh23	Cdh23	22295	cadherin 23 (otocadherin)	-1.51649	4.62687	13.6225	0.000477394	0.00421942	StrainB6	10
ENSMUSG00000104724	Gm43162	NA	NA	NA	1.43029	4.75806	13.6041	0.000481241	0.00424935	StrainB6	10
ENSMUSG00000057411	Fam173a	Fam173a	214917	family with sequence similarity 173, member A	0.664274	6.4207	13.5978	0.000482564	0.00425697	StrainB6	10
ENSMUSG00000026526	Fh1	Fh1	14194	fumarate hydratase 1	1.17589	4.91405	13.5952	0.000483103	0.00425766	StrainB6	10
ENSMUSG00000018583	G3bp1	G3bp1	27041	GTPase activating protein (SH3 domain) binding protein 1	0.575601	7.35959	13.5849	0.000485284	0.00427281	StrainB6	10
ENSMUSG00000004651	Tyr	Tyr	22173	tyrosinase	2.1615	3.63149	13.5737	0.000487656	0.00428961	StrainB6	10
ENSMUSG00000027506	Tpd52	Tpd52	21985	tumor protein D52	0.651022	6.7388	13.5672	0.000489019	0.00429751	StrainB6	10
ENSMUSG00000102037	Bcl2a1a	Bcl2a1a	12044	B cell leukemia/lymphoma 2 related protein A1a	1.36216	5.7681	15.7624	0.000490719	0.00430836	StrainB6	10
ENSMUSG00000037553	Zdhhc18	Zdhhc18	503610	zinc finger, DHHC domain containing 18	-1.19383	4.79003	13.5189	0.000499418	0.00438057	StrainB6	10
ENSMUSG00000026471	Mr1	Mr1	15064	major histocompatibility complex, class I-related	-1.98425	4.24665	13.5085	0.000501699	0.00439557	StrainB6	10
ENSMUSG00000024026	Glo1	Glo1	109801	glyoxalase 1	-0.902416	5.80239	13.5068	0.000502079	0.00439557	StrainB6	10
ENSMUSG00000060519	Tor3a	Tor3a	30935	torsin family 3, member A	0.829909	6.08871	13.5005	0.000503452	0.0043971	StrainB6	10
ENSMUSG00000090000	Ier3ip1	Ier3ip1	66191	immediate early response 3 interacting protein 1	0.549834	7.26457	13.4998	0.000503594	0.0043971	StrainB6	10
ENSMUSG00000030707	Coro1a	Coro1a	12721	coronin, actin binding protein 1A	0.456866	8.98765	13.4994	0.000503681	0.0043971	StrainB6	10
ENSMUSG00000038069	Cdkn2aip	Cdkn2aip	70925	CDKN2A interacting protein	-1.62331	4.35827	13.4894	0.000505888	0.0044122	StrainB6	10
ENSMUSG00000091617	Gm3752	NA	NA	NA	-5.44394	3.11168	13.4753	0.000509021	0.00443534	StrainB6	10
ENSMUSG00000051504	Siglech	Siglech	233274	sialic acid binding Ig-like lectin H	0.408617	9.67264	13.4342	0.000518234	0.00450757	StrainB6	10
ENSMUSG00000020377	Ltc4s	Ltc4s	17001	leukotriene C4 synthase	-0.492979	9.1415	13.4339	0.000518286	0.00450757	StrainB6	10
ENSMUSG00000024590	Lmnb1	Lmnb1	16906	lamin B1	2.09284	4.00794	13.5844	0.000521687	0.00453289	StrainB6	10
ENSMUSG00000020143	Dock2	Dock2	94176	dedicator of cyto-kinesis 2	-0.564091	7.58405	13.3975	0.000526589	0.00457119	StrainB6	10
ENSMUSG00000109105	RP23-233O21.6	NA	NA	NA	-0.802968	7.89153	14.7021	0.000529131	0.00458857	StrainB6	10
ENSMUSG00000040021	Lats1	Lats1	16798	large tumor suppressor	-1.21007	4.87137	13.3845	0.000529584	0.00458857	StrainB6	10
ENSMUSG00000108573	RP24-399H16.1	NA	NA	NA	-1.87796	3.95854	13.3659	0.000533906	0.00461848	StrainB6	10
ENSMUSG00000028917	Plekhm2	Plekhm2	69582	pleckstrin homology domain containing, family M (with RUN domain) member 2	-0.79223	6.28124	13.3636	0.000534453	0.00461848	StrainB6	10
ENSMUSG00000017631	Abr	Abr	109934	active BCR-related gene	0.959273	5.45149	13.3632	0.000534535	0.00461848	StrainB6	10
ENSMUSG00000097911	Gm26691	NA	NA	NA	1.13861	5.18298	13.3524	0.000537077	0.00463611	StrainB6	10
ENSMUSG00000013846	St3gal1	St3gal1	20442	ST3 beta-galactoside alpha-2,3-sialyltransferase 1	-2.29789	3.49945	13.3478	0.00053816	0.00464113	StrainB6	10
ENSMUSG00000051234	Rnf7	Rnf7	19823	ring finger protein 7	0.575242	7.23603	13.3336	0.000541518	0.0046641	StrainB6	10
ENSMUSG00000006362	Cbfa2t3	Cbfa2t3	12398	CBFA2/RUNX1 translocation partner 3	1.11105	5.44496	13.3315	0.000542007	0.0046641	StrainB6	10
ENSMUSG00000029389	Ddx55	Ddx55	67848	DEAD (Asp-Glu-Ala-Asp) box polypeptide 55	-0.912109	5.82058	13.3301	0.000542337	0.0046641	StrainB6	10
ENSMUSG00000025372	Baiap2	Baiap2	108100	brain-specific angiogenesis inhibitor 1-associated protein 2	-1.2489	4.92941	13.3083	0.000547524	0.00470433	StrainB6	10
ENSMUSG00000029141	Slc4a1ap	Slc4a1ap	20534	solute carrier family 4 (anion exchanger), member 1, adaptor protein	-1.2265	5.02293	13.3006	0.000549376	0.00471586	StrainB6	10
ENSMUSG00000070327	Rnf213	Rnf213	672511	ring finger protein 213	1.24226	4.6628	13.2956	0.000550575	0.00472177	StrainB6	10
ENSMUSG00000018012	Rac3	Rac3	170758	Rac family small GTPase 3	2.02532	3.99256	13.3408	0.000551622	0.00472636	StrainB6	10
ENSMUSG00000054342	Kcnn4	Kcnn4	16534	potassium intermediate/small conductance calcium-activated channel, subfamily N, member 4	-1.95074	4.02196	13.4441	0.000554175	0.00474384	StrainB6	10
ENSMUSG00000002617	Zfp40	Zfp40	22700	zinc finger protein 40	-1.27506	4.49004	13.2653	0.000557927	0.00477154	StrainB6	10
ENSMUSG00000026491	Ahctf1	Ahctf1	226747	AT hook containing transcription factor 1	-1.03473	5.25498	13.2473	0.000562337	0.00480338	StrainB6	10
ENSMUSG00000033434	Gtpbp6	Gtpbp6	107999	GTP binding protein 6 (putative)	-1.13661	5.011	13.2459	0.000562689	0.00480338	StrainB6	10
ENSMUSG00000019210	Atp6v1e1	Atp6v1e1	11973	ATPase, H+ transporting, lysosomal V1 subunit E1	0.675894	6.55624	13.2254	0.000567778	0.00484235	StrainB6	10
ENSMUSG00000021550	2210016F16Rik	2210016F16Rik	70153	RIKEN cDNA 2210016F16 gene	0.932205	5.82124	13.2223	0.000568538	0.00484436	StrainB6	10
ENSMUSG00000041355	Ssr2	Ssr2	66256	signal sequence receptor, beta	-0.534268	7.89653	13.2106	0.00057147	0.00486486	StrainB6	10
ENSMUSG00000021929	Kpna3	Kpna3	16648	karyopherin (importin) alpha 3	-0.721026	6.29945	13.1823	0.000578606	0.00492108	StrainB6	10
ENSMUSG00000083669	Gm10169	NA	NA	NA	-1.50198	5.48255	14.4392	0.000583329	0.00495668	StrainB6	10
ENSMUSG00000020962	Gtf2a1	Gtf2a1	83602	general transcription factor II A, 1	-0.637099	7.03664	13.1611	0.000584004	0.00495787	StrainB6	10
ENSMUSG00000028599	Tnfrsf1b	Tnfrsf1b	21938	tumor necrosis factor receptor superfamily, member 1b	0.784364	6.10473	13.1436	0.000588487	0.00499134	StrainB6	10
ENSMUSG00000003316	Glg1	Glg1	20340	golgi apparatus protein 1	-0.733799	6.70675	13.1407	0.000589238	0.00499313	StrainB6	10
ENSMUSG00000041120	Nbl1	Nbl1	17965	NBL1, DAN family BMP antagonist	-1.25696	5.06581	13.1322	0.00059144	0.0050072	StrainB6	10
ENSMUSG00000002625	Akap8l	Akap8l	54194	A kinase (PRKA) anchor protein 8-like	-0.656766	6.53983	13.1174	0.000595312	0.00503537	StrainB6	10
ENSMUSG00000106636	Gm43813	NA	NA	NA	-0.868245	6.35757	13.376	0.000601874	0.00508622	StrainB6	10
ENSMUSG00000048497	Mmgt2	Mmgt2	216829	membrane magnesium transporter 2	1.21636	5.30914	13.1903	0.00060615	0.00511767	StrainB6	10
ENSMUSG00000060550	H2-Q7	H2-Q7	15018	histocompatibility 2, Q region locus 7	1.12302	5.26361	13.8515	0.000609679	0.00514277	StrainB6	10
ENSMUSG00000068747	Sort1	Sort1	20661	sortilin 1	-0.763266	6.2782	13.0562	0.000611523	0.00515363	StrainB6	10
ENSMUSG00000022893	Adamts1	Adamts1	11504	a disintegrin-like and metallopeptidase (reprolysin type) with thrombospondin type 1 motif, 1	3.98184	3.33843	15.2159	0.000614649	0.00517525	StrainB6	10
ENSMUSG00000102049	Zbed6	Zbed6	667118	zinc finger, BED type containing 6	-0.884795	5.65198	13.0373	0.000616626	0.00518718	StrainB6	10
ENSMUSG00000051557	Pusl1	Pusl1	433813	pseudouridylate synthase-like 1	-1.31144	4.74374	13.034	0.000617514	0.00518993	StrainB6	10
ENSMUSG00000068457	Uty	Uty	22290	ubiquitously transcribed tetratricopeptide repeat gene, Y chromosome	-1.06122	6.03673	13.9247	0.00062131	0.00521708	StrainB6	10
ENSMUSG00000107277	Gm10461	NA	NA	NA	-3.27914	3.37773	12.9238	0.0006482	0.00543794	StrainB6	10
ENSMUSG00000045636	Mtus1	Mtus1	102103	mitochondrial tumor suppressor 1	-0.563516	7.22299	12.8979	0.00065564	0.00549537	StrainB6	10
ENSMUSG00000018930	Ccl4	Ccl4	20303	chemokine (C-C motif) ligand 4	2.21483	10.1717	16.7949	0.000656573	0.0054982	StrainB6	10
ENSMUSG00000090733	Rps27	Rps27	57294	ribosomal protein S27	0.472963	9.48955	12.8854	0.00065926	0.00551571	StrainB6	10
ENSMUSG00000034088	Hdlbp	Hdlbp	110611	high density lipoprotein (HDL) binding protein	-0.56392	7.32013	12.883	0.000659963	0.0055166	StrainB6	10
ENSMUSG00000101493	2810405F17Rik	NA	NA	NA	1.35039	4.38323	12.8738	0.000662624	0.00553384	StrainB6	10
ENSMUSG00000069972	Rps13-ps2	NA	NA	NA	2.7199	7.54768	16.7516	0.000664402	0.0055397	StrainB6	10
ENSMUSG00000098274	Rpl24	Rpl24	68193	ribosomal protein L24	0.480729	8.76876	12.8673	0.000664524	0.0055397	StrainB6	10
ENSMUSG00000038520	Tbc1d17	Tbc1d17	233204	TBC1 domain family, member 17	0.716075	6.1501	12.8457	0.000670906	0.00558312	StrainB6	10
[truncated: 54,938 more rows]

## Sheet: Strains_vs_PWK
ENSMUSG	Orig_Symbol	Symbol	Entrezid	Genename	logFC	logCPM	F	PValue	FDR	coef	cluster
[truncated: 50,592 more rows]

[truncated: 1 more sheets: Strains_vs_WSB]
