# Supplementary material for: Natural genetic variation determines microglia heterogeneity in wild-derived mouse models of Alzheimer’s disease
Source: Cell Rep. Author manuscript; Available in PMC 2021 Mar 7. (PMC7937391; doi:10.1016/j.celrep.2021.108739)
Supplement: 5 [file NIHMS1672405-supplement-5.xlsx]

## Sheet: DAM cluster6
Ensembl_ID	Symbol	B6.p_val	B6.avg_logFC	B6.pct.1	B6.pct.2	B6.p_val_adj	CAST.p_val	CAST.avg_logFC	CAST.pct.1	CAST.pct.2	CAST.p_val_adj	PWK.p_val	PWK.avg_logFC	PWK.pct.1	PWK.pct.2	PWK.p_val_adj	WSB.p_val	WSB.avg_logFC	WSB.pct.1	WSB.pct.2	WSB.p_val_adj
ENSMUSG00000068129	Cst7	4.37808e-89	2.53086	0.946	0.155	2.08585e-84	3.38086e-87	2.37091	0.871	0.073	1.61074e-82	1.08442e-83	1.7028	0.844	0.035	5.16652e-79	1.16292e-42	0.858254	0.455	0.02	5.54051e-38
ENSMUSG00000079293	Clec7a	2.07646e-77	1.35378	0.926	0.128	9.89288e-73	1.28133e-36	0.688172	0.461	0.008	6.10462e-32	1.49998e-55	0.681803	0.608	0.008	7.14635e-51	4.56947e-73	1.31861	0.838	0.082	2.17703e-68
ENSMUSG00000030579	Tyrobp	5.23555e-76	0.816847	1	0.999	2.49437e-71	5.48361e-92	1.26562	1	0.998	2.61256e-87	5.90563e-26	0.341044	1	1	2.81362e-21	1.55131e-49	0.590459	1	0.999	7.39092e-45
ENSMUSG00000000682	Cd52	6.25661e-74	1.19649	0.992	0.752	2.98083e-69	5.19369e-88	1.90265	0.986	0.442	2.47443e-83	3.44333e-70	1.37031	0.986	0.701	1.6405e-65	1.70865e-38	0.929923	0.97	0.737	8.14054e-34
ENSMUSG00000002985	Apoe	2.53864e-70	2.40247	0.973	0.616	1.20949e-65	1.92881e-50	2.52753	0.903	0.357	9.18943e-46	2.74247e-78	2.96904	0.953	0.315	1.3066e-73	1.99856e-43	2.55113	0.868	0.464	9.52173e-39
ENSMUSG00000007891	Ctsd	4.20837e-68	0.746332	1	1	2.00499e-63	1.11351e-54	0.726707	1	1	5.30511e-50	6.1566e-37	0.487283	1	1	2.93319e-32	9.5958e-41	0.540389	1	1	4.57173e-36
ENSMUSG00000015568	Lpl	2.10405e-65	1.44667	0.849	0.134	1.00243e-60	6.40973e-72	1.84053	0.79	0.089	3.05379e-67	2.0324e-42	1.08228	0.666	0.107	9.68295e-38	3.17872e-49	1.53087	0.661	0.067	1.51444e-44
ENSMUSG00000002602	Axl	7.99425e-64	0.801026	0.768	0.059	3.8087e-59	4.91331e-49	0.690145	0.58	0.018	2.34085e-44	7.78149e-63	0.897516	0.879	0.156	3.70734e-58	9.17522e-44	0.608467	0.498	0.015	4.37135e-39
ENSMUSG00000022265	Ank	5.28582e-62	1.31428	0.847	0.176	2.51832e-57	2.509e-49	0.917382	0.696	0.114	1.19536e-44	1.85366e-25	0.430121	0.594	0.136	8.83138e-21	4.84271e-44	0.959339	0.652	0.122	2.30721e-39
ENSMUSG00000021242	Npc2	1.95029e-61	0.700727	0.998	0.941	9.29179e-57	2.33576e-60	0.821836	0.999	0.937	1.11283e-55	1.91105e-26	0.418418	0.998	0.95	9.10479e-22	4.50623e-41	0.567354	0.998	0.943	2.1469e-36
ENSMUSG00000093674	Rpl41	4.0741e-61	0.663399	0.999	0.979	1.94102e-56	7.52922e-08	0.288111	0.377	0.128	0.00358715	3.36163e-84	0.957046	1	0.986	1.60158e-79	7.0478e-50	0.588159	0.994	0.947	3.35778e-45
ENSMUSG00000057666	Gapdh	1.32579e-60	0.8497	0.991	0.858	6.31647e-56	8.76696e-68	1.13084	0.985	0.783	4.17684e-63	1.39203e-41	0.828828	0.975	0.711	6.63203e-37	7.91765e-28	0.59925	0.978	0.865	3.7722e-23
ENSMUSG00000021939	Ctsb	5.44137e-60	0.810922	0.999	0.986	2.59243e-55	1.00078e-52	0.819128	0.999	0.932	4.76804e-48	7.58116e-28	0.562812	0.98	0.791	3.61189e-23	9.76487e-50	0.745386	0.998	0.975	4.65228e-45
ENSMUSG00000071415	Rpl23	5.52361e-60	0.673063	0.999	0.968	2.63161e-55	5.12391e-09	0.315248	0.836	0.45	0.000244119	2.70503e-31	0.792946	0.942	0.454	1.28876e-26	4.63005e-50	0.637819	0.994	0.941	2.2059e-45
ENSMUSG00000041453	Rpl21	5.45987e-59	0.614279	0.998	0.961	2.60125e-54	2.66762e-12	0.217543	0.622	0.292	1.27093e-07	4.0848e-64	0.695627	0.998	0.918	1.94612e-59	1.93845e-34	0.595741	0.97	0.785	9.23534e-30
ENSMUSG00000024661	Fth1	7.08996e-59	0.69967	1	0.999	3.37787e-54	5.05617e-76	0.868713	1	1	2.40891e-71	1.61761e-88	1.17518	1	0.997	7.7068e-84	1.54616e-55	0.680544	1	1	7.36637e-51
ENSMUSG00000069516	Lyz2	1.35598e-58	1.19964	0.989	0.755	6.46027e-54	8.38874e-67	1.10223	0.999	0.948	3.99665e-62	7.50756e-14	0.288481	0.344	0.071	3.57683e-09	1.36932e-55	1.32286	0.946	0.451	6.52384e-51
ENSMUSG00000067274	Rplp0	9.65491e-58	0.626036	0.998	0.936	4.59989e-53	1.74344e-35	0.762897	0.926	0.579	8.30629e-31	9.54452e-42	0.742978	0.964	0.708	4.54729e-37	1.72075e-39	0.520673	0.996	0.951	8.19815e-35
ENSMUSG00000000982	Ccl3	3.81381e-57	1.57319	0.746	0.085	1.81701e-52	2.18889e-44	1.58594	0.556	0.019	1.04285e-39	5.23037e-32	0.677722	0.434	0.015	2.49191e-27	4.05357e-36	1.34243	0.466	0.025	1.93124e-31
ENSMUSG00000102349	Gm37376	4.66939e-57	-0.761818	0.963	0.991	2.22464e-52	2.68603e-61	-0.862091	0.964	0.992	1.27971e-56	2.43475e-62	-0.7858	0.983	0.997	1.15999e-57	4.03936e-30	-0.473163	0.978	0.991	1.92447e-25
ENSMUSG00000032518	Rpsa	6.47564e-57	0.829932	0.981	0.736	3.08519e-52	6.93214e-11	0.350732	0.968	0.774	3.30268e-06	1.63137e-64	0.902707	0.986	0.736	7.77234e-60	1.87923e-45	0.735784	0.975	0.761	8.95322e-41
ENSMUSG00000037742	Eef1a1	2.11335e-56	0.571565	1	0.999	1.00687e-51	7.14451e-81	0.830425	1	0.999	3.40386e-76	6.43045e-62	0.64763	1	0.999	3.06366e-57	9.26257e-38	0.426577	1	0.999	4.41297e-33
ENSMUSG00000025351	Cd63	4.49662e-56	0.958905	0.988	0.778	2.14233e-51	8.44286e-78	1.68909	0.951	0.31	4.02243e-73	6.61768e-70	1.43979	0.963	0.432	3.15286e-65	4.95327e-48	1.33243	0.815	0.273	2.35989e-43
ENSMUSG00000017707	Serinc3	1.50632e-55	-0.522282	0.987	0.996	7.17656e-51	5.91664e-31	-0.400797	0.995	0.999	2.81887e-26	2.3761e-14	-0.288188	0.95	0.917	1.13205e-09	6.27375e-25	-0.317502	0.993	0.999	2.989e-20
ENSMUSG00000034353	Ramp1	4.80319e-55	0.867162	0.886	0.286	2.28838e-50	3.07004e-31	0.599756	0.845	0.366	1.46266e-26	1.58049e-13	0.160361	0.42	0.116	7.52993e-09	1.11618e-20	0.493128	0.773	0.363	5.31782e-16
ENSMUSG00000057841	Rpl32	6.46018e-53	0.630589	1	0.989	3.07782e-48	5.82609e-72	0.878755	1	0.974	2.77572e-67	3.57109e-81	0.882985	1	0.985	1.70137e-76	1.86044e-52	0.634562	1	0.973	8.86369e-48
ENSMUSG00000070858	Gm1673	1.17459e-52	0.698195	0.565	0.027	5.59612e-48	2.28946e-25	0.372421	0.362	0.01	1.09077e-20	NA	NA	NA	NA	NA	1.35239e-07	0.126561	0.149	0.009	0.00644321
ENSMUSG00000018927	Ccl6	3.80917e-52	1.298	0.932	0.501	1.81481e-47	2.30113e-62	1.45723	0.882	0.308	1.09633e-57	4.2804e-52	1.1944	0.871	0.264	2.03931e-47	6.99353e-43	1.15721	0.993	0.911	3.33193e-38
ENSMUSG00000044533	Rps2	2.90166e-51	0.595236	0.997	0.954	1.38244e-46	1.34025e-58	0.915854	0.978	0.765	6.38538e-54	2.33006e-74	0.780632	1	0.962	1.11011e-69	2.97543e-38	0.652656	0.986	0.89	1.41758e-33
ENSMUSG00000025290	Rps24	3.21425e-51	0.558187	1	0.994	1.53137e-46	9.64184e-65	0.699287	1	0.984	4.59366e-60	9.05509e-76	0.709282	1	0.975	4.31412e-71	6.06401e-40	0.54451	1	0.958	2.88908e-35
ENSMUSG00000012848	Rps5	1.3582e-50	0.624227	1	0.968	6.47085e-46	6.39366e-71	0.819038	1	0.936	3.04613e-66	2.9725e-67	0.762386	1	0.97	1.41619e-62	8.40385e-39	0.553879	1	0.947	4.00385e-34
ENSMUSG00000040952	Rps19	3.58609e-50	0.553809	0.999	0.973	1.70852e-45	1.41932e-72	0.784999	0.999	0.962	6.76208e-68	7.09985e-85	0.964957	1	0.988	3.38258e-80	5.69733e-40	0.547192	0.995	0.954	2.71438e-35
ENSMUSG00000016256	Ctsz	2.2318e-49	0.651813	0.999	0.994	1.0633e-44	1.54375e-73	1.04416	0.999	0.969	7.35488e-69	4.83303e-26	0.38315	1	0.997	2.3026e-21	1.73382e-43	0.563741	1	0.995	8.26046e-39
ENSMUSG00000032294	Pkm	3.47451e-47	0.81879	0.946	0.527	1.65536e-42	8.06483e-40	0.800808	0.887	0.456	3.84232e-35	3.2587e-14	0.366346	0.818	0.45	1.55254e-09	8.38578e-22	0.391441	0.843	0.484	3.99524e-17
ENSMUSG00000022415	Syngr1	1.93979e-46	0.802096	0.98	0.842	9.24173e-42	3.85161e-46	0.774673	0.906	0.526	1.83502e-41	2.735e-35	0.726864	0.874	0.304	1.30304e-30	1.20501e-22	0.52284	0.947	0.741	5.74104e-18
ENSMUSG00000014599	Csf1	2.94999e-46	0.553205	0.578	0.07	1.40546e-41	8.06446e-21	0.409066	0.369	0.028	3.84215e-16	5.8259e-21	0.19721	0.267	0.011	2.77564e-16	1.16838e-21	0.382824	0.332	0.032	5.56651e-17
ENSMUSG00000056737	Capg	3.16092e-46	0.746835	0.781	0.17	1.50596e-41	1.16292e-19	0.53373	0.908	0.623	5.54051e-15	2.10086e-08	0.224184	0.911	0.65	0.00100091	3.08163e-28	0.625373	0.618	0.145	1.46818e-23
ENSMUSG00000090137	Uba52	3.60031e-46	0.81169	0.965	0.818	1.71529e-41	1.14092e-73	0.938037	0.983	0.787	5.43567e-69	5.38066e-66	0.956039	0.963	0.843	2.56351e-61	1.35127e-38	0.731667	0.925	0.769	6.43787e-34
ENSMUSG00000092341	Malat1	4.74686e-46	-0.700855	0.976	0.996	2.26154e-41	3.3134e-57	-0.861628	0.974	0.999	1.57861e-52	2.59461e-35	-0.519341	0.989	0.999	1.23615e-30	1.03836e-25	-0.433388	0.994	1	4.94706e-21
ENSMUSG00000033880	Lgals3bp	9.09802e-46	0.784256	0.906	0.404	4.33457e-41	4.68021e-39	0.641831	0.574	0.062	2.22979e-34	5.21625e-50	0.861859	0.796	0.146	2.48518e-45	1.46934e-09	0.315081	0.727	0.359	7.00037e-05
ENSMUSG00000023992	Trem2	1.22136e-44	0.458336	0.999	0.998	5.81894e-40	2.08247e-43	0.543757	0.999	0.997	9.92151e-39	4.33792e-11	0.236906	0.998	0.997	2.06671e-06	7.40136e-22	0.335424	1	0.999	3.52623e-17
ENSMUSG00000030785	Cox6a2	1.53068e-44	0.719135	0.629	0.076	7.29263e-40	2.81928e-61	1.42584	0.915	0.323	1.34319e-56	2.34439e-48	0.721162	0.672	0.089	1.11694e-43	3.45962e-21	0.382256	0.318	0.03	1.64827e-16
ENSMUSG00000033307	Mif	2.83838e-44	0.944254	0.866	0.309	1.35229e-39	4.43615e-32	0.852403	0.671	0.192	2.11351e-27	2.17195e-47	0.842326	0.733	0.172	1.03478e-42	3.97795e-23	0.583285	0.586	0.216	1.89522e-18
ENSMUSG00000020053	Igf1	4.09668e-44	0.683759	0.498	0.014	1.95178e-39	NA	NA	NA	NA	NA	NA	NA	NA	NA	NA	7.58125e-14	0.220242	0.157	0.003	3.61193e-09
ENSMUSG00000050299	Gm9843	1.21712e-43	0.47627	0.999	0.99	5.79872e-39	NA	NA	NA	NA	NA	NA	NA	NA	NA	NA	6.07327e-40	0.437402	1	0.985	2.89349e-35
ENSMUSG00000074129	Rpl13a	9.44064e-43	0.457738	1	0.991	4.49781e-38	8.13991e-65	0.672653	1	0.973	3.8781e-60	1.39958e-78	0.693345	1	0.996	6.66803e-74	7.34762e-34	0.399502	1	0.985	3.50063e-29
ENSMUSG00000050708	Ftl1	1.49575e-42	0.564318	0.999	0.994	7.1262e-38	3.43953e-64	0.722521	0.999	0.974	1.63869e-59	1.78121e-63	0.688645	1	0.998	8.48621e-59	4.10243e-47	0.702494	0.999	0.984	1.95452e-42
ENSMUSG00000078087	Rps12l1	2.08654e-42	0.750476	0.997	0.949	9.94088e-38	NA	NA	NA	NA	NA	1.91157e-09	-0.609344	0.011	0.124	9.10727e-05	1.3714e-48	0.846041	0.999	0.943	6.53375e-44
ENSMUSG00000018126	Baiap2l2	4.56428e-42	0.438113	0.453	0.009	2.17456e-37	4.83233e-12	0.170383	0.175	0.001	2.30227e-07	3.01056e-52	0.626713	0.585	0.007	1.43432e-47	1.13608e-10	0.141758	0.141	0.001	5.41262e-06
ENSMUSG00000024608	Rps14	4.87231e-42	0.479637	1	0.99	2.32132e-37	3.13667e-52	0.61643	0.999	0.969	1.4944e-47	1.50056e-75	0.618705	1	0.997	7.14911e-71	1.43805e-33	0.424269	1	0.984	6.85131e-29
ENSMUSG00000079017	Ifi27l2a	1.39157e-41	0.992757	0.83	0.258	6.62985e-37	3.39384e-29	0.934785	0.65	0.171	1.61693e-24	NA	NA	NA	NA	NA	6.02846e-23	0.59485	0.716	0.3	2.87214e-18
ENSMUSG00000033350	Chst2	1.66052e-41	0.532367	0.585	0.06	7.91121e-37	NA	NA	NA	NA	NA	7.09956e-24	0.238847	0.305	0.009	3.38244e-19	1.93939e-15	0.183504	0.33	0.081	9.23982e-11
ENSMUSG00000008668	Rps18	1.91703e-41	0.510295	0.995	0.933	9.1333e-37	1.93373e-48	1.0123	0.914	0.541	9.21285e-44	3.44809e-68	0.998987	0.98	0.672	1.64277e-63	9.16082e-43	0.730081	0.957	0.695	4.36449e-38
ENSMUSG00000024640	Psat1	2.73608e-41	0.545102	0.657	0.093	1.30355e-36	4.71029e-30	0.345978	0.372	0.024	2.24412e-25	1.45373e-06	0.0407198	0.148	0.033	0.0692602	3.11412e-14	0.139862	0.24	0.034	1.48366e-09
ENSMUSG00000057036	Gm7536	2.8702e-41	0.464006	1	0.979	1.36745e-36	0.44391	0.00354534	0.586	0.584	1	1.39797e-67	0.716462	1	0.986	6.66037e-63	2.58993e-26	0.412632	0.998	0.962	1.23392e-21
ENSMUSG00000069682	Gm10275	3.76783e-41	0.5553	0.998	0.94	1.79511e-36	4.4131e-56	0.71612	0.998	0.861	2.10254e-51	NA	NA	NA	NA	NA	NA	NA	NA	NA	NA
ENSMUSG00000018930	Ccl4	6.36361e-41	1.36026	0.566	0.06	3.03181e-36	1.32653e-20	0.990954	0.297	0.01	6.32e-16	5.11576e-22	0.612733	0.328	0.017	2.4373e-17	2.17751e-23	1.19269	0.326	0.02	1.03743e-18
ENSMUSG00000032220	Myo1e	1.60285e-40	0.38288	0.562	0.109	7.63644e-36	5.94032e-34	0.536459	0.594	0.102	2.83015e-29	1.59982e-41	0.48544	0.653	0.085	7.62203e-37	4.77612e-17	0.331232	0.39	0.057	2.27549e-12
ENSMUSG00000027698	Nceh1	2.19591e-40	0.437291	0.662	0.122	1.0462e-35	3.15277e-52	0.842681	0.758	0.103	1.50207e-47	2.59109e-37	0.539722	0.743	0.148	1.23448e-32	2.246e-12	0.221487	0.411	0.105	1.07006e-07
ENSMUSG00000060938	Rpl26	5.30785e-40	0.476557	0.997	0.973	2.52882e-35	7.72409e-62	0.658057	0.999	0.971	3.67999e-57	8.13526e-79	0.719916	1	0.975	3.87588e-74	2.81722e-33	0.475457	0.996	0.947	1.34221e-28
ENSMUSG00000031320	Rps4x	9.9575e-40	0.447841	1	0.993	4.74405e-35	4.78754e-51	0.603865	0.999	0.993	2.28093e-46	1.62663e-60	0.563879	1	0.996	7.74977e-56	3.27237e-33	0.428479	1	0.985	1.55906e-28
ENSMUSG00000024610	Cd74	1.368e-39	1.60975	0.75	0.208	6.51755e-35	2.41219e-70	2.75913	0.787	0.101	1.14924e-65	7.04538e-63	1.93357	0.806	0.126	3.35663e-58	1.40887e-41	1.32276	0.694	0.191	6.71227e-37
ENSMUSG00000025534	Gusb	4.00947e-39	0.637117	0.967	0.711	1.91023e-34	6.65917e-39	0.702859	0.96	0.697	3.17263e-34	3.1928e-08	0.184596	0.942	0.696	0.00152114	1.47891e-11	0.333599	0.919	0.729	7.04599e-07
ENSMUSG00000026249	Serpine2	7.44019e-39	0.621326	0.97	0.806	3.54473e-34	0.968581	0.0178536	0.907	0.768	1	8.51546e-60	0.974184	0.848	0.175	4.05702e-55	1.0768e-12	0.294433	0.773	0.551	5.13021e-08
ENSMUSG00000030789	Itgax	1.27039e-38	0.478907	0.492	0.034	6.05252e-34	3.02118e-42	0.748589	0.613	0.05	1.43938e-37	1.06714e-58	0.752587	0.7	0.061	5.08416e-54	9.86979e-21	0.273559	0.28	0.017	4.70226e-16
ENSMUSG00000025232	Hexa	2.83923e-38	0.487871	0.995	0.967	1.3527e-33	1.33247e-27	0.469369	0.992	0.933	6.34831e-23	0.11876	0.118323	0.988	0.969	1	5.74243e-21	0.327337	0.989	0.967	2.73587e-16
ENSMUSG00000095597	Gm6472	6.72554e-38	0.533562	0.995	0.921	3.20425e-33	3.56054e-64	0.800627	0.99	0.824	1.69635e-59	9.63002e-64	0.732756	0.997	0.931	4.58803e-59	6.35833e-34	0.775804	0.973	0.815	3.0293e-29
ENSMUSG00000029614	Rpl6	1.09581e-37	0.483226	0.996	0.937	5.22075e-33	2.28399e-52	0.613356	0.996	0.931	1.08816e-47	1.98453e-60	0.632376	0.997	0.949	9.45487e-56	2.0342e-24	0.38913	0.977	0.908	9.69153e-20
ENSMUSG00000003429	Rps11	1.75276e-37	0.404399	0.999	0.99	8.35068e-33	3.14207e-73	0.676721	0.999	0.989	1.49698e-68	7.07383e-74	0.61273	1	0.996	3.37018e-69	2.72798e-41	0.468075	1	0.978	1.29969e-36
ENSMUSG00000025508	Rplp2	1.33548e-36	0.439016	0.999	0.988	6.36263e-32	6.03766e-55	0.55249	1	0.981	2.87652e-50	3.21463e-71	0.65678	1	0.994	1.53155e-66	3.50492e-45	0.489356	0.996	0.978	1.66985e-40
ENSMUSG00000028081	Rps3a1	1.6171e-36	0.408057	0.999	0.981	7.70435e-32	4.25257e-08	0.356745	0.708	0.381	0.00202605	8.32584e-28	0.627118	0.886	0.505	3.96668e-23	5.77479e-11	0.490736	0.806	0.485	2.75128e-06
ENSMUSG00000048758	Rpl29	1.92757e-36	0.461155	0.994	0.896	9.1835e-32	1.03494e-70	1.27759	0.921	0.226	4.93078e-66	1.44183e-40	0.524913	1	0.922	6.86933e-36	5.01831e-27	0.414837	0.985	0.832	2.39087e-22
ENSMUSG00000062006	Rpl34	2.22467e-36	0.450103	0.989	0.905	1.0599e-31	5.65043e-19	0.475935	0.912	0.629	2.69203e-14	1.21023e-72	0.762326	0.998	0.911	5.76589e-68	3.02004e-32	0.474018	0.986	0.875	1.43884e-27
ENSMUSG00000027712	Anxa5	4.83691e-36	0.468268	0.728	0.186	2.30445e-31	3.26025e-30	0.452892	0.531	0.073	1.55328e-25	2.5676e-19	0.261025	0.638	0.188	1.22328e-14	3.36735e-22	0.319519	0.49	0.136	1.60431e-17
ENSMUSG00000009687	Fxyd5	6.2765e-36	0.475957	0.572	0.088	2.99031e-31	8.72554e-22	0.53221	0.796	0.417	4.15711e-17	1.48105e-19	0.17277	0.582	0.227	7.05617e-15	1.16487e-29	0.491806	0.593	0.135	5.54981e-25
ENSMUSG00000057863	Rpl36	3.2889e-35	0.596885	0.957	0.658	1.56693e-30	1.85324e-48	0.729566	0.978	0.717	8.8294e-44	1.33018e-52	1.31668	0.829	0.295	6.33739e-48	6.12584e-31	0.6508	0.91	0.563	2.91854e-26
ENSMUSG00000059070	Rpl18	3.78491e-35	0.619894	0.959	0.674	1.80325e-30	5.40193e-45	0.744811	0.974	0.691	2.57364e-40	5.48075e-53	0.58819	1	0.881	2.6112e-48	4.11411e-30	0.578523	0.911	0.606	1.96009e-25
ENSMUSG00000052146	Rps10	3.86631e-35	0.447316	1	0.985	1.84203e-30	2.24432e-48	0.586758	1	0.976	1.06926e-43	1.49788e-70	0.674535	1	0.986	7.13635e-66	3.3929e-34	0.409155	1	0.983	1.61648e-29
ENSMUSG00000020372	Gnb2l1	6.42058e-35	0.456625	0.998	0.94	3.05896e-30	2.35794e-47	0.602516	0.998	0.936	1.12339e-42	2.40447e-50	0.587421	0.998	0.956	1.14556e-45	3.06043e-27	0.434103	0.991	0.909	1.45808e-22
ENSMUSG00000060802	B2m	1.56975e-34	0.530348	0.999	0.981	7.47878e-30	1.84684e-57	0.682814	0.998	0.952	8.79889e-53	1.8552e-35	0.507071	0.997	0.973	8.83874e-31	5.04995e-34	0.424974	0.999	0.98	2.40595e-29
ENSMUSG00000074141	Il4i1	3.50459e-34	0.447798	0.435	0.057	1.66969e-29	7.08049e-41	0.774291	0.553	0.04	3.37336e-36	7.87837e-55	0.960156	0.747	0.091	3.75349e-50	4.07882e-21	0.464378	0.307	0.03	1.94327e-16
ENSMUSG00000050370	Ch25h	3.93771e-34	0.472063	0.361	0.005	1.87604e-29	1.02812e-12	0.227597	0.141	0.002	4.89826e-08	6.52329e-60	1.09738	0.711	0.05	3.10789e-55	8.71152e-28	0.779471	0.429	0.039	4.15043e-23
ENSMUSG00000048163	Selplg	4.4386e-34	-0.460131	0.996	0.999	2.11468e-29	1.82971e-51	-0.654386	0.99	0.999	8.7173e-47	1.01548e-58	-0.653553	0.986	0.999	4.83804e-54	1.07666e-41	-0.566944	0.989	0.999	5.12953e-37
ENSMUSG00000034994	Eef2	1.26383e-33	0.461929	0.99	0.877	6.02127e-29	2.03878e-32	0.542223	0.985	0.839	9.71335e-28	2.25379e-40	0.547079	0.991	0.902	1.07377e-35	5.8118e-15	0.370397	0.985	0.877	2.76891e-10
ENSMUSG00000036353	P2ry12	2.02675e-33	-0.541379	0.99	0.998	9.65602e-29	5.03581e-63	-0.786554	0.991	0.999	2.39921e-58	8.15539e-51	-0.553372	0.995	0.999	3.88547e-46	1.11777e-47	-0.581372	0.994	1	5.32538e-43
ENSMUSG00000007892	Rplp1	2.20804e-33	0.310789	1	1	1.05197e-28	4.42849e-45	0.43231	1	0.998	2.10987e-40	5.42514e-80	0.594901	1	0.996	2.5847e-75	3.52374e-33	0.356844	1	1	1.67881e-28
ENSMUSG00000025492	Ifitm3	2.39075e-33	0.66705	0.653	0.159	1.13903e-28	6.03627e-16	0.349856	0.275	0.04	2.87586e-11	2.06486e-25	0.547747	0.512	0.094	9.83762e-21	3.61915e-13	0.362678	0.345	0.089	1.72427e-08
ENSMUSG00000020009	Ifngr1	2.46887e-33	-0.585577	0.95	0.969	1.17624e-28	1.15375e-64	-0.889734	0.966	0.995	5.49682e-60	7.76105e-46	-0.625523	0.981	0.989	3.6976e-41	7.0419e-33	-0.490305	0.972	0.985	3.35497e-28
ENSMUSG00000028936	Rpl22	5.86238e-33	0.408949	0.995	0.939	2.79302e-28	1.81011e-37	0.530605	0.993	0.894	8.62389e-33	1.41786e-54	0.605401	0.995	0.917	6.75511e-50	8.18455e-24	0.388901	0.995	0.914	3.89937e-19
ENSMUSG00000066315	Gm12918	5.96298e-33	0.537784	0.992	0.94	2.84094e-28	NA	NA	NA	NA	NA	0.247511	-0.342616	0.123	0.174	1	8.40218e-20	0.486941	0.986	0.905	4.00305e-15
ENSMUSG00000060126	Tpt1	1.1784e-32	0.321807	1	0.999	5.61427e-28	1.45709e-53	0.494232	1	0.998	6.942e-49	3.72597e-60	0.478819	1	0.997	1.77516e-55	2.4163e-37	0.428615	1	0.999	1.1512e-32
ENSMUSG00000037266	Rsrp1	1.25357e-32	-0.455234	0.987	0.995	5.97239e-28	2.46455e-13	-0.344074	0.976	0.978	1.17419e-08	1.17479e-29	-0.400702	0.988	0.992	5.59703e-25	6.83469e-13	-0.251191	0.99	0.993	3.25625e-08
ENSMUSG00000062328	Rpl17	1.53336e-32	0.607226	0.976	0.75	7.30537e-28	3.3305e-11	0.357117	0.523	0.202	1.58675e-06	2.7019e-18	0.474084	0.809	0.375	1.28727e-13	0.000346044	0.163221	0.15	0.046	1
ENSMUSG00000043716	Rpl7	3.49675e-32	0.373388	0.991	0.941	1.66596e-27	1.5856e-37	0.558983	0.989	0.891	7.55428e-33	3.69846e-33	0.485838	0.998	0.891	1.76206e-28	1.08849e-24	0.381769	0.979	0.873	5.1859e-20
ENSMUSG00000023456	Tpi1	1.18126e-31	0.585107	0.854	0.361	5.62788e-27	1.36294e-25	0.460486	0.727	0.29	6.49346e-21	1.37521e-17	0.485889	0.869	0.454	6.55192e-13	5.28081e-11	0.327506	0.666	0.313	2.51594e-06
ENSMUSG00000009927	Rps25	1.44788e-31	0.507511	0.986	0.851	6.89813e-27	1.39821e-37	0.693441	0.963	0.674	6.6615e-33	1.60948e-56	0.879904	0.978	0.755	7.66802e-52	2.42339e-32	0.519873	0.973	0.789	1.15458e-27
ENSMUSG00000027523	Gnas	1.64907e-31	1.1567	0.62	0.22	7.85668e-27	7.78202e-24	1.27596	0.545	0.178	3.70759e-19	7.18887e-46	1.21401	0.776	0.311	3.42499e-41	2.85984e-19	0.963881	0.517	0.213	1.36251e-14
ENSMUSG00000062593	Lilrb4a	1.70147e-31	0.413904	0.39	0.016	8.1063e-27	NA	NA	NA	NA	NA	NA	NA	NA	NA	NA	NA	NA	NA	NA	NA
ENSMUSG00000016427	Ndufa1	2.28401e-31	0.475458	0.853	0.369	1.08817e-26	1.61136e-35	0.718907	0.86	0.348	7.677e-31	2.60852e-23	0.490779	0.862	0.346	1.24278e-18	4.77888e-19	0.339596	0.784	0.383	2.2768e-14
ENSMUSG00000084416	Rpl10a-ps1	2.72464e-31	0.601709	0.986	0.867	1.2981e-26	1.40391e-10	-0.419563	0.061	0.219	6.68866e-06	NA	NA	NA	NA	NA	1.19681e-24	0.541977	0.946	0.82	5.70194e-20
ENSMUSG00000025967	Eef1b2	3.3908e-31	0.469003	0.992	0.867	1.61548e-26	1.53039e-48	0.722809	0.995	0.865	7.29123e-44	1.0696e-59	0.717472	0.998	0.904	5.09588e-55	3.31695e-25	0.455934	0.972	0.796	1.58029e-20
ENSMUSG00000006360	Crip1	9.23722e-31	0.404884	0.527	0.065	4.40089e-26	3.56055e-19	0.323185	0.417	0.07	1.69635e-14	6.96572e-38	0.420692	0.518	0.058	3.31868e-33	2.70316e-09	0.168248	0.393	0.117	0.000128787
ENSMUSG00000057113	Npm1	1.19592e-30	0.465923	0.984	0.762	5.69771e-26	3.79867e-24	0.457308	0.942	0.656	1.8098e-19	5.25267e-21	0.453202	0.977	0.703	2.50253e-16	5.63976e-11	0.328221	0.926	0.7	2.68695e-06
ENSMUSG00000039221	Rpl22l1	1.19627e-30	0.596354	0.704	0.265	5.6994e-26	6.62172e-41	0.951806	0.797	0.303	3.15478e-36	6.37022e-23	0.518738	0.827	0.425	3.03497e-18	2.93543e-18	0.521315	0.758	0.356	1.39853e-13
ENSMUSG00000054675	Tmem119	1.67332e-30	-0.603367	0.94	0.988	7.9722e-26	3.92131e-60	-0.826066	0.919	0.993	1.86823e-55	1.68204e-44	-0.598329	0.958	0.996	8.01373e-40	4.76772e-34	-0.539035	0.952	0.995	2.27148e-29
ENSMUSG00000063457	Rps15	1.87896e-30	0.441366	0.995	0.95	8.95193e-26	2.99403e-28	0.42023	0.986	0.842	1.42645e-23	7.90721e-63	0.668126	1	0.967	3.76723e-58	4.1649e-29	0.423723	0.989	0.906	1.98428e-24
ENSMUSG00000100755	Rps23-ps1	2.6028e-30	0.391567	0.996	0.969	1.24005e-25	3.2756e-62	0.69486	0.999	0.963	1.56059e-57	7.96934e-63	0.656354	1	0.975	3.79683e-58	1.52064e-24	0.425946	0.993	0.957	7.24477e-20
ENSMUSG00000002014	Ssr4	2.88609e-30	0.450152	0.983	0.856	1.37502e-25	1.35593e-24	0.342074	0.996	0.968	6.46006e-20	2.88786e-15	0.311088	0.986	0.885	1.37586e-10	3.75986e-23	0.391869	0.978	0.858	1.79131e-18
ENSMUSG00000021190	Lgmn	1.07807e-29	-0.355632	0.999	0.999	5.13624e-25	2.56376e-13	-0.29274	0.999	1	1.22145e-08	2.38973e-26	-0.321379	0.995	0.998	1.13854e-21	1.97831e-19	-0.238629	0.999	1	9.42526e-15
ENSMUSG00000060036	Rpl3	1.50416e-29	0.826103	0.803	0.435	7.16629e-25	1.32751e-36	0.910317	0.856	0.513	6.32467e-32	3.01205e-50	0.749728	0.98	0.71	1.43503e-45	8.71692e-32	0.654612	0.899	0.586	4.153e-27
ENSMUSG00000052336	Cx3cr1	1.56093e-29	-0.43153	0.997	0.999	7.43674e-25	1.14781e-49	-0.689061	0.995	0.999	5.46851e-45	1.78512e-20	-0.339675	0.994	0.999	8.50486e-16	1.7894e-16	-0.296791	0.996	1	8.52525e-12
ENSMUSG00000018585	Atox1	1.67492e-29	0.50667	0.969	0.713	7.97982e-25	4.70335e-38	0.704119	0.953	0.619	2.24082e-33	1.81787e-21	0.430284	0.953	0.63	8.66089e-17	7.64447e-13	0.362796	0.91	0.704	3.64205e-08
ENSMUSG00000060636	Rpl35a	3.27785e-29	0.404145	0.997	0.959	1.56166e-24	9.49668e-13	0.342952	0.839	0.486	4.5245e-08	2.70259e-20	0.603604	0.913	0.48	1.2876e-15	3.53419e-11	0.325888	0.794	0.476	1.68379e-06
ENSMUSG00000061167	Rpl15-ps3	5.013e-29	0.581545	0.94	0.795	2.38834e-24	1.31809e-41	0.97454	0.891	0.518	6.2798e-37	2.02311e-08	0.244422	0.501	0.287	0.00096387	0.33248	0.11178	0.187	0.21	1
ENSMUSG00000029455	Aldh2	5.7691e-29	0.378972	0.738	0.258	2.74857e-24	3.29732e-09	0.130918	0.533	0.237	0.000157094	0.00115199	-0.0284679	0.267	0.115	1	3.0389e-17	0.243759	0.604	0.219	1.44782e-12
ENSMUSG00000047215	Rpl9	1.31504e-28	0.60115	0.94	0.716	6.26523e-24	4.33135e-35	0.599137	0.986	0.845	2.06358e-30	2.61565e-46	0.77504	0.966	0.713	1.24617e-41	1.32867e-25	0.463089	0.921	0.799	6.33017e-21
ENSMUSG00000026958	Dpp7	1.44362e-28	0.34142	0.673	0.199	6.87785e-24	4.13853e-22	0.383937	0.472	0.076	1.97172e-17	3.06247e-12	0.103639	0.28	0.056	1.45905e-07	3.11565e-25	0.316477	0.589	0.2	1.48439e-20
ENSMUSG00000047675	Rps8	2.06837e-28	0.468018	0.986	0.899	9.85431e-24	9.23367e-44	0.642113	0.983	0.839	4.3992e-39	1.03303e-07	0.293891	0.734	0.492	0.00492165	2.50314e-29	0.438414	0.991	0.948	1.19257e-24
ENSMUSG00000068523	Gng5	2.32085e-28	0.465171	0.988	0.868	1.10572e-23	6.87021e-31	0.538178	0.98	0.818	3.27318e-26	2.27102e-25	0.338251	0.981	0.852	1.08198e-20	1.86279e-20	0.384716	0.98	0.861	8.87488e-16
ENSMUSG00000046330	Rpl37a	2.37264e-28	0.428351	0.991	0.911	1.1304e-23	3.72378e-43	0.573943	1	0.978	1.77412e-38	1.7469e-66	0.93031	0.997	0.804	8.32277e-62	1.75343e-26	0.522052	0.995	0.902	8.35387e-22
ENSMUSG00000106037	Gm4332	3.9429e-28	0.479377	0.984	0.89	1.87852e-23	4.1526e-26	0.658366	0.939	0.712	1.97842e-21	2.54549e-51	0.823683	0.98	0.891	1.21275e-46	3.58204e-22	0.526412	0.954	0.83	1.70659e-17
ENSMUSG00000046223	Plaur	4.24547e-28	0.328077	0.446	0.07	2.02267e-23	1.65718e-24	0.321555	0.331	0.022	7.8953e-20	4.03606e-24	0.252119	0.341	0.015	1.9229e-19	2.78135e-17	0.309988	0.292	0.02	1.32512e-12
ENSMUSG00000027533	Fabp5	5.30634e-28	0.885911	0.369	0.019	2.5281e-23	NA	NA	NA	NA	NA	2.5968e-28	0.642416	0.389	0.03	1.2372e-23	NA	NA	NA	NA	NA
ENSMUSG00000006333	Rps9	5.37645e-28	0.338351	1	0.995	2.5615e-23	1.41276e-36	0.495685	0.998	0.964	6.73081e-32	8.56026e-47	0.440918	1	0.991	4.07837e-42	4.44921e-25	0.36761	1	0.994	2.11973e-20
ENSMUSG00000026628	Atf3	1.16969e-27	0.189732	0.369	0.082	5.57276e-23	1.75035e-16	0.224684	0.232	0.02	8.33917e-12	8.13629e-19	0.281708	0.393	0.057	3.87637e-14	2.99367e-17	0.181889	0.256	0.056	1.42627e-12
ENSMUSG00000069792	Wfdc17	1.32747e-27	0.339458	0.32	0.018	6.32444e-23	NA	NA	NA	NA	NA	4.78105e-13	0.113959	0.205	0.025	2.27783e-08	1.50633e-13	0.251414	0.178	0.008	7.17662e-09
ENSMUSG00000021109	Hif1a	1.44379e-27	0.599203	0.863	0.389	6.87866e-23	1.47556e-13	0.394005	0.747	0.334	7.02999e-09	1.33127e-15	0.363658	0.802	0.396	6.34258e-11	5.86501e-12	0.233148	0.621	0.284	2.79426e-07
ENSMUSG00000020841	Cpd	1.70792e-27	0.385819	0.657	0.16	8.13705e-23	3.62624e-26	0.408126	0.608	0.17	1.72765e-21	1.02777e-36	0.417357	0.603	0.101	4.8966e-32	7.29316e-07	0.161672	0.851	0.604	0.0347468
ENSMUSG00000018774	Cd68	2.14175e-27	0.490702	0.993	0.928	1.02039e-22	2.48104e-21	0.347363	0.989	0.923	1.18204e-16	2.81067e-07	0.231479	0.986	0.909	0.0133909	7.3395e-12	0.316319	0.988	0.923	3.49676e-07
ENSMUSG00000031818	Cox4i1	3.58602e-27	0.442615	0.988	0.847	1.70849e-22	8.33748e-34	0.541015	0.989	0.808	3.97222e-29	7.33658e-45	0.507532	0.995	0.876	3.49537e-40	8.04797e-21	0.369158	0.973	0.834	3.83429e-16
ENSMUSG00000034708	Grn	4.03023e-27	0.418418	0.996	0.966	1.92012e-22	1.65173e-27	0.462944	0.999	0.966	7.86932e-23	2.87897e-06	0.251861	0.997	0.989	0.137163	6.15116e-25	0.395558	0.998	0.975	2.9306e-20
ENSMUSG00000063882	Uqcrh	6.3221e-27	0.431056	0.977	0.744	3.01204e-22	3.30575e-28	0.547057	0.968	0.653	1.57496e-23	2.54141e-26	0.513423	0.972	0.691	1.2108e-21	1.17753e-21	0.358279	0.949	0.694	5.61011e-17
ENSMUSG00000036617	Etl4	6.74801e-27	0.28698	0.326	0.007	3.21496e-22	5.53278e-27	0.329944	0.329	0.001	2.63598e-22	2.8614e-41	0.462244	0.53	0.033	1.36325e-36	NA	NA	NA	NA	NA
ENSMUSG00000038872	Zfhx3	1.75626e-26	-0.514679	0.908	0.943	8.36735e-22	3.08364e-41	-0.764389	0.883	0.954	1.46914e-36	1.73843e-10	-0.412468	0.91	0.903	8.28242e-06	4.22e-08	-0.310768	0.935	0.957	0.00201053
ENSMUSG00000056069	Fam105a	3.01367e-26	-0.59039	0.869	0.91	1.4358e-21	1.30164e-25	-0.563086	0.808	0.844	6.20142e-21	1.10943e-34	-0.514328	0.958	0.959	5.28566e-30	2.14004e-16	-0.324978	0.925	0.92	1.01958e-11
ENSMUSG00000041695	Kcnj2	3.01465e-26	0.235393	0.437	0.086	1.43627e-21	6.43137e-17	0.24086	0.413	0.11	3.0641e-12	1.40242e-18	0.194501	0.565	0.178	6.68154e-14	1.69366e-08	0.207959	0.364	0.085	0.000806911
ENSMUSG00000034656	Cacna1a	3.80742e-26	0.358025	0.565	0.116	1.81397e-21	5.50802e-11	0.144003	0.148	0.01	2.62419e-06	2.36465e-36	0.404714	0.493	0.033	1.12659e-31	3.46231e-20	0.304112	0.488	0.127	1.64955e-15
ENSMUSG00000015340	Cybb	5.19021e-26	0.457007	0.386	0.032	2.47277e-21	NA	NA	NA	NA	NA	8.40112e-10	0.130064	0.148	0.011	4.00255e-05	1.91908e-14	0.285021	0.258	0.017	9.14306e-10
ENSMUSG00000033192	Lpcat2	6.57203e-26	-0.475168	0.961	0.974	3.13111e-21	6.75516e-27	-0.608481	0.884	0.931	3.21836e-22	1.2068e-17	-0.392046	0.966	0.951	5.74958e-13	9.38329e-14	-0.3129	0.974	0.98	4.47048e-09
ENSMUSG00000040528	Milr1	7.7835e-26	0.272416	0.6	0.17	3.70829e-21	3.82077e-41	0.631911	0.723	0.171	1.82033e-36	7.88861e-26	0.315847	0.737	0.246	3.75837e-21	4.12812e-16	0.166691	0.316	0.071	1.96676e-11
ENSMUSG00000029207	Apbb2	9.57034e-26	0.375443	0.719	0.232	4.5596e-21	2.95184e-20	0.323111	0.527	0.127	1.40634e-15	NA	NA	NA	NA	NA	2.7399e-11	0.185575	0.513	0.221	1.30537e-06
ENSMUSG00000066632	Pgk1-rs7	9.68578e-26	0.470691	0.71	0.245	4.6146e-21	1.55571e-26	0.499378	0.668	0.213	7.41188e-22	6.43125e-12	0.277149	0.681	0.244	3.06404e-07	1.94905e-23	0.279715	0.578	0.228	9.28585e-19
ENSMUSG00000021477	Ctsl	1.18769e-25	0.422795	0.992	0.987	5.65853e-21	7.3514e-12	0.254721	0.997	0.988	3.50243e-07	0.0880508	-0.0254508	0.995	0.991	1	1.00834e-19	0.474714	0.994	0.963	4.80401e-15
ENSMUSG00000040276	Pacsin1	1.20945e-25	0.209158	0.333	0.034	5.76218e-21	3.24649e-33	0.346104	0.43	0.058	1.54673e-28	7.4824e-22	0.192152	0.267	0.008	3.56484e-17	2.30946e-09	0.13141	0.232	0.046	0.00011003
ENSMUSG00000025854	Fam20c	1.69384e-25	0.290173	0.414	0.046	8.06995e-21	3.52505e-15	0.212785	0.176	0.002	1.67944e-10	3.55547e-17	0.172686	0.235	0.003	1.69393e-12	NA	NA	NA	NA	NA
ENSMUSG00000008683	Rps15a	2.01231e-25	0.481308	0.984	0.845	9.58725e-21	2.87371e-46	0.814191	0.968	0.68	1.36912e-41	1.86156e-73	0.788486	1	0.937	8.86904e-69	3.54699e-11	0.455171	0.899	0.582	1.68989e-06
ENSMUSG00000029103	Lrpap1	2.50665e-25	0.491163	0.897	0.509	1.19424e-20	6.70698e-17	0.438716	0.905	0.616	3.19541e-12	0.00943964	0.0771197	0.816	0.54	1	2.06041e-05	0.235127	0.832	0.583	0.981642
ENSMUSG00000028362	Tnfsf8	2.86443e-25	0.208093	0.411	0.077	1.3647e-20	NA	NA	NA	NA	NA	NA	NA	NA	NA	NA	NA	NA	NA	NA	NA
ENSMUSG00000069662	Marcks	3.24655e-25	-0.388414	0.992	0.998	1.54675e-20	7.1224e-50	-0.605373	0.987	0.998	3.39332e-45	6.85149e-23	-0.34363	0.992	0.997	3.26426e-18	4.35744e-17	-0.255975	0.994	0.998	2.07602e-12
ENSMUSG00000030342	Cd9	3.49419e-25	0.461801	0.993	0.984	1.66474e-20	2.21911e-52	0.991596	0.999	0.936	1.05725e-47	2.15599e-65	1.23205	0.991	0.789	1.02718e-60	1.10866e-32	0.813262	0.994	0.943	5.28197e-28
ENSMUSG00000030103	Bhlhe40	3.49816e-25	0.187993	0.256	0.005	1.66663e-20	3.62374e-10	0.117216	0.134	0.004	1.72646e-05	2.55432e-18	0.194075	0.28	0.006	1.21696e-13	1.21095e-10	0.116008	0.145	0.005	5.76934e-06
ENSMUSG00000055093	Gm8430	4.73228e-25	0.51401	0.977	0.842	2.2546e-20	NA	NA	NA	NA	NA	2.54048e-07	-0.573341	0.02	0.146	0.0121036	0.130887	-0.194163	0.298	0.352	1
ENSMUSG00000040907	Atp1a3	5.07578e-25	0.24097	0.364	0.03	2.41826e-20	1.72833e-18	0.184301	0.222	0.013	8.23426e-14	4.7481e-31	0.271656	0.4	0.012	2.26214e-26	7.14588e-10	0.111133	0.159	0.012	3.40451e-05
ENSMUSG00000033467	Crlf2	5.89714e-25	0.586966	0.917	0.519	2.80957e-20	1.21736e-39	0.891327	0.631	0.117	5.79988e-35	1.74148e-26	0.415145	0.47	0.069	8.29696e-22	3.1809e-21	0.326424	0.666	0.326	1.51548e-16
ENSMUSG00000031996	Aplp2	6.00192e-25	0.464	0.788	0.292	2.85949e-20	1.16359e-08	0.237122	0.847	0.582	0.000554367	1.56549e-12	0.402019	0.89	0.522	7.45848e-08	1.11917e-20	0.378911	0.805	0.45	5.33205e-16
ENSMUSG00000003363	Pld3	6.1276e-25	0.417627	0.798	0.345	2.91937e-20	1.03401e-21	0.498702	0.801	0.348	4.92635e-17	2.3366e-11	0.364122	0.876	0.541	1.11323e-06	7.27484e-19	0.378128	0.774	0.365	3.46595e-14
ENSMUSG00000020532	Acaca	8.19975e-25	0.268099	0.431	0.058	3.90661e-20	0.000115572	0.147832	0.527	0.221	1	1.59341e-18	0.204971	0.502	0.13	7.5915e-14	3.73106e-12	0.128601	0.286	0.065	1.77759e-07
ENSMUSG00000073421	H2-Ab1	9.12082e-25	0.924058	0.536	0.132	4.34543e-20	3.38455e-57	1.85641	0.842	0.209	1.6125e-52	3.299e-29	0.984178	0.481	0.06	1.57174e-24	3.8624e-09	0.455214	0.771	0.446	0.000184016
ENSMUSG00000031995	St14	1.16131e-24	0.250225	0.468	0.088	5.53281e-20	9.98306e-05	0.104682	0.658	0.359	1	1.37872e-08	0.0953446	0.549	0.223	0.000656862	1.46996e-11	0.10821	0.395	0.138	7.00334e-07
ENSMUSG00000031765	Mt1	1.28513e-24	0.486415	0.88	0.428	6.12272e-20	9.78346e-18	0.329761	0.38	0.064	4.66113e-13	3.19173e-50	0.735969	0.733	0.082	1.52064e-45	1.74975e-12	0.225114	0.75	0.433	8.33635e-08
ENSMUSG00000035105	Egln3	1.76235e-24	0.249109	0.333	0.011	8.39638e-20	NA	NA	NA	NA	NA	2.39682e-14	0.107375	0.198	0.007	1.14192e-09	NA	NA	NA	NA	NA
ENSMUSG00000052688	Rab7b	3.0787e-24	0.256594	0.311	0.006	1.46678e-19	6.12102e-22	0.277606	0.303	0.003	2.91624e-17	3.53546e-16	0.168344	0.198	0.002	1.6844e-11	7.79123e-23	0.307544	0.265	0.002	3.71198e-18
ENSMUSG00000032399	Rpl4	3.25013e-24	0.406401	0.992	0.884	1.54846e-19	5.35126e-47	0.603556	0.993	0.849	2.5495e-42	1.22289e-27	0.420813	0.989	0.884	5.82619e-23	2.32515e-21	0.383351	0.975	0.833	1.10777e-16
ENSMUSG00000039001	Rps21	4.89112e-24	0.335487	0.999	0.979	2.33028e-19	1.99694e-46	0.642378	0.998	0.966	9.51401e-42	2.29599e-77	0.877652	1	0.976	1.09388e-72	4.10708e-30	0.39932	0.999	0.98	1.95674e-25
ENSMUSG00000005054	Cstb	6.45724e-24	0.367866	0.816	0.364	3.07642e-19	1.75555e-42	0.853786	0.923	0.466	8.36396e-38	1.27027e-35	0.711008	0.848	0.291	6.05193e-31	3.48364e-27	0.572882	0.697	0.222	1.65971e-22
ENSMUSG00000079523	Tmsb10	8.25388e-24	0.520126	0.748	0.348	3.9324e-19	3.46503e-12	0.27692	0.602	0.289	1.65084e-07	2.19367e-24	0.582369	0.947	0.713	1.04513e-19	9.52374e-09	0.377925	0.635	0.337	0.00045374
ENSMUSG00000057329	Bcl2	9.48242e-24	0.200057	0.407	0.095	4.51771e-19	1.14359e-16	0.19838	0.374	0.093	5.44843e-12	2.2987e-11	0.105935	0.384	0.113	1.09517e-06	1.67758e-09	0.0681769	0.333	0.125	7.9925e-05
ENSMUSG00000067870	Rpl31-ps8	9.87518e-24	0.637754	0.605	0.198	4.70483e-19	8.23413e-31	0.894932	0.66	0.187	3.92299e-26	0.01925	-0.10013	0.059	0.115	1	8.69931e-20	0.572967	0.506	0.155	4.14461e-15
ENSMUSG00000026207	Speg	1.00795e-23	0.169212	0.44	0.11	4.80219e-19	NA	NA	NA	NA	NA	9.12922e-18	0.0965883	0.179	0.002	4.34944e-13	4.00952e-08	0.0644234	0.152	0.029	0.00191026
ENSMUSG00000017466	Timp2	1.00811e-23	0.415824	0.988	0.896	4.80296e-19	8.08666e-15	0.388978	0.979	0.83	3.85273e-10	0.00105954	0.0988728	0.974	0.894	1	1.49663e-14	0.32407	0.963	0.823	7.13039e-10
ENSMUSG00000003418	St8sia6	1.14e-23	0.26152	0.499	0.108	5.43132e-19	0.00782621	0.0264293	0.562	0.333	1	0.00209395	0.00717583	0.781	0.508	1	0.0390638	0.0473316	0.797	0.556	1
ENSMUSG00000079641	Rpl39	1.40209e-23	0.421894	0.997	0.938	6.67995e-19	1.37323e-10	0.420323	0.834	0.481	6.54248e-06	1.99001e-79	0.958667	1	0.92	9.48099e-75	1.57721e-28	0.512541	0.994	0.928	7.51431e-24
ENSMUSG00000029076	Sdf4	1.48865e-23	0.371954	0.93	0.611	7.09238e-19	3.43407e-20	0.382693	0.914	0.602	1.63609e-15	1.2746e-06	0.175017	0.896	0.622	0.0607256	8.72495e-06	0.208124	0.901	0.672	0.415683
ENSMUSG00000072692	Rpl37rt	4.31669e-23	0.387948	0.994	0.928	2.0566e-18	0.87705	-0.0473978	0.145	0.101	1	NA	NA	NA	NA	NA	3.3722e-16	0.36989	0.993	0.899	1.60662e-11
ENSMUSG00000025289	Prdx4	4.5512e-23	0.320792	0.734	0.28	2.16833e-18	1.04398e-11	0.304819	0.784	0.397	4.97383e-07	0.000176504	-0.0125762	0.663	0.377	1	1.05676e-11	0.172499	0.732	0.397	5.03472e-07
ENSMUSG00000083061	Gm12191	4.77038e-23	0.624638	0.605	0.272	2.27275e-18	2.10065e-14	0.393469	0.517	0.228	1.00081e-09	4.50013e-48	1.7379	0.717	0.231	2.14399e-43	1.59405e-19	0.335068	0.539	0.239	7.59455e-15
ENSMUSG00000045594	Glb1	5.25687e-23	0.270352	0.744	0.299	2.50453e-18	1.0537e-12	0.210096	0.779	0.437	5.02014e-08	0.0870931	-0.0383155	0.742	0.471	1	5.5838e-13	0.23442	0.752	0.401	2.66029e-08
ENSMUSG00000033066	Gas7	9.43387e-23	0.234321	0.277	0.009	4.49458e-18	5.36489e-22	0.285851	0.392	0.057	2.55599e-17	NA	NA	NA	NA	NA	1.4585e-12	0.21918	0.227	0.014	6.94874e-08
ENSMUSG00000025794	Rpl14	1.05755e-22	0.456761	0.987	0.889	5.0385e-18	1.11393e-34	0.515303	0.992	0.864	5.3071e-30	5.16522e-52	0.634663	1	0.925	2.46087e-47	6.37344e-15	0.350307	0.982	0.891	3.0365e-10
ENSMUSG00000025743	Sdc3	1.16766e-22	0.166608	0.367	0.075	5.56308e-18	5.13655e-14	0.122433	0.167	0.005	2.44721e-09	4.87775e-13	0.0845453	0.184	0.009	2.32391e-08	5.51143e-09	0.114896	0.175	0.028	0.000262581
ENSMUSG00000032076	Cadm1	1.99968e-22	0.44525	0.891	0.491	9.52709e-18	3.93051e-59	0.919927	0.793	0.112	1.87262e-54	6.75475e-13	0.285314	0.947	0.707	3.21817e-08	1.04072e-17	0.359358	0.808	0.406	4.95829e-13
ENSMUSG00000073599	Ecscr	2.52446e-22	-0.724213	0.662	0.812	1.20273e-17	1.21103e-09	-0.564953	0.162	0.371	5.76971e-05	NA	NA	NA	NA	NA	5.18093e-21	-0.573621	0.726	0.83	2.46835e-16
ENSMUSG00000011148	Adssl1	2.54901e-22	0.285975	0.485	0.097	1.21443e-17	1.51753e-29	0.534473	0.408	0.026	7.22997e-25	4.73899e-22	0.226896	0.435	0.088	2.2578e-17	3.78953e-19	0.302779	0.28	0.012	1.80545e-14
ENSMUSG00000022283	Pabpc1	2.87792e-22	0.356971	0.973	0.763	1.37113e-17	1.81797e-14	0.342752	0.973	0.787	8.66136e-10	7.36023e-36	0.483319	0.984	0.807	3.50664e-31	1.20753e-14	0.372977	0.959	0.747	5.75305e-10
ENSMUSG00000030744	Rps3	3.04902e-22	0.357415	0.999	0.987	1.45264e-17	2.74828e-39	0.489523	0.998	0.981	1.30937e-34	8.15447e-51	0.500583	1	0.981	3.88503e-46	1.49361e-27	0.33069	0.999	0.983	7.11601e-23
ENSMUSG00000101249	Gm29216	3.12763e-22	0.425117	0.997	0.995	1.4901e-17	7.44554e-08	0.642104	0.699	0.538	0.00354728	6.37486e-08	-0.91445	0.411	0.481	0.00303717	8.13963e-19	0.313696	0.998	0.994	3.87796e-14
ENSMUSG00000105814	Mir703	5.2214e-22	0.233997	0.636	0.238	2.48763e-17	NA	NA	NA	NA	NA	1.1923e-23	0.22617	0.403	0.05	5.68045e-19	1.35173e-10	0.175926	0.562	0.231	6.44006e-06
ENSMUSG00000020857	Nme2	5.44569e-22	0.386625	0.946	0.687	2.59449e-17	2.63826e-23	0.434239	0.943	0.685	1.25694e-18	2.74453e-18	0.348028	0.983	0.764	1.30758e-13	1.17444e-15	0.400212	0.93	0.661	5.5954e-11
ENSMUSG00000028459	Cd72	5.82102e-22	0.331163	0.543	0.162	2.77331e-17	0.128722	0.00264548	0.138	0.074	1	6.329e-18	0.549143	0.439	0.091	3.01533e-13	4.337e-06	0.11078	0.237	0.087	0.206628
ENSMUSG00000025068	Gsto1	7.66366e-22	0.166517	0.471	0.132	3.6512e-17	1.8646e-17	0.274289	0.475	0.094	8.88349e-13	NA	NA	NA	NA	NA	1.02374e-10	0.139128	0.342	0.097	4.87739e-06
ENSMUSG00000036362	P2ry13	1.1902e-21	-0.563799	0.9	0.924	5.67046e-17	1.14536e-28	-0.720859	0.838	0.91	5.45683e-24	7.37545e-21	-0.486377	0.914	0.881	3.51389e-16	2.24541e-16	-0.524349	0.921	0.957	1.06978e-11
ENSMUSG00000108693	RP23-174K7.2	1.33637e-21	0.214269	0.263	0.027	6.36687e-17	3.85019e-09	0.19028	0.268	0.058	0.000183435	5.70952e-08	0.0520419	0.134	0.024	0.00272019	3.83151e-05	0.0900879	0.178	0.046	1
ENSMUSG00000081051	Gm15427	1.76117e-21	0.434476	0.995	0.945	8.39073e-17	6.48573e-39	0.659901	0.988	0.871	3.09e-34	1.13178e-63	0.62529	1	0.99	5.39213e-59	5.32978e-14	0.404342	0.978	0.899	2.53926e-09
ENSMUSG00000032231	Anxa2	1.76414e-21	0.195713	0.266	0.016	8.40488e-17	6.07759e-10	0.0808642	0.12	0.004	2.89555e-05	6.91704e-15	0.0898801	0.176	0.003	3.29549e-10	NA	NA	NA	NA	NA
ENSMUSG00000063229	Ldha	2.03367e-21	0.422161	0.864	0.476	9.68901e-17	7.01779e-22	0.483451	0.812	0.407	3.34349e-17	3.59022e-07	0.222383	0.868	0.571	0.0171049	7.99309e-05	0.206228	0.732	0.424	1
ENSMUSG00000056367	Actr3b	2.27329e-21	0.132536	0.201	0.005	1.08306e-16	5.66633e-13	0.126768	0.171	0.004	2.69961e-08	4.99612e-28	0.262624	0.384	0.012	2.3803e-23	6.45677e-10	0.0640436	0.101	0.002	3.0762e-05
ENSMUSG00000036908	Unc93b1	3.6839e-21	-0.316334	0.981	0.977	1.75512e-16	8.91668e-11	-0.296096	0.98	0.969	4.24817e-06	4.2369e-48	-0.417862	0.998	1	2.01859e-43	2.71802e-08	-0.205227	0.978	0.968	0.00129494
ENSMUSG00000036402	Gng12	7.34738e-21	0.314186	0.702	0.251	3.50051e-16	3.22257e-09	0.113675	0.574	0.262	0.000153533	0.00527726	-0.118474	0.515	0.323	1	7.00812e-11	0.135634	0.456	0.171	3.33888e-06
ENSMUSG00000026425	Srgap2	8.15146e-21	-0.530945	0.902	0.934	3.8836e-16	1.20827e-46	-0.842655	0.849	0.943	5.75658e-42	2.80681e-15	-0.46154	0.84	0.868	1.33725e-10	1.14793e-09	-0.300961	0.884	0.882	5.46909e-05
ENSMUSG00000035885	Cox8a	8.2701e-21	0.359123	0.985	0.847	3.94012e-16	1.71458e-22	0.421296	0.984	0.831	8.16878e-18	7.33722e-33	0.520633	0.983	0.829	3.49567e-28	1.64013e-18	0.328545	0.979	0.838	7.81405e-14
ENSMUSG00000041552	Ptchd1	8.55081e-21	0.169492	0.287	0.027	4.07386e-16	2.45298e-15	0.139834	0.194	0.006	1.16867e-10	8.03927e-15	0.101296	0.252	0.027	3.83015e-10	2.40978e-09	0.091644	0.144	0.01	0.000114809
ENSMUSG00000025795	Rassf3	9.65847e-21	0.201807	0.47	0.116	4.60158e-16	9.00214e-11	0.0947781	0.205	0.05	4.28889e-06	3.02936e-10	0.0911232	0.289	0.059	1.44328e-05	1.17477e-15	0.181413	0.365	0.085	5.59697e-11
ENSMUSG00000090862	Rps13	1.00168e-20	0.419447	0.865	0.807	4.77228e-16	1.71162e-36	0.606578	0.939	0.882	8.15465e-32	2.5538e-52	0.74937	0.958	0.838	1.21671e-47	5.72872e-24	0.451923	0.908	0.856	2.72934e-19
ENSMUSG00000081604	Gm11518	1.19298e-20	0.409295	0.906	0.69	5.68373e-16	8.59015e-26	0.638804	0.924	0.6	4.09261e-21	NA	NA	NA	NA	NA	2.91462e-10	0.407772	0.848	0.583	1.38861e-05
ENSMUSG00000032353	Tmed3	1.34977e-20	0.366855	0.938	0.654	6.43069e-16	7.44855e-22	0.4662	0.915	0.606	3.54871e-17	0.00664214	0.0239066	0.882	0.633	1	5.72771e-15	0.285493	0.922	0.676	2.72885e-10
ENSMUSG00000098274	Rpl24	1.38069e-20	0.575026	0.897	0.599	6.578e-16	1.51271e-23	0.630096	0.849	0.526	7.207e-19	3.63699e-46	0.78579	0.956	0.65	1.73277e-41	2.92453e-23	0.438101	0.937	0.733	1.39333e-18
ENSMUSG00000064109	Hcst	1.3897e-20	0.29442	0.606	0.17	6.62095e-16	2.21167e-15	0.236646	0.456	0.124	1.05371e-10	1.65854e-06	0.12515	0.686	0.305	0.0790177	1.76286e-19	0.208131	0.477	0.144	8.39881e-15
ENSMUSG00000026657	Frmd4a	1.49318e-20	-0.496089	0.903	0.93	7.11396e-16	1.78598e-35	-0.61324	0.874	0.925	8.50893e-31	2.19301e-20	-0.482477	0.932	0.941	1.04481e-15	1.40114e-13	-0.321601	0.928	0.922	6.67545e-09
ENSMUSG00000031799	Tpm4	2.37299e-20	0.185077	0.491	0.146	1.13056e-15	3.32286e-14	0.177289	0.396	0.111	1.58311e-09	1.23262e-19	0.211074	0.541	0.158	5.87259e-15	8.16701e-08	0.138573	0.45	0.175	0.00389101
ENSMUSG00000081094	Rpl19-ps11	2.61093e-20	0.441417	0.92	0.91	1.24393e-15	5.06734e-17	0.479134	0.758	0.827	2.41423e-12	5.99593e-10	0.511308	0.818	0.748	2.85664e-05	1.76415e-39	0.462485	0.986	0.958	8.40496e-35
ENSMUSG00000078126	Rpl23a-ps3	3.09341e-20	0.704028	0.719	0.343	1.47379e-15	0.0028843	0.338537	0.271	0.14	1	NA	NA	NA	NA	NA	8.79417e-17	0.685788	0.609	0.279	4.18981e-12
ENSMUSG00000046805	Mpeg1	3.27061e-20	0.40385	0.987	0.879	1.55822e-15	2.23337e-48	0.784247	0.945	0.511	1.06404e-43	2.29567e-24	0.502044	0.975	0.722	1.09373e-19	4.51801e-24	0.418442	0.963	0.753	2.15251e-19
ENSMUSG00000052512	Nav2	3.30704e-20	-0.512764	0.827	0.86	1.57558e-15	7.494e-26	-0.608365	0.766	0.84	3.57037e-21	0.000424527	-0.220596	0.882	0.812	1	7.98813e-09	-0.401559	0.785	0.816	0.000380578
ENSMUSG00000099974	Bcl2a1d	4.06745e-20	0.258198	0.345	0.079	1.93785e-15	1.79132e-17	0.516576	0.479	0.144	8.53439e-13	0.274825	0.0688068	0.824	0.587	1	7.21545e-14	0.376584	0.409	0.1	3.43766e-09
ENSMUSG00000090625	Gm20721	4.29259e-20	0.826074	0.86	0.681	2.04512e-15	5.05683e-44	1.14681	0.897	0.668	2.40923e-39	0.0209076	0.345439	0.706	0.662	1	3.70085e-11	0.591205	0.834	0.706	1.7632e-06
ENSMUSG00000037152	Ndufc1	4.67649e-20	0.168327	0.736	0.347	2.22802e-15	1.34944e-06	0.123278	0.721	0.399	0.0642912	3.83063e-16	0.258394	0.768	0.329	1.82502e-11	4.92817e-10	0.135529	0.698	0.376	2.34793e-05
ENSMUSG00000046434	Hnrnpa1	4.97295e-20	0.236929	0.79	0.401	2.36926e-15	1.44515e-13	0.316588	0.792	0.375	6.88515e-09	2.10239e-12	0.237897	0.765	0.362	1.00164e-07	2.93378e-08	0.226515	0.715	0.385	0.00139774
ENSMUSG00000030695	Aldoa	5.02979e-20	0.518422	0.936	0.626	2.39634e-15	1.59214e-31	0.594044	0.924	0.6	7.58542e-27	3.79315e-15	0.432771	0.935	0.63	1.80717e-10	4.92843e-12	0.282512	0.896	0.667	2.34805e-07
ENSMUSG00000086583	Gm15500	5.13441e-20	0.524151	0.817	0.671	2.44619e-15	5.7059e-28	0.691126	0.844	0.549	2.71846e-23	NA	NA	NA	NA	NA	3.27305e-14	0.399313	0.726	0.601	1.55938e-09
ENSMUSG00000017760	Ctsa	6.14871e-20	0.388082	0.981	0.915	2.92943e-15	1.27791e-43	0.614269	0.992	0.952	6.08836e-39	0.000269866	0.187534	0.991	0.937	1	9.04162e-18	0.32754	0.993	0.964	4.3077e-13
ENSMUSG00000037563	Rps16	6.41477e-20	0.616862	0.807	0.451	3.05619e-15	5.42225e-55	0.93909	0.959	0.639	2.58332e-50	3.29015e-39	0.918059	0.935	0.546	1.56753e-34	4.4064e-42	0.566461	0.993	0.907	2.09934e-37
ENSMUSG00000038204	Asb10	7.09799e-20	0.181715	0.37	0.077	3.3817e-15	5.71755e-14	0.168802	0.296	0.063	2.72401e-09	9.65513e-05	0.0442841	0.187	0.053	1	0.00149009	0.0325249	0.163	0.062	1
ENSMUSG00000034593	Myo5a	7.75548e-20	0.224267	0.38	0.045	3.69494e-15	4.84187e-21	0.275123	0.452	0.092	2.30681e-16	4.33386e-22	0.291663	0.647	0.199	2.06478e-17	6.28939e-17	0.177692	0.29	0.044	2.99645e-12
ENSMUSG00000030432	Rpl28	1.06077e-19	0.557601	0.805	0.609	5.05384e-15	1.15025e-49	0.577328	0.999	0.957	5.48013e-45	4.00416e-32	0.849446	0.882	0.592	1.9077e-27	2.60461e-31	0.44843	0.995	0.937	1.24092e-26
ENSMUSG00000006800	Sulf2	1.09433e-19	0.200422	0.363	0.049	5.21373e-15	5.56713e-16	0.213736	0.336	0.059	2.65235e-11	NA	NA	NA	NA	NA	1.6446e-18	0.25745	0.351	0.042	7.83539e-14
ENSMUSG00000040229	Gpr34	1.13932e-19	-0.407541	0.995	0.994	5.42806e-15	1.42187e-12	-0.343936	0.993	0.997	6.77423e-08	3.12676e-17	-0.338777	0.981	0.986	1.48968e-12	9.1506e-30	-0.433094	0.996	0.998	4.35962e-25
ENSMUSG00000058799	Nap1l1	1.21478e-19	0.219934	0.46	0.138	5.78756e-15	7.12743e-10	0.250757	0.51	0.169	3.39572e-05	8.49516e-14	0.181977	0.487	0.152	4.04735e-09	2.59334e-10	0.184606	0.578	0.258	1.23554e-05
ENSMUSG00000036438	Calm2	1.59498e-19	-0.415395	0.957	0.939	7.59898e-15	2.18859e-16	-0.449559	0.954	0.942	1.04271e-11	7.14394e-12	-0.31088	0.939	0.892	3.40359e-07	4.03856e-14	-0.312641	0.946	0.936	1.92409e-09
ENSMUSG00000063286	Gm8995	1.6002e-19	0.379607	0.818	0.4	7.62382e-15	6.59109e-18	0.474953	0.868	0.517	3.14019e-13	7.36117e-07	0.119395	0.84	0.563	0.0350708	2.35021e-09	0.30318	0.732	0.402	0.000111971
ENSMUSG00000024334	H2-Oa	1.77144e-19	0.236691	0.679	0.281	8.43966e-15	2.86336e-12	0.199804	0.369	0.087	1.36419e-07	2.32956e-13	0.131936	0.393	0.101	1.10987e-08	0.000131184	0.0277377	0.594	0.341	1
ENSMUSG00000031198	Fundc2	1.8171e-19	0.160288	0.501	0.154	8.6572e-15	3.5003e-09	0.0819638	0.184	0.041	0.000166765	4.90342e-08	0.0377995	0.238	0.068	0.00233614	3.28813e-17	0.121773	0.417	0.145	1.56656e-12
ENSMUSG00000025161	Slc16a3	2.51494e-19	0.247912	0.586	0.187	1.19819e-14	1.64755e-18	0.184689	0.474	0.174	7.84942e-14	1.37721e-20	0.209541	0.6	0.2	6.56143e-16	2.18627e-13	0.155253	0.358	0.114	1.0416e-08
ENSMUSG00000079227	Ccr5	2.568e-19	-0.576284	0.798	0.842	1.22347e-14	5.64815e-18	-0.618071	0.813	0.845	2.69095e-13	3.85044e-11	-0.319447	0.924	0.859	1.83446e-06	0.000666644	-0.265779	0.916	0.885	1
ENSMUSG00000019872	Smpdl3a	3.11803e-19	0.111885	0.485	0.171	1.48552e-14	NA	NA	NA	NA	NA	5.72708e-28	0.318214	0.449	0.023	2.72855e-23	3.64049e-13	0.126708	0.171	0.02	1.73444e-08
ENSMUSG00000068758	Il3ra	3.45624e-19	0.166477	0.293	0.035	1.64666e-14	1.63834e-24	0.340793	0.494	0.092	7.80553e-20	5.50765e-19	0.150914	0.328	0.044	2.62401e-14	8.63999e-08	0.0711733	0.109	0.012	0.00411635
ENSMUSG00000035376	Hacd2	3.487e-19	0.26069	0.655	0.248	1.66131e-14	2.59457e-20	0.37955	0.611	0.192	1.23613e-15	7.21007e-17	0.216038	0.582	0.19	3.43509e-12	0.000380098	0.165679	0.589	0.303	1
ENSMUSG00000073902	Gm1966	3.69684e-19	0.169175	0.358	0.076	1.76129e-14	1.13489e-14	0.226437	0.255	0.026	5.40697e-10	NA	NA	NA	NA	NA	NA	NA	NA	NA	NA
ENSMUSG00000021886	Gpr65	4.7697e-19	0.210866	0.365	0.061	2.27243e-14	3.62374e-10	0.161136	0.18	0.002	1.72646e-05	4.18328e-14	0.159799	0.266	0.016	1.99304e-09	2.53094e-10	0.149581	0.192	0.018	1.20582e-05
ENSMUSG00000036427	Gpi1	5.09775e-19	0.440273	0.904	0.482	2.42872e-14	2.47723e-25	0.520724	0.89	0.472	1.18023e-20	4.09938e-20	0.376592	0.907	0.497	1.95307e-15	3.6197e-14	0.23702	0.804	0.474	1.72453e-09
ENSMUSG00000027447	Cst3	6.56027e-19	-0.235928	1	1	3.12551e-14	1.77868e-39	-0.419536	1	1	8.47415e-35	5.85934e-57	-0.511973	1	1	2.79157e-52	1.43799e-13	-0.223367	1	1	6.85103e-09
ENSMUSG00000024121	Atp6v0c	6.61009e-19	0.355616	0.992	0.943	3.14924e-14	5.73844e-34	0.53971	0.989	0.894	2.73396e-29	2.15308e-23	0.389369	0.994	0.935	1.02579e-18	6.0292e-16	0.452817	0.98	0.884	2.87249e-11
ENSMUSG00000025203	Scd2	6.61994e-19	0.315939	0.56	0.164	3.15394e-14	1.2632e-15	0.277339	0.476	0.146	6.01824e-11	1.21128e-32	0.366818	0.521	0.091	5.77089e-28	3.22931e-07	0.131782	0.519	0.262	0.0153854
ENSMUSG00000029343	Crybb1	8.08577e-19	-0.672474	0.71	0.802	3.8523e-14	6.87595e-11	-0.50714	0.166	0.358	3.27591e-06	0.669023	-0.187015	0.356	0.284	1	0.00822415	-0.313874	0.55	0.53	1
ENSMUSG00000079435	Rpl36a	1.03424e-18	0.560049	0.818	0.419	4.92742e-14	1.78685e-27	0.643704	0.799	0.384	8.51307e-23	6.48799e-66	0.870534	0.988	0.728	3.09107e-61	3.76233e-22	0.555974	0.746	0.389	1.79249e-17
ENSMUSG00000013698	Pea15a	1.18679e-18	0.347059	0.781	0.321	5.6542e-14	1.96681e-20	0.417505	0.701	0.265	9.37049e-16	8.23276e-19	0.32846	0.801	0.358	3.92234e-14	2.69954e-12	0.241348	0.711	0.383	1.28614e-07
ENSMUSG00000029304	Spp1	1.36971e-18	0.703625	0.246	0.011	6.52571e-14	3.91727e-08	0.320456	0.148	0.005	0.0018663	8.93063e-55	0.87799	0.617	0.02	4.25482e-50	9.50548e-28	0.834681	0.396	0.019	4.5287e-23
ENSMUSG00000022010	Tsc22d1	1.37679e-18	0.21582	0.395	0.072	6.55946e-14	0.366758	-0.0545859	0.13	0.096	1	7.52288e-13	0.0981832	0.317	0.073	3.58413e-08	2.19422e-08	0.0902614	0.24	0.077	0.00104539
ENSMUSG00000061306	Slc38a10	1.52297e-18	0.229528	0.765	0.403	7.25589e-14	0.000700097	-0.00548342	0.626	0.382	1	5.9836e-07	0.0187426	0.645	0.357	0.0285077	0.0483226	0.031427	0.572	0.341	1
ENSMUSG00000039007	Cpq	1.8795e-18	0.165095	0.364	0.08	8.95448e-14	1.47258e-16	0.212782	0.297	0.049	7.01581e-12	NA	NA	NA	NA	NA	2.45885e-09	0.0749598	0.192	0.051	0.000117147
ENSMUSG00000003970	Rpl8	2.24736e-18	0.35802	0.999	0.955	1.07071e-13	2.63846e-39	0.464776	0.998	0.962	1.25704e-34	1.04072e-32	0.420213	1	0.985	4.95831e-28	1.69486e-23	0.360531	0.996	0.959	8.07484e-19
ENSMUSG00000064341	mt-Nd1	2.57885e-18	0.29518	0.992	0.989	1.22864e-13	8.97274e-21	0.560537	0.994	0.979	4.27488e-16	0.0568401	-0.092466	0.997	0.992	1	5.49852e-10	0.226386	0.994	0.991	2.61966e-05
ENSMUSG00000046718	Bst2	2.67618e-18	0.489516	0.926	0.588	1.27501e-13	4.13325e-18	0.323991	0.743	0.376	1.9692e-13	1.5396e-20	0.440281	0.911	0.567	7.33511e-16	1.1383e-15	0.314064	0.711	0.364	5.42321e-11
ENSMUSG00000055435	Maf	3.32809e-18	-0.51849	0.867	0.914	1.5856e-13	3.54182e-31	-0.812111	0.723	0.888	1.68743e-26	2.43865e-11	-0.444891	0.851	0.866	1.16185e-06	6.38181e-08	-0.350827	0.885	0.899	0.00304048
ENSMUSG00000020101	Vsir	4.12166e-18	-0.344341	0.984	0.987	1.96368e-13	5.63313e-41	-0.555344	0.989	0.997	2.68379e-36	1.36963e-28	-0.413432	0.975	0.979	6.52534e-24	5.38939e-12	-0.323846	0.982	0.984	2.56767e-07
ENSMUSG00000070343	Gm10288	5.15204e-18	0.516785	0.749	0.563	2.45459e-13	NA	NA	NA	NA	NA	NA	NA	NA	NA	NA	3.92846e-10	0.497057	0.697	0.525	1.87163e-05
ENSMUSG00000030986	Dhx32	5.48706e-18	0.106732	0.38	0.127	2.6142e-13	1.5566e-05	0.0299667	0.136	0.05	0.741613	1.3427e-08	0.0250008	0.184	0.057	0.000639705	5.75742e-05	0.0532865	0.199	0.069	1
ENSMUSG00000063524	Eno1	5.59217e-18	0.470317	0.74	0.408	2.66428e-13	3.3259e-06	0.419436	0.368	0.186	0.158456	2.01082e-08	0.245318	0.81	0.514	0.000958013	7.6364e-15	0.404567	0.587	0.301	3.63821e-10
ENSMUSG00000039899	Fgl2	5.7085e-18	0.142698	0.336	0.078	2.7197e-13	2.96887e-09	0.162853	0.214	0.03	0.000141446	5.43864e-12	0.158857	0.622	0.262	2.59113e-07	5.40395e-07	0.137018	0.356	0.129	0.025746
ENSMUSG00000058013	2020-09-11	6.50682e-18	0.0758099	0.367	0.13	3.10004e-13	2.13009e-05	0.0645036	0.298	0.118	1	3.59746e-08	0.0458329	0.395	0.13	0.00171394	6.97574e-08	0.107177	0.309	0.109	0.00332345
ENSMUSG00000044080	S100a1	6.74338e-18	0.153247	0.356	0.073	3.21275e-13	6.31099e-08	0.107866	0.234	0.047	0.00300674	7.07476e-08	0.0442726	0.434	0.158	0.00337063	2.3029e-10	0.114563	0.27	0.063	1.09717e-05
ENSMUSG00000020719	Ddx5	7.04055e-18	-0.354559	0.969	0.96	3.35433e-13	2.28771e-26	-0.471743	0.957	0.948	1.08994e-21	1.16192e-10	-0.298284	0.986	0.967	5.53572e-06	1.04854e-13	-0.310978	0.962	0.956	4.99555e-09
ENSMUSG00000050856	Atp5k	7.94718e-18	0.0935269	0.574	0.259	3.78628e-13	9.33168e-09	0.141589	0.619	0.292	0.000444589	8.41302e-18	0.215276	0.678	0.236	4.00821e-13	8.76859e-07	0.096093	0.58	0.291	0.0417762
ENSMUSG00000073889	Il11ra1	8.65842e-18	0.0604701	0.576	0.28	4.12513e-13	0.00168153	0.0475697	0.523	0.299	1	7.37196e-08	0.0351247	0.51	0.274	0.00351222	1.05701e-07	0.140475	0.612	0.338	0.00503592
ENSMUSG00000037999	Arap2	1.00246e-17	0.150532	0.346	0.079	4.77603e-13	8.79933e-15	0.156645	0.219	0.02	4.19227e-10	4.5923e-18	0.155136	0.28	0.029	2.18791e-13	0.000439159	0.0322967	0.255	0.11	1
ENSMUSG00000107091	Gm43343	1.05382e-17	0.1454	0.318	0.058	5.02072e-13	1.66658e-09	0.0913369	0.176	0.026	7.94008e-05	NA	NA	NA	NA	NA	0.000971153	0.0464932	0.164	0.05	1
ENSMUSG00000014313	Cox6c	1.05547e-17	0.351609	0.88	0.547	5.02858e-13	4.46856e-14	0.458871	0.864	0.484	2.12896e-09	1.51205e-30	0.508916	0.904	0.523	7.20384e-26	9.09818e-12	0.278756	0.834	0.533	4.33465e-07
ENSMUSG00000026285	Pdcd1	1.07369e-17	0.175441	0.258	0.027	5.1154e-13	1.97946e-25	0.383832	0.518	0.103	9.43072e-21	NA	NA	NA	NA	NA	1.60946e-10	0.157377	0.165	0.01	7.66793e-06
ENSMUSG00000064326	Siva1	1.15569e-17	0.121129	0.44	0.138	5.50608e-13	1.80581e-09	0.0728118	0.263	0.086	8.60341e-05	2.12616e-09	0.10809	0.509	0.176	0.000101297	6.45676e-08	0.0607661	0.326	0.132	0.0030762
ENSMUSG00000041736	Tspo	1.17541e-17	0.398218	0.883	0.443	5.6e-13	1.85711e-24	0.425272	0.605	0.164	8.84784e-20	1.10984e-13	0.314887	0.796	0.374	5.28762e-09	4.00737e-14	0.36461	0.81	0.411	1.90923e-09
ENSMUSG00000038717	Atp5l	1.18437e-17	0.412918	0.642	0.238	5.64271e-13	6.92442e-22	0.507261	0.623	0.23	3.299e-17	2.57317e-22	0.531208	0.785	0.32	1.22594e-17	1.29308e-13	0.246201	0.645	0.36	6.16062e-09
ENSMUSG00000054702	Ap1s3	1.81407e-17	-0.3896	0.962	0.989	8.64277e-13	0.000351852	-0.230921	0.628	0.526	1	0.410659	-0.143975	0.739	0.565	1	1.5999e-11	-0.228215	0.986	0.996	7.62242e-07
ENSMUSG00000089929	Bcl2a1b	1.82451e-17	0.406753	0.935	0.649	8.6925e-13	2.49771e-17	0.422705	0.564	0.203	1.18999e-12	0.00440069	0.109445	0.855	0.605	1	3.20249e-15	0.360988	0.848	0.539	1.52576e-10
ENSMUSG00000108365	RP24-174G2.2	1.85262e-17	-0.50669	0.847	0.853	8.82643e-13	0.859091	-0.164226	0.19	0.18	1	5.13371e-13	-0.48538	0.82	0.803	2.44585e-08	2.45835e-08	-0.357722	0.879	0.852	0.00117123
ENSMUSG00000064368	mt-Nd6	1.91997e-17	0.343679	0.953	0.847	9.14729e-13	1.05015e-20	0.566191	0.972	0.868	5.00325e-16	1.31027e-27	0.535807	0.994	0.946	6.24254e-23	1.84641e-10	0.233392	0.946	0.828	8.79683e-06
ENSMUSG00000047798	Cd300lf	2.27685e-17	0.13523	0.206	0.017	1.08476e-12	0.00248693	0.103452	0.568	0.314	1	1.64914e-10	0.290631	0.868	0.557	7.857e-06	0.000147973	0.0444181	0.128	0.045	1
ENSMUSG00000019158	Tmem160	3.4967e-17	0.252546	0.806	0.418	1.66593e-12	2.87311e-15	0.284335	0.772	0.376	1.36883e-10	4.06247e-06	0.179223	0.815	0.474	0.193548	4.86587e-11	0.214825	0.741	0.403	2.31825e-06
ENSMUSG00000042712	Wbp5	3.69804e-17	0.172265	0.508	0.161	1.76186e-12	1.11512e-15	0.212236	0.416	0.107	5.31278e-11	1.9972e-15	0.202248	0.543	0.15	9.51527e-11	2.00524e-09	0.0788411	0.439	0.2	9.55354e-05
ENSMUSG00000021360	Gcnt2	3.80326e-17	0.245353	0.475	0.125	1.81199e-12	2.2171e-23	0.324177	0.318	0.005	1.05629e-18	1.14714e-17	0.282788	0.603	0.213	5.46534e-13	NA	NA	NA	NA	NA
ENSMUSG00000091649	Phf11b	3.82003e-17	0.121814	0.408	0.131	1.81998e-12	2.18255e-08	0.0949819	0.262	0.085	0.00103983	1.77412e-11	0.107607	0.336	0.09	8.45246e-07	5.19281e-06	0.079241	0.318	0.116	0.247401
ENSMUSG00000060591	Ifitm2	4.06525e-17	0.176755	0.224	0.021	1.93681e-12	NA	NA	NA	NA	NA	0.264124	-0.180504	0.855	0.718	1	5.59681e-15	0.295677	0.29	0.064	2.66649e-10
ENSMUSG00000090223	Pcp4	4.48482e-17	0.155723	0.298	0.062	2.1367e-12	NA	NA	NA	NA	NA	1.20336e-42	0.628835	0.54	0.018	5.73318e-38	NA	NA	NA	NA	NA
ENSMUSG00000040713	Creg1	5.30725e-17	0.311612	0.976	0.866	2.52853e-12	8.25624e-11	0.352887	0.944	0.693	3.93352e-06	0.0206233	-0.0546984	0.995	0.927	1	8.6688e-09	0.275062	0.977	0.884	0.000413008
ENSMUSG00000048490	Nrip1	5.59525e-17	-0.531436	0.845	0.889	2.66575e-12	1.4076e-27	-0.734674	0.825	0.907	6.70621e-23	5.56523e-12	-0.436006	0.913	0.91	2.65144e-07	7.28541e-06	-0.31531	0.846	0.848	0.347099
ENSMUSG00000024038	Ndufv3	6.52049e-17	0.237532	0.792	0.391	3.10656e-12	7.34072e-14	0.321314	0.771	0.385	3.49734e-09	1.11529e-18	0.375816	0.862	0.412	5.31355e-14	8.62692e-07	0.128943	0.74	0.422	0.0411012
ENSMUSG00000024013	Fgd2	6.79605e-17	-0.426962	0.748	0.748	3.23784e-12	0.00420733	-0.371031	0.614	0.595	1	5.48252e-07	-0.320541	0.788	0.726	0.0261204	6.42587e-07	-0.236586	0.819	0.771	0.0306148
ENSMUSG00000057322	Rpl38	6.83781e-17	0.426714	0.867	0.498	3.25774e-12	1.54242e-27	0.598428	0.953	0.697	7.34854e-23	3.33725e-41	0.841022	0.919	0.425	1.58997e-36	2.05489e-19	0.519068	0.832	0.443	9.7901e-15
ENSMUSG00000022769	Sdf2l1	7.50782e-17	0.310803	0.864	0.514	3.57695e-12	1.10095e-12	0.124624	0.338	0.107	5.24528e-08	0.224693	-0.00549648	0.765	0.492	1	1.23042e-08	0.285862	0.914	0.696	0.00058621
ENSMUSG00000030657	Xylt1	7.96934e-17	0.142752	0.226	0.021	3.79683e-12	1.4686e-12	0.129495	0.213	0.028	6.99683e-08	6.66976e-08	0.054026	0.146	0.019	0.00317767	7.11368e-05	0.0634279	0.127	0.026	1
ENSMUSG00000097589	Dleu2	8.76186e-17	-0.474309	0.869	0.874	4.17441e-12	5.85578e-19	-0.517857	0.861	0.894	2.78987e-14	1.4006e-16	-0.454796	0.883	0.884	6.67289e-12	2.06356e-05	-0.223356	0.878	0.804	0.98314
ENSMUSG00000058600	Rpl30	9.05684e-17	0.361838	0.976	0.828	4.31495e-12	7.18968e-19	0.547592	0.974	0.745	3.42538e-14	7.93996e-19	0.558085	0.866	0.448	3.78283e-14	6.31411e-11	0.391603	0.935	0.73	3.00823e-06
ENSMUSG00000025151	Maged1	9.32175e-17	0.168216	0.523	0.163	4.44116e-12	5.84749e-16	0.185578	0.41	0.111	2.78592e-11	6.05714e-09	0.0854007	0.42	0.135	0.00028858	1.17451e-07	0.0479219	0.419	0.189	0.00559571
ENSMUSG00000045817	Zfp36l2	9.94616e-17	-0.501375	0.83	0.868	4.73865e-12	8.20488e-08	-0.318931	0.934	0.921	0.00390905	7.20908e-17	-0.438726	0.888	0.904	3.43462e-12	1.10235e-05	-0.271352	0.912	0.905	0.52519
ENSMUSG00000097695	Gm26905	1.01056e-16	-0.348688	0.952	0.961	4.81461e-12	3.41827e-19	-0.41731	0.944	0.952	1.62857e-14	1.93768e-15	-0.425894	0.98	0.989	9.2317e-11	9.49095e-09	-0.238478	0.968	0.98	0.000452177
ENSMUSG00000018920	Cxcl16	1.01291e-16	0.318919	0.727	0.31	4.82583e-12	1.29648e-23	0.445887	0.613	0.152	6.17683e-19	4.3326e-25	0.345031	0.684	0.201	2.06418e-20	5.84516e-25	0.508817	0.795	0.354	2.78481e-20
ENSMUSG00000073676	Hspe1	1.13409e-16	0.317925	0.939	0.641	5.40314e-12	2.44457e-17	0.485443	0.931	0.609	1.16467e-12	1.74703e-21	0.382584	0.949	0.683	8.3234e-17	1.09235e-13	0.257223	0.924	0.673	5.20427e-09
ENSMUSG00000020277	Pfkl	1.16561e-16	0.148721	0.548	0.203	5.55333e-12	1.32905e-07	0.0633974	0.375	0.167	0.00633198	6.19045e-11	0.0666321	0.499	0.181	2.94932e-06	0.00014405	0.0443928	0.371	0.154	1
ENSMUSG00000021290	2010107E04Rik	1.2148e-16	0.253925	0.858	0.473	5.78765e-12	4.50706e-14	0.364163	0.848	0.438	2.1473e-09	1.88777e-24	0.457924	0.908	0.455	8.9939e-20	2.2044e-09	0.245429	0.808	0.467	0.000105024
ENSMUSG00000066456	Hmgn3	1.21739e-16	0.146921	0.369	0.084	5.8e-12	2.47259e-20	0.263179	0.398	0.06	1.17802e-15	1.87708e-10	0.0731352	0.187	0.02	8.94296e-06	4.0935e-06	0.0230217	0.424	0.213	0.195026
ENSMUSG00000106706	C530043K16Rik	1.36151e-16	0.18764	0.343	0.071	6.48665e-12	2.84318e-11	0.0899619	0.158	0.025	1.35457e-06	NA	NA	NA	NA	NA	2.55403e-07	0.0814674	0.228	0.072	0.0121682
ENSMUSG00000029640	Usp12	1.38406e-16	0.234605	0.72	0.325	6.59409e-12	1.08264e-07	0.153962	0.53	0.237	0.00515802	0.000605197	-0.0153027	0.462	0.221	1	5.85483e-07	0.0944031	0.445	0.206	0.0278942
ENSMUSG00000028998	Tomm7	1.55187e-16	0.272381	0.887	0.514	7.39356e-12	2.29313e-13	0.321554	0.822	0.437	1.09252e-08	9.27076e-20	0.416732	0.908	0.458	4.41687e-15	2.84089e-05	0.183366	0.787	0.485	1
ENSMUSG00000090841	Myl6	1.61395e-16	0.432073	0.866	0.533	7.68933e-12	1.65345e-20	0.505426	0.908	0.561	7.87753e-16	3.08054e-12	0.399191	0.866	0.515	1.46766e-07	3.01864e-20	0.41547	0.895	0.611	1.43817e-15
ENSMUSG00000020262	Adarb1	1.66146e-16	0.121023	0.406	0.125	7.9157e-12	0.000952248	-0.00836952	0.587	0.375	1	2.23093e-07	0.0552413	0.32	0.101	0.0106288	0.0144645	-0.0424189	0.434	0.267	1
ENSMUSG00000021124	Vti1b	1.76458e-16	0.0503022	0.525	0.232	8.40699e-12	2.1178e-07	0.008915	0.397	0.191	0.0100898	1.15702e-06	0.0331806	0.571	0.27	0.0551237	0.00435138	-0.016347	0.434	0.246	1
ENSMUSG00000039252	Lgi2	1.78213e-16	0.180031	0.19	0.002	8.49061e-12	1.39929e-07	0.0739343	0.104	0.012	0.00666665	NA	NA	NA	NA	NA	NA	NA	NA	NA	NA
ENSMUSG00000072940	Gm10443	1.99405e-16	0.414588	0.832	0.498	9.50025e-12	NA	NA	NA	NA	NA	4.86486e-29	0.748472	0.879	0.512	2.31776e-24	2.14758e-14	0.433752	0.723	0.402	1.02317e-09
ENSMUSG00000056366	Fabp3-ps1	2.03046e-16	0.155367	0.212	0.01	9.67374e-12	NA	NA	NA	NA	NA	NA	NA	NA	NA	NA	NA	NA	NA	NA	NA
ENSMUSG00000062647	Rpl7a	2.31371e-16	0.457455	0.945	0.811	1.10232e-11	7.83695e-33	0.610061	0.908	0.769	3.73376e-28	1.62978e-35	0.611303	0.863	0.722	7.76474e-31	8.46044e-25	0.398359	0.931	0.79	4.03081e-20
ENSMUSG00000026819	Slc25a25	2.50387e-16	0.135726	0.331	0.083	1.19292e-11	3.44023e-05	0.057825	0.314	0.122	1	1.50523e-13	0.0371916	0.386	0.148	7.17138e-09	2.73068e-07	0.0378568	0.323	0.147	0.0130098
ENSMUSG00000024529	Lox	2.8394e-16	0.136	0.198	0.008	1.35278e-11	NA	NA	NA	NA	NA	8.5298e-51	0.515511	0.583	0.017	4.06385e-46	NA	NA	NA	NA	NA
ENSMUSG00000045128	Rpl18a	3.20517e-16	0.457116	0.98	0.799	1.52704e-11	2.45968e-43	0.594767	0.993	0.864	1.17187e-38	2.0429e-23	0.498386	0.793	0.3	9.73297e-19	5.69779e-16	0.421451	0.935	0.717	2.7146e-11
ENSMUSG00000075702	Selm	3.24659e-16	0.0752233	0.315	0.088	1.54677e-11	7.83421e-12	0.177695	0.348	0.098	3.73245e-07	0.0912725	-0.0693458	0.17	0.107	1	2.28846e-06	0.0875659	0.307	0.12	0.109029
ENSMUSG00000062078	Qk	3.30319e-16	-0.35867	0.983	0.989	1.57374e-11	1.20636e-06	-0.320101	0.969	0.971	0.0574744	7.32911e-05	-0.211031	0.961	0.921	1	2.18869e-07	-0.274413	0.984	0.99	0.0104276
ENSMUSG00000031447	Lamp1	3.59168e-16	0.210912	0.996	0.969	1.71118e-11	1.39109e-11	0.222331	0.993	0.969	6.62755e-07	0.479719	0.0157382	0.995	0.975	1	1.59032e-17	0.229387	0.998	0.976	7.57677e-13
ENSMUSG00000062997	Rpl35	4.30512e-16	0.531466	0.841	0.505	2.05109e-11	3.47382e-44	0.917406	0.914	0.46	1.65503e-39	NA	NA	NA	NA	NA	7.68476e-11	0.23974	0.28	0.089	3.66125e-06
ENSMUSG00000040479	Dgkz	4.38231e-16	0.170516	0.665	0.292	2.08786e-11	1.32892e-10	0.209466	0.526	0.177	6.33135e-06	1.89275e-16	0.209267	0.709	0.275	9.01761e-12	4.6289e-11	0.153526	0.487	0.193	2.20534e-06
ENSMUSG00000057262	Gm10020	4.90486e-16	0.447028	0.808	0.752	2.33682e-11	1.96502e-35	0.915564	0.866	0.515	9.36195e-31	1.26027e-07	-0.368859	0.008	0.123	0.00600432	6.40678e-23	0.655622	0.781	0.483	3.05238e-18
ENSMUSG00000058443	Rpl10-ps3	5.4606e-16	0.58117	0.832	0.511	2.6016e-11	1.45536e-17	0.691437	0.774	0.42	6.93379e-13	5.49282e-30	0.769923	0.904	0.477	2.61694e-25	3.7674e-15	0.542887	0.777	0.477	1.7949e-10
ENSMUSG00000025190	Got1	6.57825e-16	0.247436	0.591	0.178	3.13408e-11	4.42577e-06	0.0676344	0.209	0.057	0.210857	1.76792e-13	0.0868841	0.334	0.085	8.4229e-09	4.76381e-14	0.122704	0.36	0.11	2.26962e-09
ENSMUSG00000029648	Flt1	6.88718e-16	0.157579	0.197	0.008	3.28126e-11	NA	NA	NA	NA	NA	2.5516e-17	0.173157	0.227	0.002	1.21566e-12	NA	NA	NA	NA	NA
ENSMUSG00000035273	Hpse	7.17233e-16	0.151685	0.153	0.002	3.41711e-11	NA	NA	NA	NA	NA	NA	NA	NA	NA	NA	NA	NA	NA	NA	NA
ENSMUSG00000000131	Xpo6	1.02974e-15	-0.00909539	0.424	0.207	4.90599e-11	5.16287e-07	-0.0133302	0.411	0.218	0.0245975	2.1268e-09	-0.00018907	0.47	0.221	0.000101327	0.000151779	-0.00706729	0.387	0.198	1
ENSMUSG00000020377	Ltc4s	1.14371e-15	-0.435689	0.896	0.914	5.449e-11	0.0209967	-0.166318	0.941	0.919	1	1.31927e-08	0.337565	0.949	0.807	0.000628542	6.56372e-09	-0.355346	0.919	0.919	0.000312715
ENSMUSG00000078566	Bnip3	1.16587e-15	0.0977678	0.391	0.129	5.55457e-11	3.29855e-08	0.0604761	0.198	0.067	0.00157153	0.000209807	0.0575831	0.204	0.055	1	0.00537751	-0.0134378	0.157	0.089	1
ENSMUSG00000074802	Gas2l3	1.21052e-15	0.175746	0.262	0.034	5.76728e-11	NA	NA	NA	NA	NA	9.56114e-10	0.0651137	0.165	0.033	4.55522e-05	2.98726e-06	0.0973778	0.157	0.026	0.142322
ENSMUSG00000012405	Rpl15	1.32714e-15	0.397857	0.763	0.41	6.32288e-11	4.38619e-11	0.307842	0.756	0.442	2.08971e-06	8.28631e-26	0.602941	0.834	0.446	3.94785e-21	2.49677e-06	0.393648	0.719	0.417	0.118954
ENSMUSG00000066861	Oas1g	1.45184e-15	0.166746	0.309	0.058	6.91701e-11	NA	NA	NA	NA	NA	9.89619e-23	0.186947	0.286	0.028	4.71484e-18	NA	NA	NA	NA	NA
ENSMUSG00000029561	Oasl2	1.47865e-15	0.198351	0.303	0.044	7.04473e-11	NA	NA	NA	NA	NA	3.20515e-20	0.195986	0.311	0.032	1.52703e-15	NA	NA	NA	NA	NA
ENSMUSG00000037905	Bri3bp	1.72506e-15	0.157518	0.45	0.124	8.21871e-11	2.19312e-15	0.212799	0.407	0.107	1.04487e-10	1.05662e-20	0.187705	0.569	0.181	5.03406e-16	1.08418e-08	0.0935946	0.34	0.119	0.000516536
ENSMUSG00000078606	Gm4070	1.76989e-15	0.386769	0.801	0.455	8.43227e-11	1.28382e-13	0.265932	0.556	0.207	6.11653e-09	2.51935e-19	0.435916	0.771	0.394	1.2003e-14	2.49693e-11	0.166293	0.414	0.139	1.18961e-06
ENSMUSG00000043510	Hscb	2.39819e-15	0.0980152	0.404	0.131	1.14257e-10	8.525e-05	0.0676454	0.255	0.083	1	4.26153e-16	0.10326	0.417	0.112	2.03032e-11	2.1201e-09	0.0458863	0.292	0.107	0.000101008
ENSMUSG00000028917	Plekhm2	2.72785e-15	0.123293	0.488	0.168	1.29963e-10	0.0207993	0.0460283	0.387	0.199	1	1.81242e-10	0.0714083	0.498	0.195	8.63493e-06	6.19912e-05	0.0567502	0.329	0.14	1
ENSMUSG00000037805	Rpl10a	3.01205e-15	0.509825	0.591	0.228	1.43503e-10	1.99395e-55	0.866355	0.98	0.682	9.49979e-51	5.67438e-67	0.81696	0.997	0.895	2.70345e-62	1.23668e-12	0.512562	0.486	0.2	5.8919e-08
ENSMUSG00000060063	Alox5ap	3.55954e-15	-0.446119	0.822	0.834	1.69587e-10	3.29222e-11	-0.396628	0.825	0.821	1.56851e-06	3.17997e-19	-0.386726	0.941	0.932	1.51503e-14	1.50467e-07	-0.275006	0.945	0.947	0.00716871
ENSMUSG00000053332	Gas5	4.13362e-15	0.242195	0.938	0.708	1.96938e-10	7.47748e-19	0.393255	0.902	0.542	3.5625e-14	9.67605e-14	0.405533	0.947	0.618	4.60996e-09	1.15968e-05	0.217789	0.824	0.531	0.552505
ENSMUSG00000034612	Chst11	4.20826e-15	0.0980911	0.387	0.128	2.00494e-10	2.67508e-08	0.123821	0.35	0.116	0.00127449	4.75733e-18	0.176422	0.529	0.15	2.26653e-13	4.66233e-05	0.0951867	0.317	0.118	1
ENSMUSG00000026087	Mrpl30	4.31208e-15	0.122274	0.648	0.29	2.05441e-10	5.82431e-11	0.105482	0.548	0.259	2.77487e-06	1.23382e-07	0.0641105	0.521	0.207	0.0058783	6.80363e-10	0.058169	0.546	0.294	3.24145e-05
ENSMUSG00000064358	mt-Co3	5.48456e-15	0.81961	0.999	0.999	2.61301e-10	5.96486e-41	0.814832	0.996	0.993	2.84184e-36	7.93684e-07	0.528784	1	0.999	0.0378135	2.7582e-11	0.482914	1	0.999	1.31409e-06
ENSMUSG00000037926	Ssh2	5.50923e-15	-0.389762	0.913	0.919	2.62476e-10	7.7175e-27	-0.496178	0.909	0.944	3.67685e-22	8.98629e-16	-0.404118	0.933	0.945	4.28134e-11	5.4059e-07	-0.184752	0.938	0.912	0.0257553
ENSMUSG00000004032	Gstm5	5.77666e-15	0.118879	0.389	0.106	2.75217e-10	0.00146582	0.0506095	0.173	0.06	1	0.002421	-0.0176071	0.599	0.344	1	6.7423e-11	0.12447	0.403	0.138	3.21223e-06
ENSMUSG00000087006	Gm13889	6.02847e-15	0.154581	0.258	0.062	2.87214e-10	1.86404e-09	0.179273	0.123	0.002	8.88082e-05	NA	NA	NA	NA	NA	0.0405223	-0.0413429	0.375	0.257	1
ENSMUSG00000026701	Prdx6	6.072e-15	0.111503	0.538	0.203	2.89288e-10	5.92725e-15	0.185151	0.45	0.135	2.82392e-10	8.46235e-17	0.165795	0.658	0.258	4.03172e-12	8.96957e-10	0.057079	0.427	0.191	4.27337e-05
ENSMUSG00000071644	Eef1g	6.31348e-15	0.336636	0.904	0.578	3.00793e-10	3.37693e-16	0.39006	0.887	0.61	1.60887e-11	1.75943e-28	0.463778	0.956	0.654	8.38244e-24	2.76924e-07	0.264786	0.848	0.593	0.0131935
ENSMUSG00000040883	Tmem205	6.58319e-15	0.109914	0.244	0.038	3.13643e-10	NA	NA	NA	NA	NA	1.61557e-06	0.0463874	0.156	0.031	0.0769706	NA	NA	NA	NA	NA
ENSMUSG00000030652	Coq7	7.02069e-15	0.0957511	0.322	0.089	3.34487e-10	1.27886e-06	0.0866453	0.263	0.075	0.0609287	5.71391e-15	0.0451785	0.359	0.105	2.72228e-10	8.14339e-11	0.0892975	0.363	0.138	3.87976e-06
ENSMUSG00000019823	Mical1	7.4205e-15	0.0657308	0.26	0.066	3.53535e-10	1.78297e-07	0.0568021	0.235	0.079	0.00849459	2.71943e-14	0.0902533	0.4	0.119	1.29562e-09	4.45387e-06	0.0558487	0.169	0.049	0.212196
ENSMUSG00000031246	Sh3bgrl	7.54311e-15	0.0943091	0.223	0.035	3.59376e-10	NA	NA	NA	NA	NA	2.24945e-08	0.0549756	0.123	0.012	0.00107171	3.56853e-09	0.088279	0.17	0.028	0.000170016
ENSMUSG00000021458	2010111I01Rik	8.58365e-15	0.0744337	0.243	0.061	4.08951e-10	1.38732e-16	0.19551	0.394	0.101	6.60961e-12	9.47378e-10	0.0497179	0.26	0.068	4.51359e-05	0.000388226	0.0316276	0.213	0.081	1
ENSMUSG00000109357	RP23-383B18.1	8.69469e-15	0.0685443	0.488	0.196	4.14241e-10	0.264697	-0.186279	0.668	0.537	1	1.5205e-08	0.123408	0.83	0.509	0.000724412	1.02276e-08	0.0334645	0.337	0.143	0.000487276
ENSMUSG00000039316	Rftn1	9.87521e-15	0.106203	0.258	0.048	4.70485e-10	NA	NA	NA	NA	NA	2.05454e-05	-0.0185478	0.425	0.201	0.978847	3.33724e-07	0.0749097	0.142	0.026	0.0158996
ENSMUSG00000031609	Sap30	1.04793e-14	0.00377319	0.305	0.134	4.99266e-10	7.78952e-11	0.116077	0.36	0.116	3.71116e-06	7.01945e-11	0.0471264	0.372	0.124	3.34428e-06	0.148282	-0.00983054	0.266	0.145	1
ENSMUSG00000054364	Rhob	1.13917e-14	-0.390757	0.911	0.902	5.42736e-10	1.12161e-21	-0.50388	0.879	0.898	5.34367e-17	3.86382e-36	-0.56431	0.918	0.931	1.84084e-31	9.34871e-14	-0.385262	0.873	0.867	4.45401e-09
ENSMUSG00000041538	H2-Ob	1.16042e-14	0.121592	0.455	0.145	5.52858e-10	1.9877e-05	0.046201	0.125	0.027	0.946998	2.52076e-11	0.0460373	0.252	0.065	1.20096e-06	5.18757e-10	0.0600379	0.439	0.198	2.47151e-05
ENSMUSG00000038523	1700003F12Rik	1.20364e-14	0.125003	0.346	0.091	5.73448e-10	0.000808753	0.0320625	0.121	0.038	1	1.63143e-06	0.0449223	0.188	0.044	0.0777264	NA	NA	NA	NA	NA
ENSMUSG00000097224	Gm26716	1.35259e-14	0.150295	0.343	0.069	6.44413e-10	5.95616e-11	0.0975652	0.139	0.005	2.83769e-06	1.3301e-13	0.091477	0.196	0.008	6.33698e-09	1.19274e-09	0.102937	0.199	0.032	5.68256e-05
ENSMUSG00000026956	Uap1l1	1.61614e-14	0.154074	0.613	0.245	7.69977e-10	1.12256e-10	0.149627	0.397	0.119	5.34821e-06	2.87195e-17	0.137055	0.317	0.053	1.36828e-12	9.23684e-08	0.120626	0.328	0.106	0.00440071
ENSMUSG00000009035	Tmem184b	1.72667e-14	0.0713086	0.459	0.185	8.22636e-10	1.26734e-05	0.0378629	0.337	0.145	0.603799	1.77216e-11	0.103256	0.597	0.226	8.44308e-07	0.00226973	-0.00657828	0.379	0.201	1
ENSMUSG00000017778	Cox7c	1.78255e-14	0.322878	0.831	0.493	8.49261e-10	6.8271e-21	0.481994	0.838	0.48	3.25264e-16	1.53569e-34	0.651596	0.871	0.401	7.31651e-30	2.07643e-09	0.269599	0.785	0.496	9.89272e-05
ENSMUSG00000021831	Ero1l	1.81982e-14	0.0230217	0.234	0.073	8.67018e-10	0.0040687	0.025241	0.191	0.077	1	6.70798e-09	0.0520635	0.406	0.137	0.000319589	0.00159636	0.00781069	0.158	0.063	1
ENSMUSG00000019942	Cdk1	2.11886e-14	0.0737245	0.162	0.022	1.00949e-09	0.00130146	0.0516909	0.132	0.035	1	4.25674e-07	0.0308997	0.11	0.018	0.0202804	3.34688e-06	0.050759	0.122	0.03	0.159455
ENSMUSG00000037499	Nenf	2.23484e-14	0.25588	0.789	0.388	1.06474e-09	2.84379e-12	0.403974	0.852	0.443	1.35487e-07	3.74116e-05	-0.0112088	0.708	0.414	1	4.12542e-07	0.218089	0.739	0.392	0.0196547
ENSMUSG00000023150	Ivns1abp	2.31664e-14	-0.480934	0.891	0.901	1.10372e-09	9.96692e-25	-0.637383	0.907	0.942	4.74854e-20	5.37194e-13	-0.417686	0.919	0.9	2.55936e-08	6.53744e-15	-0.402155	0.917	0.927	3.11463e-10
ENSMUSG00000093930	Hmgcs1	2.45467e-14	0.0523599	0.318	0.119	1.16948e-09	0.00433789	0.0281403	0.241	0.106	1	3.12004e-05	0.0531352	0.325	0.103	1	2.52404e-05	0.0615213	0.36	0.164	1
ENSMUSG00000004677	Myo9b	2.56885e-14	0.0942279	0.515	0.21	1.22388e-09	1.67139e-11	0.0798826	0.404	0.166	7.96302e-07	6.54894e-09	0.126448	0.588	0.226	0.000312011	1.203e-07	0.0768775	0.414	0.177	0.00573147
ENSMUSG00000029096	Htra3	2.61841e-14	0.112848	0.212	0.039	1.24749e-09	7.52713e-06	-0.0104338	0.548	0.331	0.358615	0.000349103	-0.0417821	0.392	0.206	1	9.10246e-06	0.0420196	0.253	0.109	0.433668
ENSMUSG00000029156	Sgcb	2.72505e-14	0.0242214	0.291	0.115	1.2983e-09	0.010887	-0.00331728	0.276	0.135	1	1.28311e-10	0.00118559	0.397	0.161	6.11311e-06	1.42119e-05	-0.00156016	0.232	0.106	0.677095
ENSMUSG00000022303	Dcstamp	2.80587e-14	0.138705	0.154	0.001	1.3368e-09	2.13026e-69	1.15525	0.756	0.032	1.01492e-64	1.23861e-60	0.793264	0.635	0.005	5.90113e-56	NA	NA	NA	NA	NA
ENSMUSG00000031848	Lsm4	2.87947e-14	0.153094	0.652	0.276	1.37186e-09	4.34112e-13	0.213756	0.503	0.151	2.06824e-08	1.81319e-10	0.179753	0.667	0.252	8.63858e-06	3.90094e-08	0.124309	0.433	0.173	0.00185853
ENSMUSG00000031214	Ophn1	3.31171e-14	-0.468763	0.79	0.798	1.5778e-09	7.56493e-18	-0.61461	0.632	0.736	3.60416e-13	0.000121613	-0.364452	0.768	0.733	1	0.00903171	-0.215178	0.827	0.735	1
ENSMUSG00000060739	Nsa2	3.42584e-14	0.279708	0.838	0.446	1.63217e-09	4.44353e-14	0.295059	0.804	0.429	2.11703e-09	3.0373e-18	0.336814	0.793	0.376	1.44706e-13	7.19099e-08	0.222451	0.705	0.372	0.003426
ENSMUSG00000028412	Slc44a1	3.45779e-14	0.0903336	0.349	0.097	1.6474e-09	0.000124654	0.0225754	0.198	0.076	1	3.57764e-11	0.0861834	0.341	0.081	1.70449e-06	9.225e-06	0.0305448	0.228	0.088	0.439507
ENSMUSG00000033020	Polr2f	3.4918e-14	0.177242	0.645	0.251	1.6636e-09	3.58834e-08	0.0873737	0.509	0.222	0.00170959	2.70998e-07	0.132064	0.645	0.269	0.0129111	6.8181e-12	0.120497	0.578	0.269	3.24835e-07
ENSMUSG00000001751	Naglu	3.49329e-14	0.253007	0.799	0.414	1.66431e-09	6.54434e-09	0.223407	0.693	0.321	0.000311792	1.35057e-06	0.148855	0.748	0.372	0.064345	3.6828e-06	0.142599	0.7	0.397	0.17546
ENSMUSG00000027620	Rbm39	4.2255e-14	-0.348459	0.961	0.95	2.01315e-09	1.54286e-21	-0.433523	0.958	0.954	7.35063e-17	0.000266717	-0.241957	0.963	0.932	1	3.11115e-06	-0.218986	0.973	0.966	0.148224
ENSMUSG00000020029	Nudt4	4.53025e-14	0.0952441	0.557	0.225	2.15835e-09	0.000332512	0.0411968	0.517	0.261	1	7.85089e-17	0.0962374	0.563	0.209	3.7404e-12	3.87819e-08	0.129166	0.515	0.226	0.00184769
ENSMUSG00000071451	Psmg4	4.5864e-14	0.0877251	0.489	0.18	2.1851e-09	5.57039e-14	0.101145	0.344	0.118	2.6539e-09	4.21374e-14	0.175618	0.596	0.177	2.00755e-09	9.82674e-07	0.108082	0.411	0.159	0.0468175
ENSMUSG00000032018	Sc5d	4.61745e-14	0.0906085	0.289	0.076	2.19989e-09	1.86251e-16	0.162137	0.317	0.071	8.87354e-12	1.76618e-13	0.0804824	0.288	0.073	8.4146e-09	0.000103196	0.0485313	0.321	0.133	1
ENSMUSG00000096199	Ptrhd1	4.69826e-14	0.110781	0.479	0.168	2.23839e-09	3.04823e-10	0.111883	0.287	0.074	1.45227e-05	2.26099e-12	0.0905504	0.411	0.115	1.0772e-07	1.20071e-12	0.0832647	0.308	0.1	5.72054e-08
ENSMUSG00000028798	Eif3i	4.88489e-14	0.175718	0.791	0.41	2.32731e-09	4.65481e-08	0.225744	0.761	0.387	0.00221769	4.24004e-11	0.188504	0.802	0.414	2.02008e-06	1.99662e-07	0.115752	0.742	0.444	0.00951248
ENSMUSG00000001056	Nhp2	4.89779e-14	0.120345	0.541	0.21	2.33345e-09	1.06942e-07	0.124111	0.466	0.185	0.00509503	1.81748e-18	0.132323	0.636	0.239	8.65901e-14	0.00215137	0.0616094	0.454	0.216	1
ENSMUSG00000023982	Guca1a	4.9627e-14	0.111063	0.414	0.13	2.36438e-09	1.05928e-06	0.100375	0.336	0.108	0.0504672	NA	NA	NA	NA	NA	7.245e-09	0.0685666	0.365	0.151	0.000345173
ENSMUSG00000031097	Tnni2	5.20953e-14	0.112324	0.435	0.143	2.48198e-09	3.28895e-23	0.3602	0.487	0.075	1.56695e-18	4.62206e-27	0.267185	0.538	0.106	2.20209e-22	2.9161e-08	0.0577831	0.273	0.095	0.00138932
ENSMUSG00000036594	H2-Aa	5.25031e-14	0.960525	0.27	0.062	2.5014e-09	5.84911e-40	2.19558	0.529	0.042	2.78669e-35	2.93052e-25	1.02906	0.431	0.046	1.39619e-20	1.0811e-15	0.7234	0.226	0.04	5.15068e-11
ENSMUSG00000023367	Tmem176a	5.34514e-14	0.326911	0.948	0.714	2.54658e-09	5.25196e-41	0.819094	0.978	0.758	2.50219e-36	0.92146	-0.0865858	0.232	0.193	1	4.19474e-10	0.377224	0.915	0.71	1.9985e-05
ENSMUSG00000024381	Bin1	5.51064e-14	-0.386429	0.957	0.963	2.62544e-09	1.33732e-30	-0.5427	0.92	0.948	6.37139e-26	3.42297e-20	-0.349647	0.952	0.931	1.63081e-15	1.80092e-08	-0.18318	0.974	0.968	0.000858013
ENSMUSG00000016528	Mapkapk2	6.18977e-14	0.151148	0.637	0.286	2.94899e-09	7.28879e-11	0.161664	0.604	0.271	3.4726e-06	1.33522e-08	0.115038	0.722	0.348	0.00063614	6.67841e-07	0.129388	0.594	0.282	0.031818
ENSMUSG00000027940	Tpm3	6.3734e-14	-0.366455	0.945	0.929	3.03648e-09	2.95839e-11	-0.362228	0.895	0.842	1.40947e-06	0.322109	-0.115759	0.904	0.749	1	0.000189661	-0.189064	0.946	0.9	1
ENSMUSG00000041112	Elmo1	6.6046e-14	-0.453645	0.778	0.788	3.14663e-09	9.47165e-14	-0.467473	0.679	0.701	4.51258e-09	1.21042e-10	-0.380733	0.796	0.727	5.7668e-06	2.82708e-08	-0.307299	0.768	0.743	0.00134691
ENSMUSG00000004709	Cd244	7.13193e-14	0.116536	0.239	0.044	3.39787e-09	1.81996e-22	0.327141	0.382	0.063	8.67085e-18	7.86461e-19	0.192351	0.379	0.073	3.74693e-14	7.2403e-09	0.100138	0.207	0.038	0.00034495
ENSMUSG00000074884	Serf2	7.21195e-14	0.285318	0.918	0.667	3.43599e-09	1.2385e-19	0.444637	0.945	0.702	5.90059e-15	3.1453e-29	0.39635	0.991	0.91	1.49851e-24	1.30048e-10	0.29853	0.924	0.692	6.19588e-06
ENSMUSG00000029174	Tbc1d1	7.32262e-14	0.0550424	0.326	0.114	3.48872e-09	1.32244e-08	0.0555848	0.311	0.126	0.000630049	8.26992e-06	-0.00077941	0.362	0.156	0.394004	8.39776e-09	0.0717012	0.276	0.092	0.000400095
ENSMUSG00000021286	Zfyve21	7.83314e-14	0.0520053	0.464	0.194	3.73194e-09	0.106751	-0.092319	0.497	0.327	1	0.000470871	-0.0563786	0.493	0.263	1	0.148272	-0.0529592	0.691	0.489	1
ENSMUSG00000097654	Gm26714	8.04852e-14	0.138818	0.265	0.037	3.83456e-09	NA	NA	NA	NA	NA	8.37126e-14	0.0917527	0.171	0.015	3.98832e-09	NA	NA	NA	NA	NA
ENSMUSG00000079037	Prnp	8.81285e-14	0.0837497	0.186	0.031	4.19871e-09	1.0944e-08	0.135547	0.207	0.026	0.000521405	5.68389e-09	0.0759287	0.213	0.042	0.000270797	0.000254158	0.0443861	0.192	0.062	1
ENSMUSG00000092203	1110038B12Rik	9.32635e-14	0.122694	0.49	0.171	4.44335e-09	1.44483e-07	0.0991637	0.344	0.123	0.0068836	1.6162e-21	0.188438	0.551	0.145	7.70007e-17	0.000490793	0.0808662	0.385	0.162	1
ENSMUSG00000081406	Rps6-ps4	9.44789e-14	0.421141	0.944	0.833	4.50126e-09	NA	NA	NA	NA	NA	5.33699e-13	-0.502453	0.025	0.206	2.5427e-08	5.24162e-09	0.422511	0.9	0.782	0.000249726
ENSMUSG00000064354	mt-Co2	9.4514e-14	1.07394	0.995	0.997	4.50293e-09	0.0013097	-0.0246605	0.171	0.406	1	0.625194	0.195694	0.686	0.801	1	1.7201e-07	0.56675	0.999	0.998	0.00819506
ENSMUSG00000018819	Lsp1	1.02041e-13	0.207278	0.666	0.309	4.86152e-09	2.41428e-28	0.432406	0.444	0.061	1.15023e-23	0.0137496	0.10408	0.838	0.585	1	5.69409e-06	0.156576	0.535	0.241	0.271283
ENSMUSG00000045502	Hcar2	1.03602e-13	0.141618	0.292	0.062	4.93592e-09	0.00814649	-0.0178828	0.169	0.088	1	6.73771e-17	0.129344	0.257	0.026	3.21005e-12	1.23485e-07	0.127605	0.238	0.054	0.00588321
ENSMUSG00000066621	Tecpr1	1.0909e-13	0.0764348	0.488	0.223	5.19738e-09	0.00379923	-0.0621334	0.385	0.255	1	4.07115e-09	0.0152443	0.446	0.2	0.000193962	0.25821	-0.0258745	0.363	0.209	1
ENSMUSG00000028080	Lrba	1.12982e-13	-0.523219	0.663	0.7	5.3828e-09	0.13778	-0.200717	0.127	0.162	1	0.874336	-0.150218	0.258	0.188	1	2.64515e-17	-0.43736	0.752	0.782	1.26023e-12
ENSMUSG00000023328	Ache	1.20105e-13	0.0536088	0.206	0.058	5.72215e-09	5.25238e-05	-0.0544586	0.205	0.123	1	0.0249416	-0.0433682	0.162	0.087	1	0.779064	-0.0205059	0.112	0.066	1
ENSMUSG00000021871	Pnp	1.35307e-13	-0.457731	0.827	0.811	6.44641e-09	4.12042e-22	-0.682249	0.635	0.731	1.96309e-17	6.39651e-10	-0.299363	0.924	0.879	3.04749e-05	0.000141616	-0.292404	0.847	0.814	1
ENSMUSG00000072772	Grcc10	1.36443e-13	0.276465	0.946	0.7	6.50058e-09	1.24382e-15	0.315817	0.895	0.594	5.92594e-11	1.26407e-15	0.348274	0.955	0.64	6.02243e-11	2.0719e-07	0.117094	0.894	0.687	0.00987115
ENSMUSG00000063954	Hist2h2aa2	1.37107e-13	0.191261	0.39	0.109	6.53219e-09	6.8128e-08	0.186375	0.313	0.109	0.00324582	3.30456e-20	0.253457	0.476	0.13	1.57439e-15	3.66055e-08	0.0976884	0.282	0.102	0.001744
ENSMUSG00000006057	Atp5g1	1.40772e-13	0.256484	0.694	0.343	6.7068e-09	2.13266e-09	0.219722	0.873	0.593	0.000101607	9.2101e-20	0.389352	0.799	0.389	4.38797e-15	1.68086e-09	0.240387	0.692	0.402	8.00814e-05
ENSMUSG00000058715	Fcer1g	1.63921e-13	0.213469	0.999	0.999	7.80969e-09	2.4868e-25	0.282366	0.999	0.998	1.18479e-20	0.941238	0.0327017	0.997	0.996	1	1.23013e-13	0.17772	1	0.999	5.86069e-09
ENSMUSG00000024962	Vegfb	1.70839e-13	0.140799	0.717	0.353	8.1393e-09	7.5951e-14	0.117118	0.51	0.214	3.61853e-09	3.9355e-10	0.111616	0.61	0.264	1.87499e-05	2.32942e-09	0.142436	0.598	0.302	0.00011098
ENSMUSG00000028773	Fabp3	1.71211e-13	0.218487	0.184	0.004	8.15703e-09	NA	NA	NA	NA	NA	NA	NA	NA	NA	NA	NA	NA	NA	NA	NA
ENSMUSG00000022312	Eif3h	1.73918e-13	0.276441	0.929	0.633	8.28599e-09	4.28316e-20	0.41697	0.915	0.557	2.04063e-15	4.01414e-16	0.287509	0.93	0.617	1.91246e-11	1.23584e-05	0.218665	0.879	0.601	0.58879
ENSMUSG00000024737	Slc15a3	1.83493e-13	0.238172	0.762	0.382	8.74214e-09	3.14544e-19	0.333811	0.664	0.264	1.49858e-14	2.12996e-16	0.33458	0.813	0.402	1.01478e-11	9.20654e-10	0.159688	0.673	0.384	4.38627e-05
ENSMUSG00000031813	Mvb12a	1.97008e-13	0.0775831	0.457	0.168	9.38605e-09	2.80409e-06	0.0814227	0.425	0.174	0.133595	9.42012e-14	0.0387114	0.453	0.171	4.48803e-09	1.89401e-06	0.0163225	0.323	0.147	0.0902364
ENSMUSG00000028645	Slc2a1	2.00225e-13	0.157588	0.487	0.161	9.53933e-09	1.85062e-08	0.137966	0.378	0.13	0.000881692	1.1165e-08	0.0754313	0.421	0.147	0.000531932	2.39412e-05	0.0426134	0.326	0.151	1
ENSMUSG00000045205	Dpy19l4	2.03541e-13	0.0842551	0.684	0.358	9.6973e-09	6.84636e-09	0.0137375	0.419	0.206	0.000326181	1.75585e-05	0.0570887	0.502	0.201	0.836537	1.68115e-06	0.103841	0.603	0.31	0.0800949
ENSMUSG00000052456	Asna1	2.11405e-13	0.0417526	0.369	0.141	1.0072e-08	2.70555e-06	0.0721686	0.321	0.13	0.1289	1.3906e-06	0.04372	0.401	0.144	0.0662523	0.00101292	0.0495047	0.334	0.144	1
ENSMUSG00000020917	Acly	2.11559e-13	0.0641883	0.575	0.265	1.00793e-08	7.0077e-05	0.00970234	0.48	0.271	1	9.63317e-05	0.0363364	0.614	0.304	1	1.47895e-05	0.0795623	0.551	0.282	0.704617
ENSMUSG00000022961	Son	2.31656e-13	-0.385227	0.951	0.955	1.10368e-08	8.88601e-23	-0.476407	0.957	0.963	4.23356e-18	0.00163142	-0.188636	0.981	0.943	1	7.21307e-09	-0.235555	0.974	0.962	0.000343652
ENSMUSG00000083411	Rpl30-ps10	2.4192e-13	0.749355	0.665	0.438	1.15258e-08	4.70492e-15	0.757635	0.695	0.412	2.24157e-10	0.0137461	0.124769	0.123	0.231	1	8.43368e-17	0.68875	0.72	0.452	4.01806e-12
ENSMUSG00000030605	Mfge8	2.8988e-13	0.0938749	0.314	0.079	1.38107e-08	2.87971e-08	0.12329	0.435	0.154	0.00137198	NA	NA	NA	NA	NA	0.000148862	0.0553389	0.435	0.203	1
ENSMUSG00000030649	Anapc15	3.00981e-13	0.0574915	0.394	0.153	1.43397e-08	5.57732e-10	0.131857	0.329	0.091	2.6572e-05	5.63442e-07	-0.019237	0.521	0.253	0.0268441	9.25599e-07	0.0597061	0.275	0.098	0.0440983
ENSMUSG00000108443	RP23-181P23.2	3.01884e-13	0.0893342	0.331	0.108	1.43827e-08	0.0010774	0.0415988	0.23	0.088	1	6.33437e-19	0.181148	0.407	0.086	3.01789e-14	2.06499e-08	0.0774931	0.307	0.112	0.000983825
ENSMUSG00000034993	Vat1	3.08456e-13	0.0928264	0.232	0.04	1.46957e-08	3.97839e-10	0.110042	0.23	0.045	1.89542e-05	1.77231e-11	0.131891	0.288	0.048	8.44382e-07	1.01703e-10	0.0869303	0.196	0.047	4.84545e-06
ENSMUSG00000002233	Rhoc	3.14133e-13	0.201862	0.534	0.166	1.49662e-08	5.87819e-09	0.117616	0.667	0.381	0.000280055	1.65901e-19	0.278065	0.639	0.209	7.90401e-15	3.64162e-08	0.152677	0.433	0.175	0.00173497
ENSMUSG00000025362	Rps26	3.18654e-13	0.446807	0.97	0.78	1.51816e-08	2.78829e-45	0.728237	0.988	0.791	1.32842e-40	6.30275e-60	1.00153	0.981	0.645	3.00282e-55	9.63127e-28	0.507311	0.964	0.769	4.58863e-23
ENSMUSG00000098234	Snhg6	3.22564e-13	0.0707353	0.406	0.145	1.53679e-08	0.000130126	0.0164003	0.129	0.045	1	2.37315e-12	0.0440952	0.244	0.062	1.13064e-07	0.00974262	0.0315308	0.268	0.121	1
ENSMUSG00000020267	Hint1	3.24444e-13	0.243468	0.936	0.676	1.54575e-08	4.02678e-15	0.389083	0.915	0.577	1.91848e-10	1.40496e-20	0.337712	0.947	0.663	6.69365e-16	4.18244e-09	0.23803	0.904	0.629	0.000199264
ENSMUSG00000036896	C1qc	3.27557e-13	-0.156195	1	1	1.56058e-08	1.92106e-47	-0.613118	0.995	1	9.1525e-43	1.25333e-33	-0.435823	0.998	1	5.97125e-29	0.355789	-0.0410773	0.999	0.999	1
ENSMUSG00000024369	Nelfe	3.43153e-13	0.0636144	0.408	0.151	1.63488e-08	4.59368e-06	0.0466891	0.273	0.107	0.218857	1.08541e-08	0.0350302	0.373	0.132	0.000517121	1.214e-07	0.0091652	0.34	0.164	0.00578386
ENSMUSG00000041120	Nbl1	3.72118e-13	0.143219	0.269	0.04	1.77288e-08	0.0103175	0.066095	0.253	0.098	1	3.55003e-11	0.0645128	0.252	0.057	1.69134e-06	3.56424e-09	0.0981567	0.323	0.111	0.000169811
ENSMUSG00000046432	Ngfrap1	3.72669e-13	0.109672	0.293	0.067	1.7755e-08	6.73459e-14	0.210766	0.405	0.104	3.20856e-09	2.1674e-18	0.119328	0.328	0.07	1.03262e-13	3.26991e-07	0.12165	0.383	0.133	0.0155788
ENSMUSG00000024349	Tmem173	3.81419e-13	-0.419628	0.81	0.796	1.8172e-08	4.83878e-09	-0.490451	0.679	0.714	0.000230534	7.32479e-10	-0.373526	0.802	0.737	3.48975e-05	1.25559e-06	-0.313979	0.857	0.848	0.0598201
ENSMUSG00000020444	Guk1	4.10031e-13	0.0346289	0.434	0.181	1.95351e-08	4.86188e-09	0.0810431	0.343	0.128	0.000231634	1.91681e-11	0.0498568	0.485	0.181	9.13228e-07	0.00324303	0.0419461	0.487	0.243	1
ENSMUSG00000041841	Rpl37	4.89556e-13	0.368435	0.959	0.75	2.33239e-08	5.5234e-58	0.650529	0.999	0.97	2.63151e-53	9.53124e-78	0.902522	1	0.973	4.54097e-73	2.49259e-09	0.362334	0.943	0.731	0.000118755
ENSMUSG00000049751	Rpl36al	5.05572e-13	0.331845	0.888	0.583	2.4087e-08	2.14176e-22	0.461392	0.899	0.575	1.0204e-17	3.37239e-17	0.472492	0.891	0.56	1.60671e-12	2.23411e-11	0.294641	0.797	0.512	1.0644e-06
ENSMUSG00000052459	Atp6v1a	5.27811e-13	0.160525	0.574	0.223	2.51465e-08	2.8739e-09	0.0533927	0.444	0.211	0.000136921	3.20934e-06	0.1347	0.594	0.245	0.152903	4.41158e-13	0.0809677	0.473	0.211	2.10181e-08
ENSMUSG00000026473	Glul	5.42985e-13	-0.390631	0.865	0.817	2.58694e-08	2.46473e-30	-0.762927	0.845	0.924	1.17427e-25	4.08162e-24	-0.466925	0.963	0.962	1.9446e-19	5.57966e-32	-0.478929	0.983	0.993	2.65832e-27
ENSMUSG00000020483	Dynll2	5.43291e-13	0.0633424	0.602	0.278	2.5884e-08	1.21579e-08	0.135843	0.586	0.285	0.000579239	1.37788e-09	0.0815189	0.597	0.264	6.56465e-05	0.000979271	-0.018272	0.469	0.274	1
ENSMUSG00000001467	Cyp51	5.86349e-13	0.114374	0.285	0.066	2.79354e-08	0.000328883	0.0599854	0.221	0.078	1	5.20687e-16	0.147082	0.328	0.068	2.48071e-11	3.95023e-05	0.0809036	0.293	0.106	1
ENSMUSG00000040209	Zfp704	6.00934e-13	0.103974	0.408	0.127	2.86303e-08	0.00632217	-0.0255856	0.392	0.212	1	3.16129e-10	0.072445	0.386	0.123	1.50613e-05	1.03209e-08	0.0629989	0.273	0.092	0.00049172
ENSMUSG00000028927	Padi2	6.07854e-13	0.0772975	0.501	0.207	2.896e-08	0.000138549	0.050674	0.256	0.103	1	0.000757142	0.0165577	0.152	0.045	1	0.00824266	0.0121475	0.255	0.111	1
ENSMUSG00000007877	Tcap	6.24144e-13	0.182748	0.158	0.004	2.97361e-08	1.0863e-64	1.2996	0.754	0.104	5.17545e-60	NA	NA	NA	NA	NA	NA	NA	NA	NA	NA
ENSMUSG00000029622	Arpc1b	6.45928e-13	0.250362	0.989	0.903	3.07739e-08	7.44825e-14	0.345809	0.983	0.875	3.54857e-09	5.42686e-09	0.208047	0.989	0.848	0.000258552	3.11606e-17	0.248741	0.986	0.887	1.48459e-12
ENSMUSG00000024248	Cox7a2l	6.4986e-13	0.303001	0.967	0.795	3.09613e-08	1.2092e-18	0.374484	0.956	0.695	5.76101e-14	9.82872e-36	0.415495	0.966	0.74	4.6827e-31	1.97005e-08	0.21546	0.925	0.733	0.000938592
ENSMUSG00000035150	Eif2s3x	6.94076e-13	0.0791295	0.402	0.153	3.30678e-08	3.74217e-06	0.0319467	0.321	0.136	0.178288	1.15242e-13	0.0791353	0.535	0.205	5.49047e-09	2.6558e-05	0.0682269	0.332	0.132	1
ENSMUSG00000030662	Ipo5	7.78715e-13	0.0487493	0.415	0.16	3.71003e-08	5.06393e-10	0.0534921	0.359	0.151	2.41261e-05	1.63294e-10	0.0378139	0.435	0.169	7.7798e-06	7.39776e-07	0.0658081	0.342	0.142	0.0352452
ENSMUSG00000010307	Tmem86a	8.13095e-13	-0.357485	0.861	0.802	3.87383e-08	2.18353e-16	-0.426505	0.797	0.783	1.0403e-11	8.47666e-08	-0.261547	0.877	0.782	0.00403854	0.0041074	-0.192735	0.82	0.717	1
ENSMUSG00000028048	Gba	8.58347e-13	0.143278	0.541	0.19	4.08942e-08	8.51357e-13	0.249779	0.62	0.249	4.05612e-08	1.03407e-10	0.135886	0.622	0.243	4.92663e-06	0.000395341	0.0881659	0.476	0.208	1
ENSMUSG00000060166	Zdhhc8	9.41318e-13	0.0471358	0.356	0.123	4.48472e-08	4.78223e-05	-0.00330859	0.283	0.137	1	3.34167e-06	-0.0187283	0.386	0.168	0.159207	0.000110498	0.0235052	0.3	0.137	1
ENSMUSG00000033475	Tomm6	9.42051e-13	0.260982	0.858	0.462	4.48821e-08	2.07417e-16	0.381678	0.833	0.419	9.88196e-12	6.53285e-11	0.15594	0.751	0.37	3.11245e-06	1.61719e-06	0.209959	0.782	0.441	0.0770476
ENSMUSG00000030329	Pianp	9.69851e-13	0.109615	0.135	0.005	4.62066e-08	NA	NA	NA	NA	NA	NA	NA	NA	NA	NA	NA	NA	NA	NA	NA
ENSMUSG00000027506	Tpd52	9.86889e-13	0.300565	0.842	0.436	4.70183e-08	1.47089e-17	0.347875	0.705	0.266	7.00776e-13	2.56912e-10	0.121723	0.673	0.285	1.22401e-05	4.19717e-10	0.260599	0.634	0.267	1.99966e-05
ENSMUSG00000061315	Naca	1.02065e-12	0.322463	0.983	0.845	4.8627e-08	9.35761e-07	0.316971	0.966	0.795	0.0445825	7.97685e-24	0.474301	0.939	0.638	3.80041e-19	4.39453e-09	0.254369	0.868	0.646	0.000209368
ENSMUSG00000078570	1110065P20Rik	1.15212e-12	0.00594924	0.333	0.142	5.48903e-08	1.56331e-05	0.0372511	0.323	0.147	0.744808	3.49877e-07	0.0117897	0.35	0.138	0.0166692	3.19807e-05	-0.00835151	0.323	0.157	1
ENSMUSG00000031511	Arhgef7	1.22596e-12	0.0299214	0.451	0.204	5.84086e-08	1.64903e-11	0.10274	0.538	0.262	7.85645e-07	1.92574e-11	0.118036	0.538	0.201	9.17482e-07	0.069857	0.00870653	0.391	0.216	1
ENSMUSG00000024181	Mrpl28	1.23278e-12	0.0314606	0.464	0.201	5.87334e-08	3.71142e-05	0.0431896	0.366	0.163	1	4.4279e-08	0.0258232	0.431	0.174	0.00210959	6.73326e-07	0.0176296	0.369	0.187	0.0320793
ENSMUSG00000108511	RP23-133N24.2	1.23882e-12	0.0382022	0.196	0.051	5.90212e-08	6.18592e-06	0.0339077	0.127	0.035	0.294716	1.02401e-07	0.0430364	0.213	0.052	0.00487868	1.18274e-05	0.0368238	0.148	0.043	0.563492
ENSMUSG00000026688	Mgst3	1.25869e-12	0.0772495	0.351	0.115	5.99676e-08	1.58752e-07	0.0304961	0.273	0.124	0.00756341	0.000369992	-0.0232719	0.218	0.095	1	1.73597e-05	-0.000643929	0.277	0.14	0.82707
ENSMUSG00000029346	Srrd	1.26259e-12	0.0305614	0.344	0.142	6.01537e-08	0.00346565	-0.00782473	0.194	0.09	1	8.65446e-05	0.0281708	0.359	0.13	1	0.0013989	-0.00534368	0.276	0.141	1
ENSMUSG00000033685	Ucp2	1.26545e-12	0.256541	0.962	0.761	6.029e-08	5.73333e-22	0.448303	0.983	0.867	2.73153e-17	2.43969e-30	0.537271	0.876	0.356	1.16234e-25	9.80144e-17	0.313421	0.964	0.793	4.6697e-12
ENSMUSG00000022150	Dab2	1.32954e-12	0.119403	0.29	0.073	6.33432e-08	0.000188548	0.0969893	0.136	0.032	1	8.65597e-06	0.0230378	0.185	0.061	0.412397	NA	NA	NA	NA	NA
ENSMUSG00000039361	Picalm	1.39286e-12	-0.335128	0.939	0.92	6.63599e-08	3.00223e-27	-0.552678	0.944	0.958	1.43035e-22	2.17097e-09	-0.334361	0.977	0.983	0.000103431	2.07385e-12	-0.28329	0.935	0.913	9.88044e-08
ENSMUSG00000045092	S1pr1	1.39732e-12	0.0831882	0.432	0.165	6.65723e-08	NA	NA	NA	NA	NA	7.71293e-18	0.157255	0.325	0.051	3.67467e-13	NA	NA	NA	NA	NA
ENSMUSG00000025572	Tmc6	1.48558e-12	-0.0169791	0.344	0.164	7.07776e-08	6.69801e-05	0.0155119	0.36	0.172	1	0.000366694	-0.0214299	0.561	0.282	1	0.0069709	-0.010301	0.313	0.158	1
ENSMUSG00000015733	Capza2	1.48641e-12	-0.296728	0.966	0.947	7.08172e-08	1.22643e-19	-0.451188	0.957	0.946	5.84308e-15	3.18771e-08	-0.216725	0.981	0.934	0.00151872	3.08483e-09	-0.212045	0.98	0.969	0.000146971
ENSMUSG00000028367	Txn1	1.50699e-12	0.16127	0.699	0.324	7.17974e-08	0.000589234	0.161585	0.666	0.347	1	0.000333158	0.0871025	0.706	0.357	1	1.56126e-06	0.112952	0.633	0.331	0.0743832
ENSMUSG00000085715	Tsix	1.56243e-12	-0.412938	0.931	0.932	7.44391e-08	4.30989e-09	-0.399234	0.905	0.911	0.000205336	4.06633e-15	-0.538385	0.913	0.908	1.93732e-10	5.26348e-05	-0.163462	0.945	0.911	1
ENSMUSG00000008348	Ubc	1.56249e-12	-0.292368	0.978	0.979	7.44415e-08	8.49668e-12	-0.394805	0.909	0.898	4.04807e-07	1.89331e-23	-0.428735	0.974	0.961	9.02032e-19	1.20559e-11	-0.309946	0.99	0.991	5.74377e-07
ENSMUSG00000020778	Ten1	1.60603e-12	0.0625345	0.634	0.312	7.65159e-08	4.92958e-05	0.0514288	0.515	0.258	1	2.04701e-08	0.0762829	0.666	0.287	0.000975256	0.000104449	0.0186977	0.52	0.281	1
ENSMUSG00000056629	Fkbp2	1.82096e-12	0.321339	0.913	0.659	8.67561e-08	3.18781e-15	0.327154	0.856	0.55	1.51877e-10	0.000918968	0.0783095	0.854	0.581	1	7.19766e-05	0.215871	0.858	0.655	1
ENSMUSG00000021384	Susd3	1.87284e-12	-0.404776	0.809	0.789	8.92277e-08	4.67049e-13	-0.472886	0.737	0.748	2.22516e-08	8.64976e-12	-0.381369	0.821	0.759	4.121e-07	4.19851e-09	-0.371543	0.814	0.809	0.00020003
ENSMUSG00000011752	Pgam1	1.93797e-12	0.358228	0.862	0.477	9.23307e-08	6.23893e-12	0.363768	0.823	0.464	2.97241e-07	7.9101e-17	0.367568	0.874	0.456	3.76861e-12	5.34105e-05	0.1835	0.746	0.454	1
ENSMUSG00000039168	Dap	2.19479e-12	0.113089	0.582	0.248	1.04566e-07	1.40287e-11	0.131416	0.603	0.291	6.68369e-07	1.43916e-10	0.0653391	0.599	0.276	6.85659e-06	1.08079e-06	-0.0132967	0.51	0.288	0.0514921
ENSMUSG00000006731	B4galnt1	2.2702e-12	0.092214	0.409	0.145	1.08159e-07	2.46669e-15	0.215193	0.589	0.218	1.1752e-10	0.0225994	0.00481454	0.79	0.513	1	4.9268e-10	0.102826	0.457	0.191	2.34727e-05
ENSMUSG00000006998	Psmd2	2.30543e-12	0.0345998	0.587	0.298	1.09837e-07	2.29978e-06	0.0157222	0.509	0.289	0.109569	6.5895e-09	0.0237902	0.635	0.32	0.000313944	0.00949113	0.0124601	0.554	0.337	1
ENSMUSG00000021486	Prelid1	2.36367e-12	0.153645	0.708	0.337	1.12612e-07	3.97648e-11	0.12901	0.632	0.318	1.89451e-06	1.26784e-08	0.0779376	0.701	0.348	0.000604036	2.53135e-08	0.124394	0.634	0.338	0.00120601
ENSMUSG00000011884	Gltp	2.39363e-12	0.239441	0.847	0.45	1.1404e-07	5.30116e-11	0.260579	0.744	0.339	2.52563e-06	6.30956e-05	0.115548	0.779	0.432	1	1.19908e-11	0.211431	0.704	0.331	5.71278e-07
ENSMUSG00000038991	Txndc5	2.40335e-12	-0.00297582	0.402	0.189	1.14503e-07	0.00013046	0.0102609	0.311	0.153	1	2.22632e-05	-0.0561005	0.481	0.249	1	1.06165e-06	0.024043	0.381	0.181	0.05058
ENSMUSG00000032193	Ldlr	2.5666e-12	0.076667	0.143	0.011	1.22281e-07	NA	NA	NA	NA	NA	1.91551e-10	0.0752729	0.134	0.007	9.12605e-06	0.000761894	0.0207076	0.139	0.043	1
ENSMUSG00000003824	Syce2	2.669e-12	0.0426431	0.179	0.049	1.27159e-07	0.00191588	0.0335894	0.15	0.053	1	0.000131535	0.0159301	0.107	0.034	1	0.051661	0.0358981	0.111	0.04	1
ENSMUSG00000031266	Gla	2.77139e-12	0.0751173	0.165	0.024	1.32037e-07	6.23234e-06	0.0502861	0.127	0.022	0.296927	5.2478e-16	0.119089	0.271	0.037	2.50021e-11	7.91576e-07	0.0542329	0.136	0.029	0.0377131
ENSMUSG00000023175	Bsg	2.82015e-12	0.237827	0.987	0.917	1.3436e-07	7.643e-14	0.246229	0.987	0.942	3.64136e-09	0.0412764	-0.0854499	0.975	0.938	1	5.35756e-05	0.125541	0.986	0.947	1
ENSMUSG00000044468	Fam46c	2.84883e-12	0.286913	0.805	0.415	1.35727e-07	2.6539e-08	0.247747	0.76	0.433	0.0012644	0.174857	-0.0538064	0.739	0.492	1	0.00219213	0.091367	0.725	0.461	1
ENSMUSG00000015396	Cd83	2.87424e-12	0.24049	0.743	0.348	1.36938e-07	7.44556e-40	0.634919	0.676	0.113	3.54729e-35	1.59585e-10	0.230436	0.719	0.324	7.6031e-06	3.13287e-15	0.447457	0.652	0.242	1.49259e-10
ENSMUSG00000027763	Mbnl1	2.94474e-12	-0.325486	0.972	0.969	1.40296e-07	5.45457e-19	-0.419588	0.974	0.973	2.59872e-14	4.43434e-11	-0.321403	0.978	0.959	2.11265e-06	4.88471e-07	-0.239014	0.963	0.954	0.0232722
ENSMUSG00000026347	Tmem163	2.97732e-12	0.117197	0.177	0.004	1.41848e-07	5.76311e-12	0.088602	0.124	0.003	2.74572e-07	5.62658e-41	0.371338	0.473	0.005	2.68067e-36	NA	NA	NA	NA	NA
ENSMUSG00000022186	Oxct1	3.01325e-12	0.196851	0.913	0.636	1.4356e-07	0.168171	0.0701243	0.852	0.602	1	8.15233e-06	0.197805	0.911	0.602	0.388401	9.90167e-12	0.244691	0.869	0.578	4.71745e-07
ENSMUSG00000064254	Ethe1	3.05586e-12	0.016696	0.287	0.108	1.4559e-07	5.94257e-05	0.0368949	0.262	0.11	1	1.10936e-10	0.0433049	0.337	0.118	5.28534e-06	3.02602e-05	0.0158281	0.27	0.131	1
ENSMUSG00000021932	Rnaseh2b	3.12612e-12	0.0568869	0.287	0.088	1.48938e-07	0.329908	-0.00132052	0.163	0.075	1	3.42599e-06	0.00511044	0.21	0.077	0.163225	0.000753385	0.0375727	0.2	0.071	1
ENSMUSG00000057789	Bak1	3.1804e-12	0.00770162	0.391	0.177	1.51524e-07	1.793e-06	0.0272224	0.285	0.121	0.0854241	6.7593e-05	-0.0312993	0.331	0.158	1	3.62983e-05	-0.00236874	0.345	0.171	1
ENSMUSG00000031029	Eif3f	3.28796e-12	0.300542	0.953	0.694	1.56648e-07	1.30391e-20	0.475856	0.96	0.662	6.2122e-16	2.04672e-28	0.453567	0.963	0.694	9.75118e-24	3.42682e-07	0.241271	0.915	0.674	0.0163264
ENSMUSG00000035048	Anapc13	3.49074e-12	0.125799	0.786	0.437	1.66309e-07	8.73709e-07	0.142803	0.682	0.357	0.0416261	2.41382e-15	0.204573	0.743	0.318	1.15002e-10	8.60486e-05	0.0757892	0.671	0.396	1
ENSMUSG00000073489	Ifi204	3.50499e-12	0.197005	0.375	0.099	1.66988e-07	NA	NA	NA	NA	NA	4.84686e-15	0.134919	0.218	0.017	2.30919e-10	NA	NA	NA	NA	NA
ENSMUSG00000020709	Adap2	3.60671e-12	-0.408723	0.848	0.849	1.71834e-07	9.04542e-19	-0.575203	0.735	0.801	4.30951e-14	2.09352e-05	-0.285606	0.832	0.776	0.997414	5.00553e-05	-0.2744	0.868	0.845	1
ENSMUSG00000038543	BC028528	3.7165e-12	0.129191	0.716	0.364	1.77065e-07	1.26246e-20	0.397998	0.81	0.388	6.01474e-16	5.24651e-15	0.104458	0.636	0.273	2.4996e-10	0.00887325	0.0756554	0.715	0.451	1
ENSMUSG00000029598	Plbd2	3.72788e-12	0.207644	0.768	0.395	1.77607e-07	1.57068e-08	0.245697	0.77	0.409	0.000748321	0.0910643	0.0373705	0.807	0.533	1	1.05473e-05	0.141979	0.789	0.506	0.502505
ENSMUSG00000032412	Atp1b3	4.00107e-12	0.267306	0.882	0.542	1.90623e-07	1.3469e-22	0.459303	0.876	0.548	6.41704e-18	1.20303e-10	0.287256	0.958	0.785	5.73162e-06	0.00552415	0.188955	0.806	0.516	1
ENSMUSG00000038633	Degs1	4.04914e-12	0.0594989	0.6	0.287	1.92913e-07	5.57494e-07	0.113827	0.529	0.244	0.0265607	3.60145e-05	-0.0296197	0.54	0.288	1	1.48228e-06	0.0719765	0.578	0.313	0.0706205
ENSMUSG00000041607	Mbp	4.1374e-12	0.05392	0.332	0.111	1.97118e-07	9.86502e-20	0.206745	0.365	0.071	4.69999e-15	3.30621e-08	0.0206613	0.337	0.127	0.00157518	1.52143e-06	0.0281854	0.185	0.072	0.0724855
ENSMUSG00000042293	Gm5617	4.35825e-12	0.0724217	0.437	0.169	2.0764e-07	2.09232e-05	-0.000248948	0.271	0.136	0.996846	2.19453e-09	0.0544693	0.403	0.151	0.000104554	1.74867e-06	0.0188597	0.301	0.133	0.0833119
ENSMUSG00000018677	Slc25a39	4.65023e-12	0.042705	0.518	0.237	2.21551e-07	7.25191e-08	0.0767931	0.495	0.23	0.00345503	4.56517e-07	0.0346823	0.579	0.257	0.0217499	8.42291e-07	0.0527654	0.52	0.258	0.0401293
ENSMUSG00000028333	Anp32b	4.83064e-12	0.219792	0.751	0.355	2.30146e-07	0.00725179	0.0588404	0.786	0.512	1	1.55256e-09	0.19841	0.806	0.425	7.39686e-05	1.17849e-06	0.149036	0.71	0.413	0.0561466
ENSMUSG00000096145	Vkorc1	4.84249e-12	0.217753	0.765	0.364	2.30711e-07	1.34661e-10	0.264907	0.766	0.385	6.41566e-06	0.0539226	0.000495582	0.802	0.494	1	1.04052e-10	0.136338	0.746	0.444	4.95734e-06
ENSMUSG00000036499	Eea1	4.9999e-12	0.076254	0.456	0.184	2.3821e-07	1.66096e-05	-0.0436196	0.346	0.195	0.791329	6.32492e-15	0.116652	0.451	0.154	3.01338e-10	0.0270909	0.104833	0.379	0.157	1
ENSMUSG00000028494	Plin2	5.08965e-12	0.174748	0.477	0.137	2.42486e-07	5.27831e-07	0.223968	0.735	0.405	0.0251474	5.99947e-09	0.100267	0.709	0.362	0.000285833	0.000247247	-0.00114005	0.443	0.247	1
ENSMUSG00000044894	Uqcrq	5.34894e-12	0.212792	0.873	0.553	2.54839e-07	1.78585e-08	0.303155	0.831	0.458	0.000850833	4.33478e-23	0.35949	0.883	0.483	2.06522e-18	1.38976e-09	0.219232	0.877	0.619	6.62121e-05
ENSMUSG00000066724	Gm10175	5.36664e-12	0.321227	0.952	0.783	2.55683e-07	2.58901e-11	0.318169	0.939	0.735	1.23348e-06	2.75408e-06	-0.291701	0.238	0.427	0.131213	1.1831e-11	0.222925	0.919	0.767	5.63662e-07
ENSMUSG00000029204	Rhoh	5.45868e-12	-0.398882	0.813	0.782	2.60068e-07	3.80298e-15	-0.492882	0.753	0.779	1.81185e-10	1.93011e-06	-0.316504	0.849	0.778	0.0919562	3.24624e-07	-0.281525	0.878	0.835	0.015466
ENSMUSG00000057315	Arhgap24	5.52559e-12	0.128456	0.44	0.136	2.63256e-07	3.41764e-22	0.286976	0.411	0.062	1.62827e-17	2.51785e-28	0.31536	0.554	0.108	1.19958e-23	4.45034e-06	0.0234736	0.252	0.107	0.212028
ENSMUSG00000037242	Clic4	5.70844e-12	0.0806217	0.232	0.047	2.71967e-07	3.2111e-07	0.0841194	0.12	0.007	0.0152986	7.59958e-10	0.0481897	0.151	0.026	3.62067e-05	0.00646687	0.029835	0.105	0.026	1
ENSMUSG00000056836	Gm6851	5.76666e-12	0.0692739	0.497	0.208	2.74741e-07	5.88466e-06	0.066542	0.42	0.189	0.280363	3.24637e-10	0.0650029	0.434	0.165	1.54667e-05	4.86704e-05	0.0198327	0.397	0.204	1
ENSMUSG00000039782	Cpeb2	5.77377e-12	0.100333	0.426	0.146	2.7508e-07	8.08109e-15	0.174155	0.336	0.082	3.85007e-10	2.52652e-15	0.155828	0.459	0.113	1.20371e-10	1.07452e-06	0.0101295	0.43	0.219	0.0511936
ENSMUSG00000031059	Ndufb11	5.78831e-12	0.125079	0.834	0.517	2.75772e-07	9.72406e-07	0.160392	0.835	0.526	0.0463284	0.0131169	0.113367	0.872	0.558	1	7.17092e-08	0.142837	0.814	0.545	0.00341644
ENSMUSG00000001289	Pfdn5	5.83958e-12	0.318315	0.984	0.867	2.78215e-07	4.33091e-24	0.4272	0.981	0.827	2.06338e-19	1.69185e-27	0.420739	0.992	0.818	8.06049e-23	1.69953e-10	0.252416	0.98	0.832	8.09708e-06
ENSMUSG00000057130	Txnl4a	6.08654e-12	0.0264664	0.451	0.198	2.89981e-07	3.57772e-10	0.0631231	0.491	0.229	1.70453e-05	3.12074e-06	0.00994571	0.571	0.28	0.148681	0.000107746	0.0670064	0.557	0.288	1
ENSMUSG00000028874	Fgr	6.28404e-12	0.102472	0.175	0.022	2.99391e-07	8.24849e-10	0.117385	0.417	0.162	3.92983e-05	1.21228e-21	0.193943	0.448	0.074	5.77565e-17	1.6171e-12	0.13606	0.218	0.019	7.70433e-08
ENSMUSG00000026806	Ddx31	6.5547e-12	0.1196	0.384	0.113	3.12286e-07	5.91885e-05	0.0627191	0.322	0.126	1	1.47581e-09	0.0328317	0.297	0.099	7.03118e-05	1.73289e-08	0.0692616	0.311	0.123	0.000825602
ENSMUSG00000048779	P2ry6	6.57091e-12	-0.399158	0.903	0.873	3.13058e-07	3.01942e-28	-0.583537	0.927	0.956	1.43854e-23	2.1117e-15	-0.385642	0.95	0.941	1.00608e-10	6.95561e-07	-0.25016	0.948	0.927	0.0331386
ENSMUSG00000056153	Socs6	6.76808e-12	0.13155	0.539	0.216	3.22452e-07	1.06333e-05	0.0122287	0.407	0.225	0.506602	3.97658e-11	0.0384103	0.448	0.189	1.89456e-06	0.0474781	-0.0341927	0.376	0.212	1
ENSMUSG00000039952	Dag1	6.86555e-12	0.0333179	0.354	0.143	3.27095e-07	0.000814355	-0.0368957	0.252	0.137	1	2.22459e-07	-0.00868046	0.358	0.15	0.0105986	3.57099e-05	0.0220861	0.285	0.127	1
ENSMUSG00000018567	Gabarap	6.9903e-12	0.241612	0.985	0.884	3.33039e-07	4.88484e-10	0.279427	0.968	0.794	2.32728e-05	2.02764e-07	0.207767	0.984	0.847	0.0096603	9.07604e-10	0.216615	0.974	0.866	4.3241e-05
ENSMUSG00000019054	Fis1	7.33473e-12	0.202205	0.848	0.487	3.49449e-07	2.83455e-05	0.182811	0.756	0.412	1	1.12625e-11	0.172089	0.837	0.464	5.36581e-07	1.87975e-07	0.122159	0.748	0.466	0.00895568
ENSMUSG00000021665	Hexb	7.44965e-12	-0.167931	0.998	0.999	3.54924e-07	1.91968e-19	-0.259491	0.999	1	9.14594e-15	3.95592e-49	-0.43824	1	0.999	1.88472e-44	8.00836e-16	-0.20178	1	1	3.81542e-11
ENSMUSG00000029560	Snx8	7.49946e-12	0.0222704	0.262	0.096	3.57297e-07	1.64519e-07	0.0230505	0.194	0.069	0.00783819	5.62032e-06	0.0133914	0.227	0.074	0.267769	1.4024e-05	0.0522275	0.236	0.076	0.668144
ENSMUSG00000038393	Txnip	7.64906e-12	-0.538205	0.794	0.828	3.64424e-07	6.69073e-50	-0.921257	0.703	0.883	3.18767e-45	8.94616e-25	-0.601606	0.801	0.85	4.26222e-20	6.57004e-11	-0.397213	0.84	0.826	3.13016e-06
ENSMUSG00000036879	Phkb	7.71461e-12	-0.0623053	0.352	0.194	3.67547e-07	0.729569	-0.143641	0.262	0.213	1	0.16465	-0.0928691	0.311	0.178	1	0.0304911	-0.06793	0.329	0.212	1
ENSMUSG00000078201	Tmem203	7.78514e-12	-0.0143246	0.342	0.157	3.70907e-07	7.06713e-07	0.0224395	0.38	0.184	0.0336699	4.56647e-05	-0.0218415	0.393	0.191	1	0.0516208	-0.0276498	0.238	0.133	1
ENSMUSG00000027952	Pmvk	8.51926e-12	0.0812572	0.329	0.095	4.05883e-07	2.84239e-05	0.0424069	0.183	0.06	1	1.16707e-11	0.0684714	0.418	0.138	5.56029e-07	3.38702e-11	0.0929745	0.302	0.095	1.61368e-06
ENSMUSG00000056116	H2-T22	9.24511e-12	0.0886851	0.402	0.151	4.40465e-07	NA	NA	NA	NA	NA	1.55186e-09	0.0596171	0.187	0.034	7.39353e-05	3.13436e-12	0.0580612	0.259	0.1	1.4933e-07
ENSMUSG00000028691	Prdx1	9.29969e-12	0.287005	0.928	0.65	4.43065e-07	4.99333e-12	0.263978	0.872	0.555	2.37897e-07	6.73161e-06	0.256746	0.928	0.7	0.320714	6.3856e-09	0.284661	0.899	0.639	0.000304229
ENSMUSG00000046245	Pilra	9.42609e-12	0.0955465	0.459	0.182	4.49087e-07	4.5661e-24	0.3577	0.66	0.241	2.17543e-19	5.61609e-18	0.201407	0.507	0.126	2.67567e-13	7.10363e-16	0.383123	0.674	0.232	3.38438e-11
ENSMUSG00000085791	Rpl30-ps9	9.56526e-12	-0.302986	0.299	0.517	4.55718e-07	0.194016	0.0156914	0.443	0.578	1	4.09659e-10	-0.241666	0.353	0.679	1.95174e-05	0.000144635	-0.132545	0.396	0.568	1
ENSMUSG00000028743	Akr7a5	1.01437e-11	0.086902	0.447	0.159	4.83277e-07	0.0189455	0.0356241	0.374	0.176	1	2.16134e-06	0.0126385	0.462	0.205	0.102973	0.00385168	-0.0045459	0.438	0.23	1
ENSMUSG00000021496	Pcbd2	1.01564e-11	0.0586066	0.401	0.148	4.8388e-07	3.0923e-06	0.0697395	0.431	0.185	0.147327	1.30939e-09	0.116242	0.532	0.176	6.23831e-05	2.36657e-07	0.047806	0.387	0.179	0.011275
ENSMUSG00000025969	Nrp2	1.03547e-11	0.0925515	0.535	0.235	4.93329e-07	3.32754e-19	0.287687	0.447	0.093	1.58534e-14	3.24767e-07	0.100421	0.232	0.039	0.0154729	2.02744e-06	0.0981404	0.487	0.211	0.0965935
ENSMUSG00000049517	Rps23	1.06802e-11	0.364437	0.81	0.457	5.08838e-07	5.01179e-10	0.360236	0.754	0.383	2.38777e-05	1.73949e-29	0.711647	0.865	0.401	8.28747e-25	3.08491e-11	0.35435	0.716	0.402	1.46974e-06
ENSMUSG00000003299	Mrpl4	1.08941e-11	-0.0229391	0.446	0.227	5.19027e-07	0.00566692	-0.0640631	0.348	0.211	1	0.0147634	-0.0507398	0.421	0.22	1	8.23289e-05	-0.0323801	0.407	0.227	1
ENSMUSG00000005417	Mprip	1.10417e-11	-0.0029845	0.416	0.187	5.2606e-07	0.00169355	-0.021238	0.224	0.121	1	1.5509e-05	-0.00182637	0.407	0.178	0.738894	0.0012678	-0.013819	0.287	0.149	1
ENSMUSG00000061650	Med9	1.1301e-11	0.00322668	0.317	0.139	5.38412e-07	0.00052502	-0.00208927	0.217	0.099	1	1.0143e-07	-0.0158711	0.283	0.115	0.00483244	0.00103752	-0.0434475	0.26	0.151	1
ENSMUSG00000026670	Uap1	1.32184e-11	0.0668771	0.439	0.18	6.29765e-07	1.06621e-11	0.258598	0.583	0.22	5.07974e-07	7.60596e-23	0.179325	0.414	0.074	3.62371e-18	8.3512e-07	-0.016805	0.412	0.224	0.0397876
ENSMUSG00000027775	Mfsd1	1.34768e-11	0.0645417	0.643	0.312	6.42075e-07	2.81684e-08	0.181228	0.544	0.205	0.00134203	1.24157e-14	0.149456	0.591	0.214	5.91522e-10	5.02182e-10	0.092284	0.503	0.224	2.39255e-05
ENSMUSG00000041697	Cox6a1	1.40422e-11	0.327599	0.882	0.505	6.69015e-07	2.91876e-19	0.331049	0.82	0.441	1.39058e-14	5.46338e-26	0.401604	0.928	0.55	2.60292e-21	2.46228e-09	0.238853	0.827	0.497	0.00011731
ENSMUSG00000027078	Ube2l6	1.40436e-11	0.0637523	0.287	0.088	6.69077e-07	0.0495795	0.00550224	0.124	0.054	1	0.00134995	-0.0395842	0.235	0.116	1	1.6573e-07	0.0415431	0.248	0.112	0.00789586
ENSMUSG00000073490	AI607873	1.41111e-11	0.112758	0.151	0.014	6.72297e-07	NA	NA	NA	NA	NA	NA	NA	NA	NA	NA	NA	NA	NA	NA	NA
ENSMUSG00000043091	Tuba1c	1.44829e-11	0.0661899	0.191	0.043	6.9001e-07	1.74489e-09	0.0980097	0.173	0.031	8.31317e-05	1.70288e-10	0.119706	0.247	0.032	8.11302e-06	0.00246037	0.0590671	0.139	0.037	1
ENSMUSG00000086316	2210013O21Rik	1.45651e-11	0.0478672	0.373	0.134	6.93925e-07	7.17384e-11	0.118958	0.33	0.102	3.41783e-06	5.48621e-11	0.0656833	0.443	0.14	2.61379e-06	0.00221686	0.0194777	0.313	0.147	1
ENSMUSG00000021508	Cxcl14	1.47298e-11	0.132838	0.148	0.005	7.01772e-07	9.39943e-65	1.57168	0.691	0.017	4.47817e-60	NA	NA	NA	NA	NA	NA	NA	NA	NA	NA
ENSMUSG00000024414	Mrpl27	1.49125e-11	0.0375447	0.457	0.201	7.10476e-07	2.54256e-06	0.0343303	0.345	0.155	0.121135	2.3071e-13	0.0756864	0.488	0.174	1.09917e-08	1.08793e-06	0.0239318	0.36	0.176	0.0518322
ENSMUSG00000016494	Cd34	1.56173e-11	0.328656	0.917	0.611	7.44054e-07	6.78324e-60	0.925295	0.85	0.221	3.23174e-55	0.000961877	0.0726411	0.919	0.805	1	4.81999e-14	0.489825	0.888	0.528	2.29639e-09
ENSMUSG00000024875	Yif1a	1.65872e-11	-0.0132546	0.478	0.242	7.90262e-07	0.0110686	-0.028816	0.339	0.181	1	1.16893e-07	-0.0336056	0.425	0.216	0.00556913	5.75154e-05	-0.0172721	0.473	0.262	1
ENSMUSG00000107002	0610012G03Rik	1.69829e-11	0.0903606	0.731	0.398	8.09118e-07	0.0168209	0.0069172	0.65	0.398	1	1.82659e-08	0.0914842	0.649	0.278	0.000870243	4.22905e-06	0.101106	0.663	0.372	0.201484
ENSMUSG00000097415	AU020206	1.72541e-11	0.246863	0.745	0.332	8.22035e-07	1.58445e-16	0.154006	0.28	0.055	7.5488e-12	5.97681e-12	0.120461	0.593	0.248	2.84753e-07	1.2534e-12	0.270208	0.599	0.212	5.97155e-08
ENSMUSG00000019843	Fyn	1.73805e-11	0.097936	0.259	0.057	8.28058e-07	0.00274157	-0.0675228	0.458	0.286	1	1.53963e-06	0.0334673	0.213	0.071	0.0733525	2.12529e-06	0.0613974	0.287	0.101	0.101255
ENSMUSG00000023169	Slc38a1	1.75302e-11	0.0384932	0.63	0.328	8.3519e-07	1.74649e-08	0.0767708	0.686	0.405	0.000832079	1.19827e-07	0.112136	0.726	0.346	0.00570891	4.30325e-06	0.0865151	0.565	0.27	0.20502
ENSMUSG00000026471	Mr1	1.76547e-11	0.0252089	0.249	0.085	8.41123e-07	7.20841e-07	0.0101822	0.187	0.079	0.034343	7.60063e-07	0.0359119	0.191	0.052	0.0362117	0.00358215	-0.000526455	0.207	0.094	1
ENSMUSG00000039016	Timm8b	1.76914e-11	0.119441	0.644	0.296	8.42869e-07	1.7909e-07	0.1386	0.605	0.293	0.00853237	1.63612e-14	0.190181	0.709	0.3	7.79498e-10	0.000149676	0.10835	0.599	0.293	1
ENSMUSG00000038679	Trps1	1.92936e-11	0.0785463	0.211	0.037	9.19203e-07	NA	NA	NA	NA	NA	6.50416e-18	0.0818613	0.398	0.124	3.09878e-13	NA	NA	NA	NA	NA
ENSMUSG00000026914	Psmd14	1.93522e-11	-0.0402313	0.418	0.225	9.21995e-07	0.604229	-0.0607894	0.416	0.248	1	3.39998e-05	-0.0503209	0.459	0.246	1	0.000726283	-0.0220233	0.439	0.255	1
ENSMUSG00000024621	Csf1r	1.98696e-11	-0.205423	0.999	0.999	9.46649e-07	1.02095e-39	-0.442539	0.999	1	4.86411e-35	3.48006e-31	-0.348891	0.998	1	1.658e-26	2.75811e-10	-0.168877	1	1	1.31405e-05
ENSMUSG00000036751	Cox6b1	1.99012e-11	0.323024	0.942	0.653	9.48153e-07	1.4781e-16	0.381326	0.916	0.595	7.0421e-12	3.25593e-26	0.40306	0.97	0.648	1.55122e-21	4.66613e-11	0.238804	0.922	0.666	2.22309e-06
ENSMUSG00000036887	C1qa	2.11932e-11	-0.142653	0.999	1	1.00971e-06	3.10543e-37	-0.479803	0.998	1	1.47952e-32	9.97837e-49	-0.46107	1	1	4.75399e-44	0.575939	-0.0236627	1	1	1
ENSMUSG00000059586	Nsmce2	2.14504e-11	-0.0158481	0.34	0.17	1.02196e-06	0.000256896	-0.0152922	0.287	0.15	1	1.33656e-07	-0.00823889	0.328	0.141	0.00636777	0.000663659	0.00771979	0.319	0.149	1
ENSMUSG00000030844	Rgs10	2.18869e-11	-0.218028	0.997	0.993	1.04276e-06	5.97405e-13	-0.202402	0.992	0.987	2.84622e-08	0.00579867	0.0530153	1	0.997	1	4.88188e-09	-0.170227	0.991	0.995	0.000232588
ENSMUSG00000091337	Eid1	2.22249e-11	0.0707577	0.621	0.305	1.05886e-06	2.9555e-11	0.158301	0.622	0.283	1.40809e-06	1.25477e-13	0.0713584	0.49	0.174	5.9781e-09	0.00024655	0.0110709	0.381	0.189	1
ENSMUSG00000030659	Nucb2	2.33198e-11	0.0270751	0.327	0.127	1.11103e-06	0.000967509	0.0081216	0.317	0.155	1	0.0277389	-0.0812358	0.295	0.165	1	0.0045973	0.0246188	0.402	0.197	1
ENSMUSG00000032560	Dnajc13	2.37287e-11	0.0141801	0.532	0.266	1.13051e-06	0.000481864	0.00251755	0.401	0.216	1	1.81112e-06	0.0411025	0.509	0.231	0.0862874	0.244506	0.00824609	0.416	0.208	1
ENSMUSG00000064370	mt-Cytb	2.5212e-11	0.274114	0.996	0.995	1.20118e-06	2.10568e-31	0.599589	0.995	0.989	1.00321e-26	2.20726e-08	0.14742	1	0.997	0.0010516	9.84396e-09	0.190645	1	0.997	0.000468996
ENSMUSG00000029119	Man2b2	2.78541e-11	0.106429	0.541	0.214	1.32705e-06	2.60288e-06	0.0531809	0.471	0.23	0.124009	1.16803e-06	0.0186836	0.513	0.23	0.0556486	6.25268e-05	0.0484215	0.48	0.239	1
ENSMUSG00000040596	Pogk	2.89517e-11	0.0541575	0.295	0.096	1.37935e-06	2.53169e-05	0.0404931	0.193	0.072	1	4.96427e-06	0.00508732	0.24	0.092	0.236513	8.0282e-07	0.0606938	0.25	0.096	0.0382487
ENSMUSG00000040268	Plekha1	2.92452e-11	0.0783786	0.625	0.298	1.39333e-06	2.36761e-07	0.111173	0.438	0.175	0.01128	3.95275e-12	0.109076	0.491	0.166	1.88321e-07	3.91436e-05	0.111773	0.564	0.272	1
ENSMUSG00000006273	Atp6v1b2	2.95151e-11	0.103195	0.679	0.334	1.40619e-06	2.5214e-08	0.098176	0.549	0.263	0.00120127	0.0364628	0.0454667	0.673	0.365	1	3.20379e-05	0.0878057	0.577	0.298	1
ENSMUSG00000039163	Cmc1	3.0364e-11	0.0731741	0.444	0.171	1.44663e-06	2.04921e-07	0.0664993	0.265	0.094	0.00976303	5.15082e-09	0.0779713	0.477	0.173	0.0002454	5.72602e-09	0.0312273	0.309	0.131	0.000272805
ENSMUSG00000036875	Dna2	3.03753e-11	0.0920419	0.201	0.034	1.44717e-06	NA	NA	NA	NA	NA	1.82823e-05	0.0211509	0.103	0.02	0.871026	NA	NA	NA	NA	NA
ENSMUSG00000047407	Tgif1	3.08346e-11	-0.00495626	0.508	0.255	1.46905e-06	1.93545e-10	0.0508897	0.343	0.145	9.22107e-06	2.97349e-07	0.0064824	0.51	0.242	0.0141666	0.0155808	-0.0377643	0.402	0.238	1
ENSMUSG00000101892	9130401M01Rik	3.30425e-11	0.0296705	0.32	0.122	1.57424e-06	0.000226585	0.00528233	0.211	0.098	1	3.41635e-05	0.00432681	0.18	0.058	1	0.0333395	-0.00458874	0.201	0.097	1
ENSMUSG00000058833	2810428I15Rik	3.47281e-11	0.0886501	0.666	0.327	1.65455e-06	2.48536e-09	0.136243	0.652	0.32	0.00011841	3.36017e-09	0.0591648	0.664	0.323	0.000160089	4.57682e-05	0.0949615	0.629	0.336	1
ENSMUSG00000020460	Rps27a	3.4981e-11	0.363648	0.71	0.38	1.6666e-06	1.40953e-68	0.734028	0.999	0.936	6.71542e-64	9.02608e-72	0.719093	1	0.927	4.30029e-67	1.08846e-41	0.621977	0.973	0.776	5.18577e-37
ENSMUSG00000025701	Alox5	3.79375e-11	0.0355621	0.292	0.1	1.80746e-06	5.56413e-15	0.131898	0.5	0.206	2.65092e-10	0.0026478	-0.00872623	0.462	0.227	1	6.44661e-08	0.0174527	0.356	0.169	0.00307136
ENSMUSG00000039640	Mrpl12	3.80612e-11	0.0807208	0.539	0.242	1.81335e-06	1.15448e-07	0.0787205	0.46	0.219	0.00550028	3.1064e-08	0.0367442	0.502	0.236	0.00147998	1.35102e-05	0.074443	0.491	0.243	0.643668
ENSMUSG00000056529	Ptafr	3.85391e-11	-0.465803	0.691	0.683	1.83612e-06	0.779762	-0.182909	0.429	0.351	1	0.671296	-0.165851	0.63	0.442	1	0.208466	-0.190396	0.736	0.655	1
ENSMUSG00000034854	Mfsd12	3.96029e-11	0.118767	0.382	0.115	1.8868e-06	9.09911e-07	0.115793	0.455	0.214	0.0433509	8.89643e-14	0.133808	0.515	0.171	4.23853e-09	1.12086e-07	0.0919125	0.302	0.094	0.00534012
ENSMUSG00000030107	Usp18	3.98748e-11	0.0616505	0.169	0.042	1.89975e-06	NA	NA	NA	NA	NA	3.12652e-11	0.0596859	0.171	0.024	1.48957e-06	NA	NA	NA	NA	NA
ENSMUSG00000105987	AI506816	4.04227e-11	0.0875892	0.387	0.138	1.92586e-06	0.00460626	-0.0800427	0.189	0.13	1	0.000649019	-0.00764638	0.18	0.084	1	NA	NA	NA	NA	NA
ENSMUSG00000039910	Cited2	4.16927e-11	0.0485711	0.549	0.271	1.98636e-06	0.332814	-0.130409	0.492	0.359	1	0.00140187	-0.101607	0.554	0.349	1	0.000195455	-0.0168873	0.549	0.34	1
ENSMUSG00000051343	Rab11fip5	4.38611e-11	0.052587	0.483	0.206	2.08967e-06	2.07683e-08	0.0873499	0.324	0.109	0.000989462	2.12953e-05	0.00314204	0.417	0.188	1	0.000179329	0.0373941	0.148	0.046	1
ENSMUSG00000071068	Treml2	4.42333e-11	0.0793041	0.261	0.069	2.10741e-06	0.0317251	-0.00118691	0.19	0.094	1	3.92793e-14	0.165501	0.348	0.045	1.87138e-09	3.72282e-05	0.0527541	0.176	0.063	1
ENSMUSG00000025871	4833439L19Rik	4.46207e-11	0.06815	0.571	0.262	2.12587e-06	2.18012e-05	0.012207	0.397	0.195	1	1.39337e-05	-0.0133324	0.495	0.243	0.663846	0.000318122	0.0494313	0.556	0.293	1
ENSMUSG00000024590	Lmnb1	4.67032e-11	0.102548	0.242	0.05	2.22508e-06	NA	NA	NA	NA	NA	5.66668e-10	0.0487319	0.193	0.044	2.69978e-05	0.00467017	0.0325313	0.127	0.038	1
ENSMUSG00000025856	Pdgfa	5.02306e-11	0.0977327	0.571	0.259	2.39314e-06	0.00213061	0.0485006	0.589	0.341	1	5.27745e-11	0.21019	0.586	0.212	2.51433e-06	1.47364e-06	0.148406	0.535	0.262	0.0702085
ENSMUSG00000105415	Gm44364	5.14691e-11	0.0704116	0.369	0.109	2.45214e-06	0.00029203	0.0748025	0.425	0.158	1	2.31993e-12	0.0671304	0.496	0.167	1.10529e-07	7.61854e-12	0.0556698	0.388	0.133	3.6297e-07
ENSMUSG00000027944	Hax1	5.18091e-11	-0.0261929	0.364	0.18	2.46834e-06	0.00237164	-0.0417134	0.332	0.194	1	1.08921e-07	-0.0554071	0.383	0.191	0.00518934	6.44005e-05	0.0101788	0.404	0.216	1
ENSMUSG00000027951	Adar	5.27158e-11	0.0162613	0.325	0.131	2.51154e-06	0.00205792	-0.0291479	0.183	0.098	1	4.28743e-07	0.03785	0.417	0.151	0.0204266	0.0132513	-0.0249537	0.222	0.116	1
ENSMUSG00000032187	Smarca4	5.27388e-11	0.0298368	0.499	0.229	2.51263e-06	0.022286	0.00204538	0.398	0.211	1	4.08172e-05	0.0346731	0.557	0.269	1	7.45656e-07	0.0322986	0.406	0.198	0.0355253
ENSMUSG00000030263	Lrmp	5.29069e-11	0.0706042	0.585	0.28	2.52064e-06	8.99776e-11	0.135786	0.577	0.273	4.2868e-06	3.24063e-11	0.147954	0.717	0.353	1.54394e-06	0.121602	-0.0466531	0.619	0.432	1
ENSMUSG00000036504	Phpt1	5.62087e-11	0.0335478	0.439	0.193	2.67795e-06	3.2204e-05	0.0539926	0.292	0.114	1	4.73627e-07	0.0520507	0.414	0.159	0.022565	1.06974e-06	0.0449068	0.296	0.125	0.0509658
ENSMUSG00000063253	Scoc	5.62216e-11	-0.393716	0.925	0.901	2.67856e-06	0.890015	-0.141984	0.367	0.265	1	0.00302942	-0.192509	0.86	0.773	1	1.24796e-05	-0.282487	0.887	0.846	0.594567
ENSMUSG00000034932	Mrpl54	5.7226e-11	0.14325	0.54	0.202	2.72642e-06	1.23738e-19	0.215229	0.514	0.162	5.89523e-15	8.10108e-18	0.183446	0.569	0.158	3.8596e-13	6.92635e-13	0.127628	0.406	0.149	3.29992e-08
ENSMUSG00000006717	Acot13	5.73217e-11	0.0465687	0.517	0.229	2.73098e-06	6.77216e-05	0.0625146	0.283	0.109	1	2.71891e-12	0.0743233	0.501	0.188	1.29537e-07	1.34845e-06	-0.000335598	0.273	0.13	0.064244
ENSMUSG00000098915	Rpl15-ps2	5.73534e-11	-0.466625	0.141	0.361	2.73249e-06	0.0562674	0.028134	0.217	0.282	1	0.00559919	-0.187518	0.05	0.113	1	0.923538	-0.179555	0.155	0.225	1
ENSMUSG00000026177	Slc11a1	5.84705e-11	0.228523	0.845	0.534	2.78571e-06	1.02379e-31	0.590234	0.921	0.58	4.87763e-27	7.4569e-05	0.0775735	0.67	0.362	1	1.8039e-05	0.223746	0.835	0.55	0.859434
ENSMUSG00000028648	Ndufs5	6.09068e-11	0.170867	0.574	0.265	2.90178e-06	8.76695e-06	0.126398	0.44	0.22	0.417684	7.97192e-09	0.24057	0.863	0.512	0.000379806	8.1389e-08	0.114919	0.513	0.274	0.00387761
ENSMUSG00000007987	Ift22	6.28434e-11	0.0453373	0.237	0.067	2.99405e-06	NA	NA	NA	NA	NA	2.31118e-08	0.0347324	0.258	0.075	0.00110112	0.000182741	0.022215	0.199	0.071	1
ENSMUSG00000038564	Ift172	6.31525e-11	0.0262321	0.18	0.056	3.00877e-06	NA	NA	NA	NA	NA	0.00836636	-0.00926895	0.135	0.051	1	NA	NA	NA	NA	NA
ENSMUSG00000052253	Zfp622	6.32162e-11	-0.0244113	0.447	0.224	3.01181e-06	2.81256e-05	-0.053828	0.272	0.165	1	6.69983e-06	0.0116279	0.456	0.196	0.3192	0.00866797	-0.0314552	0.397	0.228	1
ENSMUSG00000027206	Cops2	6.34689e-11	0.00303121	0.418	0.194	3.02385e-06	9.95167e-05	-0.0296813	0.342	0.183	1	5.42114e-08	-0.0151706	0.383	0.167	0.00258279	0.000229975	-0.0360026	0.348	0.2	1
ENSMUSG00000105361	AY036118	6.39735e-11	-0.568093	0.065	0.246	3.04789e-06	3.72907e-07	-0.413761	0.173	0.335	0.0177664	1.78088e-10	-0.409358	0.073	0.228	8.48465e-06	2.1037e-05	-0.567337	0.184	0.356	1
ENSMUSG00000023967	Mrps18a	6.44121e-11	0.0186299	0.545	0.259	3.06879e-06	0.000839982	-0.0192953	0.441	0.23	1	6.66634e-10	0.0789254	0.607	0.265	3.17605e-05	0.00567264	0.0113905	0.485	0.264	1
ENSMUSG00000016503	Gtf3a	6.61996e-11	0.0102866	0.276	0.129	3.15395e-06	0.00156649	-0.00704444	0.174	0.085	1	0.0511356	-0.0563091	0.151	0.091	1	0.00165073	-0.0157992	0.179	0.096	1
ENSMUSG00000002804	Nudt14	6.64441e-11	0.031402	0.252	0.084	3.1656e-06	0.0475281	0.0411513	0.235	0.09	1	1.07461e-09	0.0235298	0.303	0.1	5.11975e-05	0.0127887	0.000401627	0.173	0.082	1
ENSMUSG00000046079	Lrrc8d	6.75201e-11	0.0209259	0.506	0.243	3.21686e-06	0.00114931	0.153112	0.32	0.093	1	3.45706e-07	0.019459	0.501	0.228	0.0164705	6.31832e-05	0.0335145	0.306	0.132	1
ENSMUSG00000033355	Rtp4	6.83863e-11	0.116025	0.413	0.141	3.25813e-06	6.45702e-06	0.034281	0.109	0.034	0.307632	1.07729e-20	0.169166	0.389	0.083	5.13253e-16	0.315336	-0.0205199	0.178	0.1	1
ENSMUSG00000031885	Cbfb	7.03634e-11	0.0257586	0.416	0.183	3.35232e-06	0.00579816	-0.000408309	0.336	0.162	1	1.69741e-07	0.0006323	0.406	0.163	0.00808698	1.37143e-05	-0.000243462	0.404	0.204	0.65339
ENSMUSG00000035517	Tdrd7	7.14284e-11	-0.0147059	0.261	0.121	3.40306e-06	0.771556	-0.0492151	0.136	0.087	1	2.33893e-06	0.00387946	0.305	0.12	0.111434	0.000318507	-0.00417514	0.221	0.108	1
ENSMUSG00000006589	Aprt	7.21839e-11	0.109859	0.652	0.306	3.43906e-06	1.59835e-10	0.165274	0.623	0.294	7.61503e-06	4.07875e-14	0.149489	0.605	0.216	1.94324e-09	3.28933e-05	0.124414	0.597	0.301	1
ENSMUSG00000037601	Nme1	7.26096e-11	0.168337	0.675	0.325	3.45934e-06	5.63186e-15	0.28721	0.686	0.302	2.68319e-10	8.48812e-07	0.147857	0.719	0.355	0.0404399	1.6189e-12	0.227129	0.654	0.321	7.71291e-08
ENSMUSG00000028416	Bag1	7.3327e-11	0.352793	0.872	0.476	3.49352e-06	1.82932e-21	0.359191	0.866	0.514	8.71543e-17	1.70832e-22	0.386027	0.888	0.483	8.13897e-18	4.59403e-11	0.251892	0.769	0.439	2.18873e-06
ENSMUSG00000060586	H2-Eb1	7.42647e-11	0.695513	0.231	0.057	3.53819e-06	6.41723e-38	1.73837	0.467	0.029	3.05736e-33	NA	NA	NA	NA	NA	NA	NA	NA	NA	NA
ENSMUSG00000022463	Srebf2	7.45142e-11	0.0644307	0.254	0.066	3.55008e-06	6.38394e-08	0.0582525	0.28	0.104	0.0030415	1.99767e-17	0.137077	0.336	0.051	9.51748e-13	0.000107959	0.0287606	0.279	0.111	1
ENSMUSG00000025533	Asl	7.48494e-11	0.0215399	0.396	0.163	3.56605e-06	0.0525245	-0.0337407	0.251	0.139	1	9.58414e-06	-0.0347417	0.362	0.16	0.456617	4.23301e-05	0.000535356	0.338	0.163	1
ENSMUSG00000058655	Eif4b	7.81386e-11	0.201245	0.754	0.362	3.72276e-06	3.7486e-10	0.181053	0.707	0.362	1.78594e-05	1.39601e-13	0.244556	0.804	0.372	6.651e-09	5.29772e-05	0.116053	0.654	0.351	1
ENSMUSG00000030161	Gabarapl1	7.9519e-11	0.00907251	0.32	0.133	3.78852e-06	4.19428e-08	0.0460928	0.18	0.053	0.00199828	4.0778e-07	0.0108521	0.323	0.122	0.0194279	8.25353e-06	0.0258261	0.311	0.147	0.393223
ENSMUSG00000061838	Suclg2	8.08959e-11	0.0602982	0.501	0.213	3.85412e-06	3.55075e-08	0.0512893	0.431	0.212	0.00169168	8.02697e-12	0.112075	0.664	0.309	3.82429e-07	6.46811e-07	0.125391	0.52	0.235	0.030816
ENSMUSG00000004698	Hdac9	8.17138e-11	0.0294208	0.147	0.043	3.89309e-06	4.31457e-06	0.0509981	0.118	0.02	0.205559	8.49646e-05	0.0206323	0.135	0.032	1	NA	NA	NA	NA	NA
ENSMUSG00000051319	1500011K16Rik	8.34082e-11	0.0606778	0.574	0.274	3.97382e-06	1.03863e-06	0.0980531	0.543	0.245	0.0494836	1.2781e-08	0.0939912	0.6	0.241	0.000608923	1.09324e-06	0.101404	0.531	0.259	0.0520854
ENSMUSG00000008496	Pou2f2	8.37763e-11	-0.374204	0.917	0.921	3.99136e-06	3.02424e-15	-0.453199	0.902	0.916	1.44084e-10	0.00340253	-0.207806	0.9	0.853	1	0.00226179	-0.187483	0.905	0.89	1
ENSMUSG00000022721	Trmt2a	8.50013e-11	-0.0454063	0.435	0.223	4.04972e-06	0.306572	-0.0853266	0.331	0.212	1	0.00230381	-0.0631512	0.473	0.264	1	0.0016243	-0.037857	0.349	0.222	1
ENSMUSG00000032322	Pstpip1	8.56879e-11	0.0457678	0.151	0.033	4.08243e-06	8.0086e-07	0.0425633	0.132	0.038	0.0381554	NA	NA	NA	NA	NA	NA	NA	NA	NA	NA
ENSMUSG00000103591	Gm38365	8.68943e-11	0.0127976	0.492	0.244	4.1399e-06	3.18758e-05	0.0117205	0.386	0.194	1	0.00220863	-0.0111998	0.403	0.203	1	1.05512e-05	-0.027783	0.363	0.202	0.502689
ENSMUSG00000021759	Plpp1	8.86761e-11	0.117501	0.633	0.288	4.2248e-06	2.83402e-21	0.341522	0.651	0.241	1.35021e-16	6.7175e-21	0.179339	0.566	0.191	3.20042e-16	3.39835e-06	0.036303	0.555	0.329	0.161907
ENSMUSG00000068206	Pick1	8.95963e-11	0.0328756	0.324	0.124	4.26864e-06	0.00777092	-0.000614797	0.159	0.08	1	3.92862e-10	0.0318589	0.305	0.091	1.87171e-05	8.06808e-07	0.033222	0.28	0.12	0.0384387
ENSMUSG00000025499	Hras	9.00252e-11	0.00791488	0.556	0.288	4.28907e-06	5.84688e-05	-0.00888706	0.435	0.236	1	3.03366e-05	-0.0155511	0.487	0.224	1	0.0636933	0.012562	0.509	0.295	1
ENSMUSG00000028234	Rps20	9.06036e-11	0.430577	0.944	0.661	4.31663e-06	2.01715e-37	0.719951	0.963	0.681	9.6103e-33	6.5576e-39	0.863001	0.961	0.585	3.12424e-34	2.53594e-12	0.47945	0.858	0.563	1.2082e-07
ENSMUSG00000106720	Gm43795	9.20581e-11	0.0678368	0.157	0.025	4.38592e-06	7.72138e-07	0.0675399	0.119	0.016	0.036787	NA	NA	NA	NA	NA	NA	NA	NA	NA	NA
ENSMUSG00000026360	Rgs2	9.37181e-11	-0.355504	0.92	0.89	4.46501e-06	2.95639e-10	-0.461158	0.809	0.803	1.40851e-05	0.216561	-0.157127	0.863	0.713	1	3.48743e-06	-0.276413	0.928	0.9	0.166152
ENSMUSG00000084786	Ubl5	9.7673e-11	0.240993	0.921	0.659	4.65343e-06	6.00324e-14	0.393885	0.929	0.632	2.86012e-09	6.2415e-15	0.344105	0.955	0.652	2.97364e-10	6.92667e-07	0.191975	0.885	0.671	0.0330007
ENSMUSG00000047721	Bola2	1.07029e-10	0.126628	0.723	0.373	5.09918e-06	1.14895e-13	0.325288	0.795	0.387	5.47393e-09	1.02837e-16	0.275972	0.779	0.345	4.89944e-12	9.21942e-07	0.175634	0.755	0.403	0.0439241
ENSMUSG00000073155	1810058I24Rik	1.10133e-10	0.0786265	0.642	0.315	5.24707e-06	1.1883e-11	0.110484	0.586	0.283	5.66143e-07	3.03271e-07	0.12888	0.701	0.333	0.0144487	1.45659e-07	0.0758082	0.578	0.292	0.00693964
ENSMUSG00000031438	Rnf128	1.10706e-10	0.00572929	0.279	0.112	5.27435e-06	NA	NA	NA	NA	NA	1.33192e-07	0.0156718	0.21	0.068	0.00634569	0.000670301	-0.0395908	0.422	0.244	1
ENSMUSG00000062753	AI413582	1.13957e-10	0.0457324	0.605	0.292	5.42928e-06	8.08169e-07	0.0563817	0.471	0.23	0.0385036	9.29829e-12	0.157503	0.715	0.322	4.42998e-07	5.47868e-08	0.087416	0.576	0.295	0.00261021
ENSMUSG00000020477	Mrps24	1.16748e-10	0.0391921	0.682	0.37	5.56225e-06	0.0106327	0.0217303	0.532	0.289	1	0.00143686	0.0442426	0.705	0.368	1	0.000672205	0.0861708	0.657	0.373	1
ENSMUSG00000067038	Rps12-ps3	1.18226e-10	0.370904	0.415	0.151	5.63266e-06	5.24672e-11	0.183237	0.327	0.118	2.49969e-06	1.5528e-23	0.418427	0.54	0.125	7.39802e-19	1.69329e-08	0.385324	0.374	0.145	0.000806733
ENSMUSG00000031555	Adam9	1.18808e-10	0.0514452	0.328	0.111	5.66039e-06	0.000205864	-0.0290416	0.378	0.215	1	1.27628e-12	0.0517184	0.299	0.09	6.08058e-08	0.000241719	0.0296479	0.234	0.089	1
ENSMUSG00000028426	Rad23b	1.20379e-10	-0.0201852	0.478	0.25	5.73524e-06	0.00681726	-0.0792577	0.371	0.233	1	9.7626e-05	-0.0272283	0.482	0.248	1	0.29861	-0.0514622	0.449	0.268	1
ENSMUSG00000075000	Nrbf2	1.23873e-10	0.0526351	0.514	0.242	5.90168e-06	0.0013988	-0.0363832	0.351	0.208	1	8.87776e-05	0.0133613	0.571	0.29	1	0.0281055	0.0107534	0.427	0.229	1
ENSMUSG00000047123	Ticam1	1.25191e-10	0.0138814	0.217	0.083	5.96446e-06	0.00786369	-0.0188798	0.151	0.083	1	3.84547e-06	-0.015129	0.306	0.13	0.18321	0.0736092	0.00500931	0.181	0.085	1
ENSMUSG00000031833	Mast3	1.26499e-10	-0.0644622	0.466	0.267	6.02678e-06	0.0261644	-0.0962399	0.27	0.188	1	0.127673	-0.08538	0.481	0.275	1	0.0033135	-0.030036	0.34	0.186	1
ENSMUSG00000026879	Gsn	1.27992e-10	0.0699605	0.166	0.024	6.09792e-06	3.6196e-09	0.100159	0.117	0.003	0.000172449	2.37002e-06	0.0499253	0.14	0.016	0.112915	NA	NA	NA	NA	NA
ENSMUSG00000035356	Nfkbiz	1.28112e-10	0.0497562	0.205	0.054	6.10365e-06	NA	NA	NA	NA	NA	5.47783e-08	0.0446279	0.21	0.05	0.0026098	0.00200813	0.0364804	0.143	0.044	1
ENSMUSG00000002319	Ipo4	1.28939e-10	0.0450932	0.252	0.097	6.14303e-06	6.34019e-05	0.0520467	0.219	0.088	1	1.1586e-10	0.076476	0.348	0.119	5.5199e-06	8.56274e-05	0.0428743	0.213	0.083	1
ENSMUSG00000020088	Sar1a	1.33428e-10	0.00526631	0.566	0.304	6.35689e-06	0.0760243	-0.0597642	0.505	0.315	1	1.00727e-05	0.0131405	0.633	0.339	0.479894	0.0794893	-0.0446937	0.538	0.346	1
ENSMUSG00000038803	Ost4	1.34491e-10	0.164771	0.877	0.577	6.40756e-06	5.91314e-13	0.238647	0.817	0.482	2.8172e-08	1.31915e-09	0.27736	0.876	0.488	6.28482e-05	0.0746414	0.0650312	0.822	0.585	1
ENSMUSG00000054942	Fam73a	1.36762e-10	0.158253	0.721	0.35	6.51576e-06	0.0916881	-0.03462	0.427	0.266	1	0.372728	-0.120305	0.579	0.375	1	0.0432456	0.0729303	0.79	0.549	1
ENSMUSG00000043415	Otud1	1.38745e-10	0.0733591	0.334	0.129	6.61021e-06	0.00198147	-0.0236495	0.243	0.138	1	3.29295e-07	0.0405966	0.337	0.124	0.0156886	0.00328673	0.0364395	0.302	0.142	1
ENSMUSG00000042659	Arrdc4	1.44483e-10	0.0988677	0.3	0.068	6.88359e-06	0.000843535	0.0312418	0.154	0.056	1	3.74815e-08	-0.00785599	0.218	0.083	0.00178573	1.20634e-05	0.0443765	0.137	0.039	0.574737
ENSMUSG00000018102	Hist1h2bc	1.47236e-10	0.0599781	0.625	0.322	7.01476e-06	4.05361e-08	0.0861808	0.426	0.197	0.00193126	7.12149e-16	0.281787	0.703	0.31	3.39289e-11	0.00294093	-0.0393476	0.509	0.339	1
ENSMUSG00000056665	Them6	1.50971e-10	0.0110113	0.162	0.057	7.19271e-06	0.017065	0.0142518	0.138	0.059	1	7.39118e-05	-0.0258433	0.19	0.076	1	NA	NA	NA	NA	NA
ENSMUSG00000073412	Lst1	1.54958e-10	-0.487159	0.656	0.67	7.38265e-06	2.36515e-23	-0.579941	0.848	0.902	1.12683e-18	0.215663	-0.11805	0.719	0.554	1	0.00817794	-0.174484	0.85	0.756	1
ENSMUSG00000062545	Tlr12	1.56019e-10	0.0434075	0.435	0.188	7.4332e-06	0.228172	-0.12918	0.345	0.252	1	3.36992e-12	0.123249	0.35	0.076	1.60553e-07	0.0320595	-0.029913	0.391	0.228	1
ENSMUSG00000022895	Ets2	1.56158e-10	0.0828106	0.259	0.067	7.43982e-06	3.99427e-18	0.207288	0.373	0.091	1.90299e-13	7.12921e-05	0.0136131	0.305	0.115	1	2.55403e-07	0.0173393	0.215	0.085	0.0121682
ENSMUSG00000059461	Gm7331	1.60735e-10	-0.487459	0.045	0.229	7.65789e-06	NA	NA	NA	NA	NA	1.36487e-11	-0.753144	0.037	0.26	6.50265e-07	5.41171e-07	-0.350455	0.065	0.222	0.025783
ENSMUSG00000000278	Scpep1	1.66649e-10	0.1441	0.574	0.215	7.93966e-06	2.77997e-05	0.0769386	0.452	0.192	1	1.72639e-14	0.10141	0.467	0.162	8.22502e-10	2.02149e-07	0.112147	0.323	0.097	0.00963098
ENSMUSG00000026667	Uhmk1	1.67287e-10	0.0552295	0.334	0.113	7.97007e-06	0.000126526	-0.00744102	0.255	0.129	1	4.42612e-12	0.0615536	0.401	0.131	2.10873e-07	0.000339585	0.023993	0.302	0.128	1
ENSMUSG00000031400	G6pdx	1.6891e-10	0.0282783	0.327	0.13	8.04736e-06	0.000227426	0.026695	0.21	0.084	1	2.03155e-06	0.00610493	0.322	0.132	0.0967893	5.18209e-07	0.037787	0.275	0.108	0.024689
ENSMUSG00000090213	Tmem189	1.7297e-10	0.0478876	0.487	0.218	8.24082e-06	5.88196e-07	0.097128	0.402	0.159	0.0280234	2.1518e-08	0.0272619	0.515	0.218	0.00102518	7.97687e-05	0.0507846	0.418	0.191	1
ENSMUSG00000037936	Scarb1	1.75995e-10	0.057133	0.338	0.116	8.38493e-06	4.13903e-06	0.0139904	0.127	0.046	0.197196	2.15707e-13	0.0728651	0.435	0.145	1.02769e-08	0.0038239	0.0272291	0.194	0.074	1
ENSMUSG00000058454	Dhcr7	1.7976e-10	0.0338159	0.228	0.077	8.5643e-06	0.0016969	0.00244716	0.175	0.079	1	2.55198e-07	0.0564942	0.277	0.082	0.0121584	3.29125e-06	0.0693624	0.259	0.086	0.156805
ENSMUSG00000024816	Frmd8	1.80444e-10	-0.00208885	0.386	0.186	8.59691e-06	0.00347332	-0.0283316	0.3	0.164	1	1.26978e-09	-0.00553371	0.454	0.211	6.04962e-05	0.00239027	-0.0208905	0.402	0.221	1
ENSMUSG00000036199	Ndufa13	1.80637e-10	0.227118	0.926	0.666	8.60607e-06	9.56945e-10	0.276849	0.912	0.659	4.55917e-05	1.4775e-11	0.238324	0.938	0.682	7.03924e-07	6.7046e-08	0.165316	0.878	0.646	0.00319427
ENSMUSG00000027999	Pla2g12a	1.88111e-10	0.0486115	0.342	0.123	8.96219e-06	1.90394e-11	0.0944748	0.368	0.132	9.07093e-07	6.24288e-07	-0.0132815	0.316	0.139	0.029743	6.44596e-08	0.0532723	0.302	0.13	0.00307105
ENSMUSG00000032089	Il10ra	1.89923e-10	-0.368138	0.773	0.731	9.04849e-06	0.0398941	-0.260958	0.649	0.556	1	0.019214	-0.241567	0.751	0.629	1	3.33656e-05	-0.271489	0.781	0.711	1
ENSMUSG00000035595	1600002K03Rik	1.92611e-10	0.0554415	0.316	0.104	9.17655e-06	1.94272e-06	0.05597	0.223	0.075	0.0925569	6.07068e-11	0.0100668	0.264	0.095	2.89226e-06	9.23167e-06	0.0254414	0.344	0.158	0.439824
ENSMUSG00000038235	F11r	1.98022e-10	-0.348795	0.931	0.9	9.43439e-06	0.0956884	-0.166169	0.812	0.677	1	4.37492e-06	-0.282868	0.866	0.754	0.208434	0.0160056	-0.179606	0.857	0.753	1
ENSMUSG00000022544	Eef2kmt	2.01176e-10	0.0314081	0.409	0.2	9.58463e-06	0.00142074	-0.0243711	0.427	0.25	1	1.00226e-08	-0.00178038	0.423	0.203	0.000477508	2.25412e-06	0.0409867	0.375	0.193	0.107393
ENSMUSG00000020260	Pofut2	2.01927e-10	0.0518928	0.366	0.137	9.62042e-06	0.00512842	0.00669091	0.488	0.252	1	1.16444e-08	0.011734	0.574	0.267	0.000554776	0.000840151	0.0185605	0.333	0.16	1
ENSMUSG00000033272	Slc35a4	2.0238e-10	0.0114338	0.382	0.17	9.64198e-06	0.000167491	-0.0079371	0.318	0.164	1	2.93761e-05	-0.0128058	0.432	0.191	1	0.00102488	0.0182234	0.375	0.18	1
ENSMUSG00000020205	Phlda1	2.0306e-10	0.0719417	0.114	0.003	9.67438e-06	6.07807e-12	0.110123	0.129	0.001	2.89578e-07	NA	NA	NA	NA	NA	NA	NA	NA	NA	NA
ENSMUSG00000028673	Fuca1	2.0881e-10	0.179129	0.898	0.641	9.94833e-06	5.612e-18	0.345535	0.932	0.7	2.67373e-13	1.16429e-05	0.073985	0.911	0.706	0.554704	2.13244e-22	0.413508	0.942	0.68	1.01596e-17
ENSMUSG00000039623	Ap5z1	2.18819e-10	0.00403263	0.252	0.106	1.04252e-05	2.04053e-06	-0.00700173	0.168	0.085	0.097217	0.00357174	-0.0269165	0.261	0.108	1	0.0607849	-0.0234783	0.142	0.077	1
ENSMUSG00000022350	E430025E21Rik	2.24354e-10	0.0137146	0.204	0.076	1.06889e-05	0.0012496	0.0163471	0.142	0.057	1	1.40046e-08	0.0424486	0.266	0.076	0.000667219	1.58473e-05	0.0205985	0.207	0.073	0.755014
ENSMUSG00000055782	Abcd2	2.32707e-10	0.0886124	0.712	0.373	1.10869e-05	NA	NA	NA	NA	NA	3.85458e-06	-0.00423235	0.56	0.286	0.183644	2.90893e-05	0.133759	0.476	0.206	1
ENSMUSG00000020018	Snrpf	2.37402e-10	0.090772	0.394	0.145	1.13106e-05	3.46507e-06	0.164765	0.589	0.253	0.165087	4.1917e-11	0.192155	0.58	0.199	1.99705e-06	4.89505e-06	0.015881	0.252	0.116	0.233215
ENSMUSG00000055762	Eef1d	2.38059e-10	0.200242	0.941	0.713	1.13418e-05	6.27551e-05	0.19941	0.912	0.65	1	4.05538e-05	0.198251	0.949	0.735	1	4.84981e-06	0.154897	0.882	0.658	0.231059
ENSMUSG00000031221	Igbp1	2.38323e-10	0.10366	0.675	0.332	1.13544e-05	1.1578e-07	0.0793994	0.492	0.224	0.00551611	3.08299e-12	0.0965907	0.608	0.254	1.46883e-07	0.00612354	0.0455007	0.572	0.304	1
ENSMUSG00000059316	Slc27a4	2.38699e-10	-0.0101728	0.21	0.088	1.13724e-05	0.140341	-0.027906	0.144	0.081	1	0.026964	-0.0304115	0.146	0.066	1	0.00160445	-0.0150544	0.213	0.107	1
ENSMUSG00000045294	Insig1	2.43916e-10	0.0836567	0.221	0.045	1.16209e-05	0.00017714	0.0241456	0.126	0.041	1	1.19146e-11	0.0653346	0.236	0.046	5.67649e-07	0.000638105	0.052245	0.19	0.066	1
ENSMUSG00000025465	Echs1	2.49903e-10	0.163786	0.735	0.364	1.19061e-05	0.123017	-0.0434075	0.514	0.304	1	4.09413e-07	-0.0396911	0.543	0.298	0.0195056	3.67226e-12	0.184091	0.676	0.34	1.74957e-07
ENSMUSG00000022336	Eif3e	2.58801e-10	0.186906	0.812	0.461	1.233e-05	4.36008e-07	0.205696	0.808	0.454	0.0207727	1.09838e-07	0.126125	0.795	0.47	0.005233	0.00039239	0.108563	0.732	0.45	1
ENSMUSG00000020120	Plek	2.61743e-10	0.275833	0.886	0.546	1.24702e-05	1.62507e-08	0.285817	0.762	0.393	0.000774234	2.33756e-18	0.361696	0.846	0.41	1.11368e-13	1.48928e-14	0.317099	0.783	0.434	7.0954e-10
ENSMUSG00000045932	Ifit2	2.68304e-10	0.103095	0.169	0.027	1.27828e-05	NA	NA	NA	NA	NA	4.32795e-16	0.225387	0.474	0.109	2.06196e-11	NA	NA	NA	NA	NA
ENSMUSG00000019838	Slc16a10	2.7218e-10	0.00764233	0.188	0.068	1.29675e-05	NA	NA	NA	NA	NA	7.09567e-08	0.0176135	0.286	0.097	0.00338059	0.00642385	0.0204155	0.123	0.038	1
ENSMUSG00000040751	Lat2	2.7503e-10	0.209073	0.792	0.448	1.31033e-05	2.97758e-16	0.422125	0.823	0.425	1.41861e-11	1.53035e-06	0.0420365	0.527	0.282	0.0729103	5.02774e-06	0.195735	0.8	0.517	0.239537
ENSMUSG00000004707	Ly9	2.81158e-10	0.130144	0.446	0.154	1.33952e-05	1.00553e-12	0.170195	0.214	0.023	4.79065e-08	2.26213e-22	0.283479	0.577	0.176	1.07774e-17	3.25007e-10	0.128426	0.192	0.024	1.54843e-05
ENSMUSG00000025579	Gaa	2.81737e-10	0.156815	0.652	0.292	1.34228e-05	3.43885e-05	0.0753636	0.523	0.26	1	6.27999e-11	0.0555147	0.607	0.302	2.99198e-06	3.21562e-07	0.197607	0.716	0.384	0.0153202
ENSMUSG00000028495	Rps6	2.81803e-10	0.456942	0.487	0.193	1.34259e-05	1.32096e-13	0.555615	0.449	0.179	6.29345e-09	2.45465e-60	0.771047	0.992	0.766	1.16947e-55	7.00118e-11	0.470095	0.44	0.206	3.33557e-06
ENSMUSG00000026238	Ptma	2.90043e-10	0.290167	0.972	0.872	1.38185e-05	1.99481e-23	0.419811	0.969	0.751	9.50389e-19	0.00203236	0.151365	0.983	0.887	1	6.01886e-09	0.224379	0.952	0.835	0.000286757
ENSMUSG00000021930	Spryd7	3.05451e-10	0.0338773	0.178	0.048	1.45526e-05	0.0455677	-0.00827633	0.308	0.163	1	1.16024e-08	0.0112951	0.184	0.053	0.000552774	2.39703e-05	0.0355228	0.137	0.041	1
ENSMUSG00000042043	Tbca	3.05452e-10	0.209296	0.86	0.497	1.45526e-05	2.08648e-10	0.200665	0.756	0.388	9.9406e-06	2.62884e-10	0.11917	0.799	0.445	1.25246e-05	0.00541751	0.0785228	0.731	0.472	1
ENSMUSG00000049482	Ctu2	3.07769e-10	-0.021303	0.254	0.128	1.46631e-05	0.130521	-0.0165063	0.141	0.072	1	5.26899e-07	-0.0308056	0.317	0.154	0.025103	0.0024531	0.00589112	0.234	0.12	1
ENSMUSG00000067288	Rps28	3.08945e-10	0.449935	0.912	0.608	1.47191e-05	2.38324e-37	0.786472	0.971	0.708	1.13545e-32	1.05082e-54	0.978342	0.981	0.571	5.00642e-50	6.21547e-22	0.521799	0.883	0.581	2.96124e-17
ENSMUSG00000049550	Clip1	3.09274e-10	0.122208	0.806	0.484	1.47347e-05	8.19096e-11	0.113435	0.52	0.224	3.90242e-06	1.416e-15	0.301956	0.838	0.413	6.74626e-11	6.05914e-05	0.084655	0.716	0.456	1
ENSMUSG00000037815	Ctnna1	3.12963e-10	0.0669181	0.49	0.203	1.49105e-05	0.0114953	-0.0582419	0.328	0.197	1	3.05267e-06	-0.0355978	0.535	0.275	0.145438	9.78761e-05	0.0638519	0.371	0.167	1
ENSMUSG00000045658	Pid1	3.17311e-10	-0.474228	0.625	0.659	1.51177e-05	6.63403e-05	-0.409247	0.314	0.418	1	2.8925e-19	-0.589777	0.745	0.798	1.37807e-14	0.00104844	-0.191433	0.689	0.603	1
ENSMUSG00000001783	Rtcb	3.19617e-10	0.388118	0.832	0.378	1.52275e-05	0.000152918	0.172475	0.584	0.251	1	1.03951e-24	0.373776	0.84	0.391	4.95252e-20	1.20919e-13	0.248565	0.724	0.346	5.76096e-09
ENSMUSG00000045414	1190002N15Rik	3.28523e-10	0.0520826	0.22	0.066	1.56518e-05	0.00156641	-0.015809	0.134	0.069	1	5.2496e-08	0.0272178	0.24	0.076	0.00250107	0.00249928	0.053955	0.16	0.048	1
ENSMUSG00000023191	P3h3	3.29518e-10	0.0974152	0.436	0.151	1.56992e-05	0.00010796	0.049849	0.226	0.088	1	4.4733e-11	0.0456661	0.201	0.05	2.13122e-06	5.30949e-06	0.0535288	0.287	0.111	0.25296
ENSMUSG00000023723	Mrps23	3.29594e-10	0.0125202	0.44	0.195	1.57028e-05	0.000559279	-0.0165138	0.317	0.171	1	1.00121e-05	-0.00929502	0.446	0.208	0.477006	1.72909e-07	0.0322808	0.387	0.179	0.00823791
ENSMUSG00000001418	Glmp	3.32975e-10	0.27464	0.892	0.606	1.58639e-05	2.70451e-08	0.311404	0.846	0.504	0.00128851	0.0117381	-0.0301879	0.126	0.059	1	0.00101689	0.152694	0.859	0.63	1
ENSMUSG00000025939	Ube2w	3.34451e-10	-0.00979919	0.43	0.199	1.59343e-05	0.133843	-0.00668141	0.317	0.168	1	1.73551e-08	-0.0127358	0.467	0.216	0.000826848	0.0440347	0.0293224	0.418	0.213	1
ENSMUSG00000042312	S100a13	3.39e-10	0.0488576	0.613	0.3	1.6151e-05	0.00114194	-0.0464525	0.619	0.394	1	2.801e-06	-0.03471	0.58	0.316	0.133448	1.65178e-06	0.0725969	0.55	0.289	0.0786956
ENSMUSG00000041488	Stx3	3.59502e-10	0.043793	0.155	0.034	1.71277e-05	NA	NA	NA	NA	NA	7.15582e-07	0.0221343	0.123	0.03	0.0340925	NA	NA	NA	NA	NA
ENSMUSG00000022971	Ifnar2	3.70898e-10	0.215768	0.867	0.604	1.76707e-05	2.46613e-22	0.499899	0.876	0.569	1.17494e-17	0.0052989	0.0662045	0.848	0.626	1	1.52574e-05	0.247356	0.845	0.595	0.726911
ENSMUSG00000030557	Mef2a	3.89008e-10	-0.407065	0.928	0.931	1.85335e-05	1.81301e-25	-0.613252	0.871	0.908	8.63772e-21	0.231713	-0.229751	0.9	0.777	1	1.69613e-06	-0.23415	0.928	0.904	0.0808088
ENSMUSG00000019139	Isyna1	3.94297e-10	0.00240329	0.462	0.221	1.87855e-05	3.07645e-05	0.0302351	0.428	0.21	1	0.000422185	-0.00868928	0.412	0.196	1	0.0964938	-0.025099	0.587	0.357	1
ENSMUSG00000031930	Wwp2	3.9549e-10	0.0186978	0.248	0.097	1.88423e-05	0.000164762	-0.016827	0.161	0.08	1	1.45096e-07	0.00184405	0.3	0.113	0.00691281	3.99633e-09	0.0143518	0.21	0.087	0.000190397
ENSMUSG00000039013	Siglecf	3.97681e-10	0.142309	0.419	0.133	1.89467e-05	4.62753e-10	0.101982	0.241	0.07	2.2047e-05	7.3948e-26	0.223885	0.406	0.074	3.5231e-21	1.49891e-22	0.304003	0.499	0.144	7.14126e-18
ENSMUSG00000036880	Acaa2	4.00763e-10	0.021512	0.312	0.125	1.90935e-05	6.10581e-06	0.0570441	0.192	0.063	0.290899	1.58762e-05	-0.00789397	0.253	0.098	0.756392	0.000373895	-0.00968581	0.307	0.154	1
ENSMUSG00000015745	Plekho1	4.02894e-10	-0.28758	0.909	0.837	1.91951e-05	5.30358e-11	-0.433916	0.873	0.847	2.52679e-06	0.000310882	-0.249974	0.905	0.829	1	5.89992e-08	-0.248364	0.915	0.9	0.0028109
ENSMUSG00000050705	2310061I04Rik	4.07808e-10	-0.0180632	0.219	0.098	1.94292e-05	0.000489708	-0.0186596	0.167	0.087	1	5.36167e-05	-0.0323015	0.252	0.119	1	0.000582976	-0.0109739	0.159	0.08	1
ENSMUSG00000001552	Jup	4.15618e-10	0.0256926	0.399	0.169	1.98013e-05	5.97368e-10	0.0766748	0.29	0.096	2.84604e-05	2.10951e-05	0.00420292	0.353	0.146	1	4.51082e-05	0.0251705	0.356	0.181	1
ENSMUSG00000034875	Nudt19	4.25832e-10	0.0625557	0.351	0.116	2.02879e-05	1.26781e-05	0.0544258	0.213	0.073	0.604022	1.20085e-07	0.0419058	0.411	0.151	0.0057212	0.000162231	0.0594594	0.392	0.17	1
ENSMUSG00000019978	Epb41l2	4.26811e-10	-0.327833	0.931	0.893	2.03346e-05	6.02246e-14	-0.447536	0.91	0.897	2.86928e-09	0.000209388	-0.195789	0.956	0.895	1	1.58348e-07	-0.227414	0.957	0.94	0.00754417
ENSMUSG00000038274	Fau	4.32578e-10	0.24585	0.322	0.108	2.06093e-05	3.40464e-70	0.670802	1	0.969	1.62207e-65	1.98762e-83	0.742158	1	0.986	9.46963e-79	0.000168405	0.250463	0.271	0.096	1
ENSMUSG00000004285	Atp6v1f	4.36243e-10	0.259915	0.954	0.699	2.07839e-05	3.69174e-16	0.305349	0.929	0.673	1.75885e-11	2.27201e-23	0.380543	0.953	0.683	1.08246e-18	3.89979e-06	0.191306	0.915	0.704	0.185797
ENSMUSG00000040269	Mrps28	4.5094e-10	0.00493165	0.334	0.141	2.14841e-05	0.00699811	0.0278919	0.314	0.14	1	2.81518e-11	0.0296978	0.404	0.144	1.34123e-06	3.27463e-06	0.0231651	0.297	0.143	0.156013
ENSMUSG00000030983	Bccip	4.51597e-10	0.0208759	0.451	0.202	2.15154e-05	1.17779e-06	0.0228115	0.36	0.169	0.0561133	8.99105e-08	0.0220377	0.42	0.173	0.00428361	1.52708e-05	-0.0152825	0.402	0.221	0.727549
ENSMUSG00000026112	Coa5	4.51636e-10	0.0345195	0.424	0.172	2.15173e-05	7.73031e-05	0.0401737	0.36	0.158	1	5.87914e-14	0.118011	0.499	0.158	2.801e-09	0.016731	-0.000919008	0.311	0.149	1
ENSMUSG00000033047	Eif3l	4.81271e-10	0.0882602	0.605	0.279	2.29292e-05	3.02327e-08	0.0545211	0.5	0.233	0.00144038	1.08368e-06	0.0296722	0.591	0.284	0.0516299	6.11423e-06	0.0462585	0.557	0.307	0.2913
ENSMUSG00000020572	Nampt	4.85094e-10	0.0201729	0.356	0.153	2.31114e-05	1.94272e-06	0.0457422	0.272	0.104	0.0925569	2.67702e-11	0.113429	0.425	0.125	1.27541e-06	3.70932e-08	0.00429406	0.268	0.122	0.00176723
ENSMUSG00000103996	4833421G17Rik	4.95129e-10	0.0424936	0.46	0.204	2.35894e-05	1.75918e-06	0.0381893	0.325	0.147	0.0838128	1.73224e-07	0.0133057	0.19	0.062	0.00825293	0.000911122	-0.0690331	0.302	0.178	1
ENSMUSG00000035352	Ccl12	4.95946e-10	0.215745	0.594	0.314	2.36284e-05	NA	NA	NA	NA	NA	NA	NA	NA	NA	NA	1.96684e-11	0.618722	0.568	0.237	9.37062e-07
ENSMUSG00000002043	Trappc6a	5.26053e-10	0.103224	0.478	0.182	2.50627e-05	5.12482e-13	0.166595	0.5	0.189	2.44162e-08	2.48591e-07	0.102929	0.552	0.208	0.0118436	2.70086e-10	0.0649965	0.333	0.128	1.28677e-05
ENSMUSG00000050335	Lgals3	5.28234e-10	0.207397	0.173	0.019	2.51667e-05	NA	NA	NA	NA	NA	1.76384e-11	0.154832	0.148	0.006	8.40344e-07	8.48264e-07	0.230822	0.113	0.006	0.0404139
ENSMUSG00000022013	Dnajc15	5.33625e-10	0.00424878	0.437	0.207	2.54235e-05	0.000749819	0.0409492	0.247	0.097	1	1.07874e-06	-0.0214101	0.509	0.247	0.0513945	0.000236094	0.00471533	0.348	0.17	1
ENSMUSG00000064357	mt-Atp6	5.36031e-10	1.00132	0.998	0.998	2.55381e-05	1.9613e-19	0.86311	0.997	0.99	9.34423e-15	1.48925e-10	0.806198	0.998	0.998	7.09525e-06	1.31192e-10	0.888424	1	0.998	6.25038e-06
ENSMUSG00000026385	Dbi	5.3604e-10	0.224825	0.801	0.42	2.55386e-05	1.47695e-13	0.415255	0.808	0.39	7.03665e-09	7.20929e-17	0.235372	0.712	0.282	3.43472e-12	1.47868e-16	0.255933	0.686	0.324	7.04489e-12
ENSMUSG00000043157	Arl11	5.48729e-10	0.101611	0.696	0.351	2.61431e-05	0.745652	-0.147307	0.249	0.206	1	2.60834e-06	0.0963999	0.673	0.311	0.124269	1.4527e-09	0.161848	0.581	0.261	6.9211e-05
ENSMUSG00000024079	Eif2ak2	5.51405e-10	0.0570784	0.53	0.259	2.62706e-05	2.4232e-05	0.0601123	0.285	0.114	1	2.02552e-12	0.069438	0.582	0.286	9.65019e-08	0.00360466	-0.0198449	0.419	0.253	1
ENSMUSG00000000290	Itgb2	5.52135e-10	0.190003	0.906	0.681	2.63054e-05	2.39524e-16	0.368514	0.906	0.653	1.14116e-11	0.186948	0.0148347	0.863	0.654	1	0.000666604	0.14492	0.903	0.74	1
ENSMUSG00000085894	Gm15832	5.71111e-10	-0.0212824	0.525	0.308	2.72095e-05	0.00595863	-0.011764	0.404	0.222	1	0.00247768	0.0573126	0.558	0.292	1	2.0094e-05	0.028209	0.473	0.273	0.95734
ENSMUSG00000018008	Cyth4	5.81386e-10	-0.283564	0.915	0.852	2.7699e-05	6.26521e-07	-0.266753	0.874	0.79	0.0298493	0.0372706	-0.138703	0.963	0.874	1	0.0156065	-0.1687	0.888	0.83	1
ENSMUSG00000037710	Cisd1	5.88168e-10	-0.0238012	0.468	0.242	2.80221e-05	3.91117e-05	-0.0465843	0.394	0.221	1	0.0769913	-0.0761376	0.451	0.25	1	0.0076011	-0.0153945	0.43	0.253	1
ENSMUSG00000020658	Efr3b	6.03575e-10	0.0572923	0.103	0.004	2.87561e-05	NA	NA	NA	NA	NA	3.70409e-19	0.120741	0.219	0.006	1.76474e-14	NA	NA	NA	NA	NA
ENSMUSG00000063234	Gpr84	6.03909e-10	0.144368	0.799	0.488	2.87721e-05	8.06489e-16	0.404576	0.733	0.348	3.84235e-11	3.21469e-08	0.2096	0.762	0.403	0.00153158	2.46942e-05	0.176119	0.66	0.403	1
ENSMUSG00000025402	Nab2	6.14926e-10	0.0888218	0.345	0.105	2.92969e-05	2.52471e-12	0.196985	0.283	0.042	1.20285e-07	4.75131e-14	0.166671	0.359	0.055	2.26366e-09	1.81956e-08	0.119827	0.293	0.073	0.000866892
ENSMUSG00000060419	Rps16-ps2	6.16367e-10	0.429908	0.872	0.754	2.93656e-05	0.178729	0.0461539	0.505	0.52	1	2.8197e-10	0.511794	0.857	0.734	1.34339e-05	NA	NA	NA	NA	NA
ENSMUSG00000029919	Hpgds	6.18276e-10	-0.332115	0.964	0.96	2.94565e-05	0.0960182	-0.029947	0.888	0.723	1	9.23677e-05	-0.222929	0.924	0.845	1	4.18766e-08	-0.251739	0.957	0.934	0.00199513
ENSMUSG00000027611	Procr	6.25323e-10	0.0401695	0.141	0.035	2.97923e-05	1.05441e-09	0.102786	0.371	0.126	5.02354e-05	0.000136832	-0.0073754	0.184	0.065	1	0.792406	-0.146263	0.536	0.4	1
ENSMUSG00000063235	Ptpmt1	6.35966e-10	0.0608268	0.561	0.273	3.02993e-05	1.06657e-09	0.177839	0.592	0.251	5.08148e-05	1.04691e-07	0.00844464	0.451	0.212	0.0049878	3.42335e-05	-0.00142865	0.578	0.352	1
ENSMUSG00000024095	Hnrnpll	6.37997e-10	-0.0084049	0.343	0.149	3.03961e-05	6.8531e-05	0.0216844	0.309	0.147	1	1.91625e-07	0.0243392	0.355	0.135	0.00912961	0.00660566	0.00299314	0.313	0.151	1
ENSMUSG00000024663	Rab3il1	6.39764e-10	-0.351377	0.798	0.732	3.04803e-05	1.34154e-09	-0.375992	0.668	0.637	6.39149e-05	4.83332e-07	-0.295217	0.759	0.677	0.0230274	0.175927	-0.231463	0.787	0.728	1
ENSMUSG00000022636	Alcam	6.45677e-10	0.0733128	0.109	0.004	3.0762e-05	7.26483e-15	0.184658	0.309	0.056	3.46118e-10	2.65913e-31	0.314764	0.61	0.162	1.26689e-26	NA	NA	NA	NA	NA
ENSMUSG00000041774	Ydjc	6.49915e-10	0.0520522	0.169	0.034	3.09639e-05	2.27483e-08	0.0615773	0.109	0.018	0.0010838	3.06903e-07	0.0217576	0.146	0.038	0.0146218	2.45865e-07	0.048325	0.109	0.029	0.0117138
ENSMUSG00000058006	Mdn1	6.52022e-10	0.00733479	0.265	0.108	3.10643e-05	0.00334406	-0.0191888	0.175	0.091	1	6.68471e-14	0.0321989	0.294	0.109	3.18479e-09	8.9316e-05	0.0122531	0.219	0.096	1
ENSMUSG00000000740	Rpl13	6.69971e-10	0.388234	0.706	0.378	3.19194e-05	9.02378e-57	0.660554	0.999	0.902	4.2992e-52	1.16133e-63	0.630341	1	0.937	5.53291e-59	1.47222e-09	0.395802	0.665	0.372	7.01411e-05
ENSMUSG00000030577	Cd22	6.72697e-10	0.0672887	0.24	0.067	3.20493e-05	NA	NA	NA	NA	NA	NA	NA	NA	NA	NA	8.57429e-09	0.0985177	0.121	0.004	0.000408505
ENSMUSG00000073411	H2-D1	6.7282e-10	0.36168	0.987	0.898	3.20551e-05	6.81576e-28	0.717833	0.984	0.812	3.24723e-23	2.05276e-10	0.306341	0.97	0.833	9.77995e-06	5.34809e-19	0.615893	0.925	0.63	2.54799e-14
ENSMUSG00000050608	Minos1	6.73337e-10	0.165439	0.838	0.502	3.20798e-05	9.98434e-09	0.224309	0.813	0.475	0.000475684	2.48749e-11	0.233237	0.868	0.524	1.18512e-06	0.00500589	0.110867	0.784	0.531	1
ENSMUSG00000026547	Tagln2	6.78894e-10	0.0368751	0.491	0.232	3.23445e-05	5.6499e-12	0.138231	0.401	0.139	2.69178e-07	8.4213e-12	0.0618397	0.404	0.154	4.01216e-07	2.25968e-09	0.109118	0.589	0.295	0.000107658
ENSMUSG00000072680	Tmem254c	6.8043e-10	0.0574279	0.331	0.119	3.24177e-05	7.05853e-06	0.0621694	0.124	0.023	0.33629	NA	NA	NA	NA	NA	1.85821e-06	0.0287349	0.169	0.066	0.0885308
ENSMUSG00000024981	Acsl5	6.82679e-10	0.0787885	0.626	0.313	3.25249e-05	5.75682e-07	0.133209	0.568	0.259	0.0274272	5.01959e-06	0.0396872	0.616	0.303	0.239148	0.210759	0.0557904	0.555	0.291	1
ENSMUSG00000022255	Mtdh	6.86516e-10	-0.286929	0.977	0.959	3.27077e-05	2.20961e-22	-0.432253	0.972	0.974	1.05272e-17	1.71349e-16	-0.329871	0.991	0.982	8.1636e-12	1.63253e-05	-0.186177	0.984	0.976	0.777787
ENSMUSG00000029547	Ints1	7.11506e-10	0.0142396	0.268	0.104	3.38983e-05	0.000193643	-0.00560514	0.181	0.087	1	0.000231996	-0.0193095	0.261	0.105	1	0.00461358	0.00574585	0.194	0.083	1
ENSMUSG00000067847	Romo1	7.158e-10	0.16816	0.687	0.32	3.41028e-05	1.99629e-12	0.210476	0.67	0.301	9.51094e-08	1.06378e-23	0.301248	0.77	0.278	5.06818e-19	1.10059e-06	0.150646	0.663	0.331	0.0524354
ENSMUSG00000021102	Glrx5	7.25228e-10	0.0422877	0.506	0.234	3.45521e-05	2.50685e-05	0.0505409	0.661	0.381	1	1.28294e-15	0.120816	0.58	0.222	6.11233e-11	9.60427e-06	0.0598311	0.485	0.242	0.457576
ENSMUSG00000051185	Fam174a	7.35905e-10	0.108594	0.735	0.393	3.50607e-05	0.00286837	0.0602836	0.625	0.339	1	2.28284e-09	0.103903	0.773	0.415	0.000108761	0.0311873	0.0590657	0.66	0.379	1
ENSMUSG00000035666	Gtf3c4	7.53211e-10	0.113877	0.387	0.117	3.58852e-05	2.25037e-08	0.0994704	0.326	0.107	0.00107214	2.48502e-12	0.0481724	0.353	0.119	1.18394e-07	4.1373e-07	0.0520026	0.327	0.131	0.0197113
ENSMUSG00000020538	Srebf1	7.74984e-10	0.0546388	0.281	0.084	3.69225e-05	1.44596e-06	0.0151944	0.227	0.098	0.06889	4.04144e-13	0.0309984	0.322	0.101	1.92546e-08	5.83929e-05	0.0223748	0.218	0.095	1
ENSMUSG00000024397	Aif1	8.05902e-10	-0.211045	0.977	0.974	3.83956e-05	0.000774652	0.111455	0.986	0.954	1	0.839679	-0.000192265	0.988	0.958	1	0.0003197	0.0153377	0.991	0.969	1
ENSMUSG00000006024	Napa	8.25692e-10	0.111242	0.657	0.308	3.93384e-05	3.99088e-09	0.151916	0.592	0.274	0.000190137	0.000151354	0.0654775	0.7	0.372	1	6.38921e-07	0.0625223	0.576	0.289	0.0304401
ENSMUSG00000019731	Slc35e1	8.37154e-10	0.0103033	0.36	0.149	3.98845e-05	0.00155245	0.0223133	0.302	0.138	1	8.06551e-06	-0.0143623	0.4	0.18	0.384265	0.0835615	0.00273858	0.281	0.136	1
ENSMUSG00000026456	Cyb5r1	8.37233e-10	0.0552257	0.468	0.193	3.98883e-05	6.9056e-06	0.0958688	0.178	0.031	0.329004	1.04557e-05	0.023078	0.104	0.022	0.498143	NA	NA	NA	NA	NA
ENSMUSG00000035325	Sec31a	8.55152e-10	0.0210271	0.58	0.305	4.0742e-05	0.0264367	-0.0369357	0.447	0.266	1	0.000154062	0.041903	0.619	0.303	1	0.0024789	-0.00990173	0.486	0.286	1
ENSMUSG00000000776	Polr3d	8.73041e-10	-0.03008	0.208	0.101	4.15943e-05	0.0434117	-0.0336183	0.107	0.068	1	0.000943308	-0.00755984	0.274	0.119	1	1.74383e-05	-0.00537631	0.205	0.102	0.830814
ENSMUSG00000021423	Ly86	8.7625e-10	0.217774	0.998	0.992	4.17472e-05	0.000170946	0.176769	0.986	0.945	1	0.142168	-0.0714404	0.974	0.909	1	1.13086e-18	0.281148	0.999	0.991	5.38775e-14
ENSMUSG00000016252	Atp5e	8.90978e-10	0.26306	0.946	0.743	4.24489e-05	4.05994e-26	0.436435	0.956	0.707	1.93428e-21	1.21751e-31	0.531423	0.983	0.7	5.80056e-27	7.47006e-08	0.277114	0.946	0.747	0.00355896
ENSMUSG00000062619	2310039H08Rik	9.03572e-10	0.0393285	0.294	0.103	4.30489e-05	0.000172071	0.00922346	0.297	0.144	1	2.08589e-05	0.0194665	0.286	0.1	0.993782	0.00032925	0.0242909	0.217	0.091	1
ENSMUSG00000001924	Uba1	9.13479e-10	0.0307546	0.468	0.208	4.35209e-05	7.16608e-05	-0.0235321	0.413	0.232	1	3.88555e-06	-0.0323473	0.496	0.25	0.185119	4.19293e-09	0.0234693	0.424	0.22	0.000199764
ENSMUSG00000030536	Iqgap1	9.20466e-10	0.0743997	0.243	0.061	4.38538e-05	1.54643e-07	0.0563823	0.101	0.02	0.00736765	1.00046e-07	0.0758925	0.323	0.09	0.00476651	5.02162e-09	0.0922376	0.143	0.022	0.000239245
ENSMUSG00000020189	Osbpl8	9.22677e-10	0.0295576	0.36	0.15	4.39591e-05	0.377717	-0.0398645	0.33	0.187	1	0.000230581	-0.011441	0.51	0.267	1	2.47913e-05	-0.0248164	0.348	0.197	1
ENSMUSG00000026944	Abca2	9.33088e-10	0.0446391	0.257	0.087	4.44551e-05	8.77379e-10	0.055038	0.291	0.107	4.1801e-05	5.37604e-10	0.0154738	0.339	0.131	2.5613e-05	0.000212212	0.035369	0.252	0.092	1
ENSMUSG00000032431	Crtap	9.38825e-10	0.0244712	0.227	0.073	4.47285e-05	0.110291	-0.0198964	0.256	0.137	1	3.20319e-08	-0.0342012	0.373	0.185	0.0015261	0.000494614	-0.00310722	0.253	0.124	1
ENSMUSG00000003518	Dusp3	9.42746e-10	0.114654	0.534	0.213	4.49152e-05	1.28604e-14	0.225662	0.416	0.111	6.12706e-10	1.60695e-14	0.160131	0.566	0.213	7.65598e-10	9.1436e-05	0.100705	0.419	0.178	1
ENSMUSG00000021606	Ndufs6	9.76997e-10	0.0962722	0.71	0.364	4.65471e-05	5.71767e-05	0.115439	0.581	0.27	1	3.86354e-12	0.132753	0.719	0.33	1.84071e-07	6.97973e-10	0.0727281	0.64	0.357	3.32535e-05
ENSMUSG00000026483	Fam129a	9.89297e-10	0.0432803	0.429	0.194	4.71331e-05	9.60612e-12	0.111924	0.166	0.011	4.57664e-07	NA	NA	NA	NA	NA	1.1313e-05	0.0932495	0.396	0.147	0.538986
ENSMUSG00000027342	Pcna	9.93601e-10	0.0973079	0.499	0.197	4.73381e-05	3.32503e-08	0.130047	0.428	0.159	0.00158414	5.07386e-10	0.0260149	0.465	0.196	2.41734e-05	3.55252e-06	0.0965043	0.478	0.207	0.169253
ENSMUSG00000021288	Klc1	9.96435e-10	-0.0174758	0.28	0.127	4.74731e-05	0.641416	-0.050417	0.175	0.114	1	5.56807e-08	-0.0114578	0.323	0.147	0.00265279	4.83384e-05	0.00231168	0.33	0.154	1
ENSMUSG00000003955	Fam162a	1.01432e-09	0.12524	0.466	0.15	4.83251e-05	7.85679e-12	0.153076	0.444	0.157	3.74321e-07	2.64782e-11	0.108418	0.568	0.216	1.2615e-06	9.80855e-07	0.044577	0.356	0.161	0.0467309
ENSMUSG00000037993	Dhx38	1.03646e-09	0.0209794	0.299	0.108	4.93799e-05	0.00238094	-0.0186155	0.24	0.124	1	9.68441e-08	0.0270066	0.367	0.138	0.00461394	0.00471429	-0.0173664	0.213	0.105	1
ENSMUSG00000079057	Cyp4v3	1.0377e-09	0.0227045	0.551	0.273	4.94394e-05	1.65355e-07	0.0772127	0.371	0.142	0.00787802	4.30366e-05	0.00544777	0.213	0.068	1	0.0628747	-0.0334634	0.371	0.229	1
ENSMUSG00000026411	Tmem9	1.04385e-09	0.0156655	0.262	0.1	4.97323e-05	0.000138264	0.0159686	0.249	0.105	1	0.00964614	-0.0615771	0.252	0.128	1	0.0026166	-0.00189261	0.277	0.142	1
ENSMUSG00000056313	1810011O10Rik	1.04415e-09	0.161515	0.323	0.066	4.97464e-05	4.17941e-08	0.124735	0.13	0.004	0.0019912	2.93654e-13	0.104775	0.191	0.018	1.39905e-08	1.92121e-12	0.131085	0.158	0.014	9.15324e-08
ENSMUSG00000074578	Zfos1	1.04596e-09	0.2092	0.74	0.369	4.98325e-05	3.95609e-10	0.232341	0.566	0.225	1.8848e-05	1.42614e-21	0.511923	0.835	0.376	6.79454e-17	3.47496e-07	0.0738604	0.483	0.246	0.0165557
ENSMUSG00000024942	Capn1	1.06113e-09	0.0336806	0.121	0.025	5.05553e-05	NA	NA	NA	NA	NA	NA	NA	NA	NA	NA	0.000930205	0.0325142	0.116	0.03	1
ENSMUSG00000045962	Wnk1	1.0748e-09	-0.336082	0.904	0.88	5.12066e-05	8.15681e-21	-0.466953	0.873	0.868	3.88615e-16	5.00611e-05	-0.251765	0.936	0.901	1	0.000140383	-0.163436	0.919	0.873	1
ENSMUSG00000027514	Zbp1	1.09401e-09	0.0952773	0.157	0.017	5.2122e-05	4.94753e-11	0.143613	0.182	0.017	2.35715e-06	2.19383e-07	0.0612509	0.131	0.011	0.0104521	NA	NA	NA	NA	NA
ENSMUSG00000040824	Snrpd2	1.12705e-09	0.15725	0.743	0.369	5.3696e-05	3.46584e-13	0.313463	0.825	0.405	1.65123e-08	2.37699e-12	0.244922	0.827	0.414	1.13247e-07	3.69743e-08	0.153265	0.693	0.365	0.00176157
ENSMUSG00000041720	Pi4ka	1.12856e-09	0.0188372	0.37	0.169	5.3768e-05	0.284546	-0.120868	0.304	0.215	1	8.12576e-08	0.00752616	0.364	0.142	0.00387136	0.000166649	0.0197593	0.335	0.167	1
ENSMUSG00000027673	Ndufb5	1.14561e-09	0.151238	0.832	0.484	5.45802e-05	1.95383e-05	0.197093	0.787	0.443	0.930865	9.53577e-15	0.15248	0.813	0.465	4.54313e-10	2.6738e-07	0.129896	0.788	0.49	0.0127388
ENSMUSG00000064317	Gm10146	1.15775e-09	0.00361351	0.44	0.21	5.51585e-05	0.169337	-0.0237246	0.14	0.088	1	0.0734318	-0.0219298	0.244	0.156	1	8.45138e-05	0.0354355	0.451	0.238	1
ENSMUSG00000028982	Slc25a33	1.18059e-09	-0.0166702	0.2	0.086	5.62468e-05	0.00361383	0.0134566	0.156	0.065	1	2.11148e-06	-0.0115325	0.253	0.098	0.100597	0.125904	-0.0193946	0.133	0.072	1
ENSMUSG00000058076	Sdhc	1.2021e-09	0.0198992	0.538	0.271	5.72718e-05	4.19645e-05	0.0171741	0.339	0.167	1	6.30565e-08	0.0124339	0.509	0.23	0.0030042	0.00507093	0.00352023	0.413	0.228	1
ENSMUSG00000028248	Pnisr	1.2091e-09	-0.387041	0.896	0.879	5.76053e-05	2.21917e-21	-0.577538	0.876	0.912	1.05728e-16	5.16168e-12	-0.429176	0.907	0.902	2.45918e-07	1.77371e-12	-0.264946	0.94	0.904	8.45048e-08
ENSMUSG00000051344	Plekhm3	1.231e-09	-0.0518606	0.465	0.26	5.86487e-05	0.000526496	-0.035162	0.424	0.246	1	2.32126e-05	-0.0375189	0.53	0.274	1	2.73692e-05	-0.00899032	0.365	0.198	1
ENSMUSG00000049339	Fam134a	1.23323e-09	0.0403662	0.584	0.281	5.8755e-05	0.0422983	-0.0140475	0.409	0.222	1	1.31914e-05	-0.000786269	0.572	0.279	0.628479	1.11885e-06	0.0278351	0.524	0.281	0.0533055
ENSMUSG00000022378	Fam49b	1.24263e-09	-0.29631	0.895	0.83	5.92026e-05	1.18832e-17	-0.461928	0.91	0.9	5.66151e-13	1.70706e-15	-0.339797	0.938	0.898	8.13294e-11	0.000401502	-0.194465	0.935	0.883	1
ENSMUSG00000033082	Clec1a	1.24423e-09	0.0739981	0.169	0.024	5.92789e-05	NA	NA	NA	NA	NA	NA	NA	NA	NA	NA	NA	NA	NA	NA	NA
ENSMUSG00000059518	Znhit1	1.24471e-09	-0.00701791	0.351	0.164	5.93016e-05	0.480953	-0.0424754	0.159	0.097	1	3.59908e-05	-0.0366623	0.236	0.108	1	0.00180118	0.0165208	0.258	0.127	1
ENSMUSG00000024740	Ddb1	1.24821e-09	0.0125536	0.508	0.248	5.94685e-05	8.80593e-05	-0.021393	0.398	0.219	1	1.16523e-07	-4.74998e-05	0.504	0.255	0.00555152	4.38396e-11	0.047509	0.492	0.248	2.08865e-06
ENSMUSG00000015804	Med28	1.24879e-09	0.0985005	0.734	0.4	5.94963e-05	0.00135835	-0.0341743	0.494	0.29	1	0.00624667	0.0102165	0.816	0.515	1	0.000154333	0.00523632	0.642	0.381	1
ENSMUSG00000031156	Slc35a2	1.25399e-09	-0.000122453	0.373	0.169	5.97437e-05	6.2638e-06	-0.0110109	0.347	0.177	0.298426	0.0102515	-0.0321087	0.348	0.16	1	0.013777	-0.0174041	0.337	0.175	1
ENSMUSG00000029594	Rbm19	1.25633e-09	-0.00256716	0.165	0.068	5.98554e-05	0.0574852	-0.0183116	0.113	0.065	1	8.5394e-07	-0.0165586	0.221	0.089	0.0406843	0.00880343	-0.00588681	0.133	0.068	1
ENSMUSG00000030681	Mvp	1.27962e-09	0.00747468	0.487	0.232	6.09651e-05	8.78316e-05	-0.0659328	0.446	0.256	1	5.51129e-08	0.00820908	0.532	0.252	0.00262574	0.00313337	0.0259751	0.453	0.227	1
ENSMUSG00000022193	Psmb5	1.34342e-09	0.066759	0.686	0.407	6.40046e-05	0.000150821	0.113045	0.615	0.348	1	0.0194115	0.0516933	0.678	0.369	1	0.000434726	0.0436943	0.619	0.413	1
ENSMUSG00000052698	Tln2	1.36111e-09	0.0884618	0.536	0.228	6.48471e-05	0.0066637	-0.0246362	0.309	0.162	1	1.43281e-07	0.00215951	0.636	0.348	0.00682636	0.00216315	0.0243076	0.435	0.226	1
ENSMUSG00000002728	Naa20	1.43119e-09	0.0433165	0.656	0.355	6.81864e-05	2.89545e-05	0.115983	0.589	0.288	1	1.54015e-06	0.0598342	0.631	0.308	0.0733773	0.0199649	0.0119638	0.598	0.363	1
ENSMUSG00000035521	Gnptg	1.44918e-09	0.0591426	0.517	0.236	6.90435e-05	1.18233e-08	0.135687	0.503	0.199	0.0005633	1.78235e-06	0.0195434	0.457	0.196	0.0849166	6.44531e-05	0.0209459	0.411	0.209	1
ENSMUSG00000027422	Rrbp1	1.45537e-09	-0.277708	0.983	0.981	6.93381e-05	6.55547e-25	-0.473076	0.987	0.994	3.12322e-20	0.0138262	-0.130501	0.994	0.986	1	0.11535	-0.0920316	0.989	0.989	1
ENSMUSG00000022982	Sod1	1.46774e-09	0.0677119	0.354	0.121	6.99275e-05	2.42189e-05	0.0536235	0.223	0.078	1	1.93197e-11	0.0532288	0.384	0.117	9.20448e-07	2.44089e-07	0.0608405	0.314	0.119	0.0116291
ENSMUSG00000020430	Pes1	1.49277e-09	0.0397398	0.406	0.166	7.11198e-05	0.00147798	-0.036708	0.271	0.145	1	3.51894e-08	0.0323159	0.496	0.211	0.00167653	1.11649e-05	0.0197219	0.371	0.184	0.53193
ENSMUSG00000043953	Ccrl2	1.50951e-09	0.0571383	0.265	0.085	7.19177e-05	3.75264e-06	0.0868213	0.153	0.027	0.178787	6.92865e-10	0.0695038	0.295	0.09	3.30102e-05	6.76853e-05	0.0249185	0.201	0.082	1
ENSMUSG00000057193	Slc44a2	1.56017e-09	0.0548621	0.632	0.336	7.43312e-05	0.00944118	0.0590599	0.638	0.366	1	1.45706e-06	0.0934252	0.602	0.269	0.0694189	0.00191927	-0.0193684	0.557	0.338	1
ENSMUSG00000105388	Rpl36a-ps2	1.57325e-09	0.421825	0.897	0.737	7.49542e-05	1.08548e-30	0.767142	0.936	0.686	5.17157e-26	3.21018e-05	-0.138692	0.045	0.155	1	8.00773e-06	0.33499	0.832	0.664	0.381512
ENSMUSG00000058173	Smco4	1.59519e-09	0.0668408	0.19	0.033	7.59995e-05	4.87852e-05	0.0033786	0.311	0.155	1	NA	NA	NA	NA	NA	2.71615e-05	0.0292116	0.105	0.031	1
ENSMUSG00000041341	Atg2b	1.59853e-09	-0.0314745	0.206	0.098	7.61587e-05	0.0260309	-0.0456676	0.118	0.081	1	0.00014979	-0.0211348	0.218	0.096	1	0.141295	-0.00619312	0.185	0.086	1
ENSMUSG00000054520	Sh3bp2	1.62601e-09	0.0237843	0.366	0.151	7.74681e-05	3.08773e-06	-0.000507855	0.175	0.081	0.147109	3.83348e-11	0.0645418	0.481	0.194	1.82638e-06	0.000327005	0.0117055	0.291	0.133	1
ENSMUSG00000027810	Eif2a	1.69539e-09	0.0209159	0.583	0.305	8.07734e-05	0.00118883	-0.0330942	0.393	0.21	1	1.51977e-07	-0.0108722	0.482	0.227	0.00724064	0.00384217	0.0190868	0.519	0.284	1
ENSMUSG00000059089	Fcgr4	1.69891e-09	0.065269	0.325	0.111	8.09411e-05	4.40931e-09	0.067663	0.126	0.019	0.000210073	1.73288e-07	0.0555205	0.205	0.047	0.00825594	1.19445e-06	0.089294	0.166	0.034	0.0569073
ENSMUSG00000074280	Gm6166	1.70232e-09	0.174747	0.152	0.016	8.11035e-05	NA	NA	NA	NA	NA	3.88357e-09	0.177629	0.224	0.03	0.000185025	NA	NA	NA	NA	NA
ENSMUSG00000055917	Zfp277	1.70308e-09	-0.0328273	0.316	0.162	8.11396e-05	0.0681073	-0.0798689	0.239	0.166	1	0.0397741	-0.0860368	0.365	0.206	1	0.00284452	-0.0500412	0.305	0.194	1
ENSMUSG00000028843	Sh3bgrl3	1.7145e-09	0.211618	0.988	0.9	8.16842e-05	5.33733e-17	0.364577	0.961	0.734	2.54286e-12	0.0232544	0.120585	0.925	0.728	1	9.8269e-13	0.250926	0.942	0.763	4.68183e-08
ENSMUSG00000026222	Sp100	1.71557e-09	0.0959354	0.433	0.162	8.17347e-05	4.27086e-07	0.0459468	0.106	0.025	0.0203477	1.0707e-10	0.121365	0.586	0.249	5.10112e-06	9.35567e-07	0.0333693	0.356	0.178	0.0445732
ENSMUSG00000022174	Dad1	1.72453e-09	0.166479	0.94	0.744	8.21619e-05	4.97267e-12	0.284895	0.942	0.707	2.36913e-07	0.0024081	0.077954	0.927	0.712	1	0.0325899	0.114277	0.898	0.723	1
ENSMUSG00000040712	Camta2	1.74002e-09	-0.0449255	0.396	0.217	8.29e-05	0.118853	-0.0737787	0.287	0.186	1	1.55032e-06	-0.0325884	0.423	0.215	0.0738619	0.000100253	0.00493167	0.385	0.199	1
ENSMUSG00000003402	Prkcsh	1.74494e-09	0.0160387	0.627	0.347	8.3134e-05	0.00267176	0.0608069	0.729	0.456	1	3.317e-05	0.130464	0.824	0.483	1	0.000126947	0.0234743	0.592	0.366	1
ENSMUSG00000002580	Mien1	1.88398e-09	0.094338	0.644	0.312	8.97585e-05	4.54085e-10	0.128937	0.548	0.232	2.1634e-05	4.54311e-08	0.128909	0.658	0.289	0.00216447	1.36349e-07	0.104104	0.614	0.312	0.00649609
ENSMUSG00000053580	Tanc2	1.89404e-09	-0.395625	0.88	0.884	9.02379e-05	5.7235e-11	-0.3874	0.97	0.97	2.72685e-06	2.01317e-14	-0.344707	0.949	0.945	9.59135e-10	2.08028e-10	-0.268628	0.921	0.894	9.91107e-06
ENSMUSG00000020163	Uqcr11	1.92768e-09	0.221287	0.891	0.575	9.18403e-05	9.63527e-11	0.294039	0.871	0.551	4.59053e-06	8.41524e-25	0.397806	0.904	0.513	4.00927e-20	2.25955e-10	0.218324	0.855	0.573	1.07652e-05
ENSMUSG00000029344	Tpst2	1.97946e-09	-0.392215	0.733	0.699	9.43073e-05	1.35127e-19	-0.552984	0.519	0.611	6.43787e-15	0.00157983	-0.316735	0.705	0.603	1	2.34133e-06	-0.292395	0.773	0.738	0.111548
ENSMUSG00000052160	Pld4	1.99707e-09	-0.3002	0.926	0.92	9.51463e-05	0.000977344	-0.204545	0.974	0.96	1	5.05887e-12	-0.295476	0.984	0.964	2.4102e-07	0.319006	-0.0596262	0.963	0.941	1
ENSMUSG00000060377	Rpl36a-ps1	2.03755e-09	-0.209485	0.037	0.169	9.70749e-05	2.6482e-11	-0.253161	0.052	0.249	1.26168e-06	NA	NA	NA	NA	NA	NA	NA	NA	NA	NA
ENSMUSG00000021684	Pde8b	2.05119e-09	0.0565638	0.378	0.143	9.7725e-05	0.000229128	0.0499832	0.141	0.043	1	1.00572e-05	0.0101343	0.451	0.193	0.479155	0.876452	-0.0195911	0.168	0.089	1
ENSMUSG00000020224	Llph	2.14705e-09	0.0516991	0.593	0.301	0.000102292	0.400093	0.00543836	0.574	0.32	1	2.63155e-06	0.0520456	0.619	0.298	0.125375	4.72762e-08	0.0767371	0.547	0.281	0.00225238
ENSMUSG00000040997	Abhd4	2.15167e-09	0.0370515	0.343	0.138	0.000102512	9.77856e-05	0.00408134	0.271	0.128	1	4.92718e-11	0.0272245	0.365	0.128	2.34745e-06	0.000591147	-0.00299071	0.287	0.135	1
ENSMUSG00000034908	Sidt2	2.15799e-09	0.00163912	0.45	0.203	0.000102813	0.00306479	-0.0150849	0.32	0.172	1	0.000170958	-0.00906501	0.219	0.09	1	3.73915e-07	-0.0205929	0.342	0.186	0.0178144
ENSMUSG00000032536	Trak1	2.18083e-09	0.0243987	0.254	0.094	0.000103901	0.190038	-0.0435576	0.22	0.128	1	6.01845e-10	0.0120684	0.339	0.126	2.86737e-05	3.53516e-09	0.0381994	0.224	0.08	0.000168426
ENSMUSG00000025786	Zdhhc3	2.25088e-09	0.0104262	0.337	0.145	0.000107239	0.00124662	0.0257206	0.303	0.139	1	5.59303e-08	0.0286189	0.367	0.15	0.00266469	0.00327508	0.0272844	0.301	0.128	1
ENSMUSG00000002881	Nab1	2.25093e-09	0.0282912	0.351	0.136	0.000107241	0.0204183	0.040602	0.225	0.082	1	3.52804e-08	0.0296873	0.348	0.126	0.00168087	0.00105921	0.011425	0.265	0.121	1
ENSMUSG00000035674	Ndufa3	2.3034e-09	0.0802679	0.632	0.319	0.000109741	9.06946e-08	0.101873	0.616	0.311	0.00432096	2.81091e-12	0.172294	0.692	0.263	1.3392e-07	3.31136e-07	0.0785566	0.56	0.3	0.0157763
ENSMUSG00000005881	Ergic3	2.31716e-09	0.222408	0.896	0.589	0.000110396	1.38672e-05	0.20343	0.855	0.577	0.660677	0.672803	-0.0826009	0.865	0.669	1	0.000238819	0.131988	0.878	0.662	1
ENSMUSG00000037722	Gnpnat1	2.3418e-09	-0.0307967	0.288	0.149	0.00011157	0.286267	-0.0529715	0.162	0.107	1	0.000934493	-0.0612033	0.281	0.149	1	0.00218422	-0.0462269	0.249	0.143	1
ENSMUSG00000008822	Acyp1	2.34296e-09	-0.0222669	0.219	0.106	0.000111625	NA	NA	NA	NA	NA	0.000311443	-0.0118212	0.149	0.06	1	0.0120066	-0.000409875	0.139	0.066	1
ENSMUSG00000085208	Brip1os	2.34346e-09	-0.0656636	0.435	0.246	0.00011165	0.125218	-0.111011	0.262	0.191	1	0.000100204	-0.0334617	0.467	0.253	1	0.520317	-0.0652098	0.337	0.201	1
ENSMUSG00000030417	Pdcd5	2.39773e-09	0.105457	0.45	0.213	0.000114235	4.32559e-05	0.024243	0.408	0.226	1	0.00889943	0.0369702	0.68	0.36	1	2.35483e-07	0.0708897	0.494	0.266	0.0112191
ENSMUSG00000003346	Abhd17a	2.43923e-09	0.0703002	0.596	0.285	0.000116212	1.77368e-15	0.176587	0.623	0.279	8.45036e-11	1.09823e-05	0.122332	0.715	0.355	0.523232	0.00182054	0.0261993	0.508	0.283	1
ENSMUSG00000055553	Kxd1	2.46927e-09	0.103209	0.642	0.324	0.000117643	3.03534e-05	0.0779318	0.516	0.255	1	1.3355e-11	0.111961	0.602	0.257	6.36272e-07	2.27632e-09	0.0762764	0.469	0.232	0.000108451
ENSMUSG00000031865	Dctn1	2.4856e-09	0.0188359	0.511	0.247	0.000118421	1.18324e-05	-0.0343826	0.417	0.237	0.56373	1.33616e-06	-0.0058405	0.496	0.22	0.0636587	0.000110961	0.0105731	0.446	0.228	1
ENSMUSG00000037221	Mospd3	2.49973e-09	0.00787545	0.232	0.093	0.000119094	0.000214787	0.00752839	0.162	0.071	1	0.00994701	-0.0225719	0.171	0.074	1	0.000333245	0.0145234	0.239	0.101	1
ENSMUSG00000028136	Snx27	2.52297e-09	-0.0425167	0.426	0.234	0.000120202	8.67196e-05	-0.0764361	0.333	0.211	1	3.58652e-07	-0.0669914	0.404	0.22	0.0170873	0.0142886	-0.0664562	0.403	0.254	1
ENSMUSG00000063714	Sp3os	2.6078e-09	0.0504863	0.316	0.108	0.000124243	2.52705e-09	0.0596901	0.184	0.06	0.000120396	8.6963e-12	0.0433002	0.336	0.101	4.14318e-07	0.000355694	0.0275884	0.212	0.091	1
ENSMUSG00000061474	Mrps36	2.61927e-09	0.0744075	0.483	0.205	0.00012479	5.15345e-10	0.0773646	0.369	0.156	2.45526e-05	1.14201e-07	0.109061	0.516	0.198	0.00544086	2.11487e-09	0.0654643	0.423	0.196	0.000100759
ENSMUSG00000074874	Ctla2b	2.63493e-09	0.147794	0.436	0.142	0.000125536	0.169001	-0.0881182	0.298	0.211	1	1.9252e-12	0.083039	0.313	0.095	9.17223e-08	7.75784e-11	0.114885	0.275	0.073	3.69607e-06
ENSMUSG00000105326	6030400A10Rik	2.67152e-09	0.0772343	0.289	0.083	0.000127279	2.69742e-12	0.185172	0.335	0.068	1.28513e-07	3.01134e-12	0.117498	0.381	0.094	1.43469e-07	3.19815e-05	0.0194008	0.379	0.182	1
ENSMUSG00000054920	Klhl5	2.67266e-09	0.00480544	0.379	0.169	0.000127333	5.9788e-06	-0.00547391	0.291	0.148	0.284848	0.000315111	-0.0252584	0.386	0.179	1	0.000201556	0.0118678	0.346	0.161	1
ENSMUSG00000007721	Ccdc124	2.6802e-09	0.00772613	0.477	0.235	0.000127693	0.00516334	-0.0130063	0.377	0.199	1	4.73033e-05	-0.0412515	0.479	0.244	1	1.78971e-05	-0.0299254	0.409	0.235	0.85267
ENSMUSG00000031065	Cdk16	2.72136e-09	-0.0191697	0.278	0.129	0.000129654	0.0750701	-0.0596558	0.211	0.131	1	0.000477694	-0.0526041	0.316	0.156	1	0.0178812	-0.0286059	0.245	0.127	1
ENSMUSG00000030682	Cdipt	2.76326e-09	-0.0306003	0.501	0.272	0.00013165	0.000130963	0.0065594	0.441	0.234	1	1.7797e-06	-0.00472486	0.535	0.269	0.0847902	0.00978729	-0.013896	0.459	0.265	1
ENSMUSG00000034024	Cct2	2.76897e-09	0.108621	0.829	0.525	0.000131922	0.00971981	0.063569	0.647	0.354	1	0.0024269	0.0245404	0.745	0.441	1	0.000131414	0.0593862	0.753	0.489	1
ENSMUSG00000022216	Psme1	2.79083e-09	0.178859	0.894	0.606	0.000132964	9.18893e-10	0.241108	0.808	0.456	4.37788e-05	2.44433e-11	0.16195	0.891	0.586	1.16455e-06	1.9857e-05	0.133787	0.843	0.586	0.946045
ENSMUSG00000068220	Lgals1	2.80778e-09	0.0859032	0.115	0.016	0.000133771	NA	NA	NA	NA	NA	4.53229e-14	0.186328	0.257	0.031	2.15932e-09	0.000524794	0.114715	0.113	0.015	1
ENSMUSG00000035152	Ap2b1	2.87473e-09	0.0024374	0.431	0.2	0.000136961	0.110875	-0.0540482	0.286	0.175	1	6.13787e-05	-0.00380269	0.449	0.217	1	0.00018237	0.0126749	0.351	0.172	1
ENSMUSG00000074622	Mafb	2.87985e-09	-0.255067	0.982	0.977	0.000137205	2.84716e-09	-0.321541	0.963	0.96	0.000135647	0.291393	-0.138478	0.983	0.962	1	0.089196	-0.14008	0.98	0.974	1
ENSMUSG00000033429	Mcee	2.90791e-09	0.0198919	0.391	0.171	0.000138542	0.000165071	0.0209431	0.32	0.143	1	5.65346e-08	-0.0191645	0.281	0.124	0.00269348	3.40048e-05	0.00720884	0.219	0.107	1
ENSMUSG00000039670	Oxld1	2.90933e-09	-0.0410103	0.216	0.11	0.000138609	0.915664	-0.0703691	0.241	0.159	1	0.000302991	-0.0529593	0.243	0.121	1	0.1359	-0.0230744	0.15	0.08	1
ENSMUSG00000033917	Gde1	2.92961e-09	0.089188	0.547	0.242	0.000139575	0.000614885	-0.00871835	0.804	0.585	1	0.00228465	0.0945179	0.84	0.604	1	8.00244e-10	0.0587042	0.342	0.147	3.8126e-05
ENSMUSG00000015095	Fbxw5	3.00107e-09	-0.0212509	0.287	0.132	0.00014298	0.00898303	-0.0283381	0.202	0.108	1	5.00043e-07	-0.000452006	0.367	0.149	0.0238235	0.00271627	-0.00971971	0.227	0.111	1
ENSMUSG00000042305	Tmem183a	3.00135e-09	-0.0155158	0.291	0.134	0.000142993	0.000419585	-0.0242421	0.225	0.122	1	0.000301823	-0.021723	0.286	0.122	1	0.00689234	-0.0231059	0.28	0.141	1
ENSMUSG00000022614	Lmf2	3.04924e-09	0.00500572	0.31	0.128	0.000145275	8.35734e-06	-0.0361708	0.222	0.124	0.398169	1.47525e-06	-0.015532	0.283	0.12	0.0702853	0.00208014	0.00323457	0.266	0.124	1
ENSMUSG00000000708	Kat2b	3.05671e-09	-0.0389409	0.228	0.115	0.000145631	0.132821	-0.00913515	0.114	0.063	1	0.00859077	-0.0300484	0.194	0.081	1	0.0760865	-0.0318723	0.174	0.096	1
ENSMUSG00000022110	Sucla2	3.1129e-09	-0.0210718	0.361	0.185	0.000148308	0.142053	-0.0827707	0.29	0.19	1	0.000380705	-0.0351281	0.431	0.204	1	8.74839e-06	-0.0240002	0.343	0.189	0.4168
ENSMUSG00000021003	Galc	3.12009e-09	0.0926102	0.342	0.097	0.00014865	3.09475e-07	0.0602072	0.168	0.038	0.0147443	3.06272e-09	0.0216623	0.243	0.081	0.000145917	2.23536e-08	0.0545572	0.252	0.083	0.00106499
ENSMUSG00000043770	Gm12481	3.14531e-09	0.34403	0.901	0.682	0.000149852	4.08189e-09	0.291391	0.756	0.509	0.000194474	NA	NA	NA	NA	NA	1.80243e-06	0.31166	0.85	0.665	0.0858731
ENSMUSG00000024732	Ccdc86	3.16494e-09	0.00732137	0.483	0.239	0.000150787	0.00605085	-0.00941885	0.259	0.129	1	9.19877e-08	0.0122922	0.428	0.182	0.00438257	4.55172e-06	0.00142075	0.372	0.193	0.216857
ENSMUSG00000029427	Zcchc8	3.18902e-09	-0.0470194	0.371	0.194	0.000151934	0.0826067	-0.0973299	0.204	0.149	1	1.58615e-05	-0.0142781	0.454	0.205	0.75569	0.0593778	-0.0567458	0.293	0.177	1
ENSMUSG00000002222	Rmnd5a	3.2066e-09	-0.030158	0.303	0.144	0.000152772	0.314789	-0.0506971	0.261	0.161	1	0.000409788	-0.046637	0.344	0.163	1	0.00478598	-0.0275786	0.248	0.132	1
ENSMUSG00000024232	Bambi	3.29055e-09	0.0656733	0.123	0.013	0.000156772	NA	NA	NA	NA	NA	NA	NA	NA	NA	NA	NA	NA	NA	NA	NA
ENSMUSG00000020695	Mrc2	3.33673e-09	0.103621	0.384	0.122	0.000158972	3.74544e-08	0.110242	0.565	0.31	0.00178444	0.967916	-0.0741225	0.83	0.649	1	0.000397411	0.0090391	0.329	0.153	1
ENSMUSG00000019179	Mdh2	3.43316e-09	0.0860165	0.7	0.376	0.000163566	0.000120125	0.0866366	0.6	0.316	1	1.04192e-05	0.0650738	0.726	0.382	0.496403	2.17188e-06	0.0544202	0.692	0.425	0.103475
ENSMUSG00000032434	Cmtm6	3.4718e-09	-0.432071	0.865	0.838	0.000165407	2.96031e-14	-0.466557	0.822	0.819	1.41038e-09	2.17249e-15	-0.409117	0.882	0.82	1.03504e-10	7.07962e-07	-0.322727	0.864	0.847	0.0337294
ENSMUSG00000026213	Stk11ip	3.51383e-09	0.0201929	0.246	0.087	0.000167409	1.0391e-05	0.0109345	0.219	0.096	0.495059	3.09227e-05	0.0247381	0.359	0.136	1	0.000887452	0.0155986	0.153	0.064	1
ENSMUSG00000025158	Rfng	3.52121e-09	-0.0206163	0.161	0.07	0.000167761	0.0500676	-0.0459637	0.107	0.073	1	0.012791	-0.0341689	0.233	0.101	1	0.0448385	-0.0114608	0.136	0.069	1
ENSMUSG00000025968	Ndufs1	3.66178e-09	-0.0290471	0.424	0.22	0.000174458	0.0815943	-0.0605069	0.362	0.217	1	6.54209e-05	-0.0462579	0.445	0.22	1	0.00760555	-0.0397158	0.408	0.236	1
ENSMUSG00000029003	Mad2l2	3.66696e-09	0.00723958	0.221	0.093	0.000174705	0.00853025	0.00576087	0.19	0.083	1	3.45925e-05	-0.00910864	0.24	0.084	1	1.4086e-05	0.0169321	0.261	0.131	0.6711
ENSMUSG00000042632	Pla2g6	3.69234e-09	0.0167133	0.105	0.028	0.000175914	NA	NA	NA	NA	NA	0.0157751	0.0238995	0.124	0.023	1	NA	NA	NA	NA	NA
ENSMUSG00000087484	2900089D17Rik	3.75318e-09	-0.0136296	0.194	0.084	0.000178813	NA	NA	NA	NA	NA	NA	NA	NA	NA	NA	0.0189049	0.0242942	0.116	0.044	1
ENSMUSG00000028861	Mrps15	3.78168e-09	0.0278047	0.633	0.33	0.000180171	2.00223e-06	0.0880486	0.464	0.202	0.0953921	5.4527e-10	0.0564658	0.541	0.222	2.59783e-05	1.50533e-05	0.0111775	0.512	0.282	0.717186
ENSMUSG00000034663	Bmp2k	3.80359e-09	-0.362034	0.911	0.885	0.000181214	3.49922e-05	-0.277743	0.745	0.662	1	8.98417e-05	-0.229373	0.872	0.778	1	3.99326e-05	-0.192781	0.912	0.849	1
ENSMUSG00000034345	Gtf2h5	3.8406e-09	0.0501999	0.607	0.318	0.000182978	4.46846e-09	0.0799717	0.537	0.253	0.000212891	0.000197525	0.0438905	0.594	0.278	1	8.14008e-05	0.010512	0.525	0.301	1
ENSMUSG00000074896	Ifit3	3.86074e-09	0.0990794	0.206	0.06	0.000183937	NA	NA	NA	NA	NA	2.12593e-15	0.0987727	0.294	0.074	1.01286e-10	NA	NA	NA	NA	NA
ENSMUSG00000024208	Uqcc2	3.95301e-09	0.116336	0.75	0.393	0.000188333	0.000437465	0.14168	0.673	0.349	1	1.58827e-11	0.205172	0.798	0.42	7.56701e-07	1.15398e-06	0.130561	0.691	0.388	0.0549793
ENSMUSG00000051355	Commd1	3.98986e-09	0.0698369	0.559	0.257	0.000190089	3.93033e-07	0.0709205	0.462	0.204	0.0187252	1.42847e-07	0.0533642	0.496	0.191	0.00680565	3.32568e-06	0.0639156	0.472	0.214	0.158445
ENSMUSG00000022346	Myc	4.02426e-09	0.0174672	0.215	0.076	0.000191728	0.789702	-0.020721	0.187	0.104	1	3.15961e-06	-0.000918722	0.208	0.092	0.150533	1.47377e-05	0.0247736	0.185	0.071	0.702149
ENSMUSG00000040767	Snrnp25	4.05456e-09	0.0312865	0.209	0.069	0.000193171	1.33734e-06	0.0319081	0.202	0.076	0.0637149	3.03588e-07	0.0257402	0.255	0.074	0.0144638	0.0273912	0.031014	0.184	0.072	1
ENSMUSG00000028692	Akr1a1	4.07879e-09	0.267384	0.962	0.753	0.000194326	2.05628e-15	0.383499	0.934	0.661	9.79672e-11	2.15901e-12	0.248535	0.969	0.776	1.02862e-07	2.85006e-13	0.284898	0.949	0.73	1.35786e-08
ENSMUSG00000030835	Nomo1	4.09264e-09	0.000252379	0.29	0.122	0.000194986	0.000990196	0.00837448	0.234	0.106	1	7.14236e-12	0.00897346	0.383	0.145	3.40284e-07	0.0322332	0.0115995	0.264	0.11	1
ENSMUSG00000025239	Limd1	4.14836e-09	0.0202597	0.269	0.101	0.00019764	0.0924621	-0.00716033	0.154	0.075	1	7.02698e-08	-0.0261412	0.387	0.184	0.00334786	1.37412e-05	0.00692339	0.208	0.09	0.654672
ENSMUSG00000063870	Chd4	4.16107e-09	0.0733103	0.749	0.461	0.000198246	0.0624452	0.0109336	0.76	0.513	1	0.000170278	0.112052	0.798	0.487	1	0.000405787	0.0774206	0.716	0.456	1
ENSMUSG00000035697	Hmha1	4.16523e-09	-0.386963	0.868	0.844	0.000198444	8.1002e-09	-0.360159	0.762	0.72	0.000385918	7.43894e-15	-0.482617	0.846	0.821	3.54413e-10	1.32046e-07	-0.257514	0.85	0.801	0.00629108
ENSMUSG00000019433	Gipc1	4.20346e-09	0.017586	0.486	0.225	0.000200266	7.87801e-05	0.00769843	0.462	0.245	1	0.0557866	-0.0714486	0.521	0.286	1	0.00161897	0.0202231	0.525	0.291	1
ENSMUSG00000069135	Fgfr1op	4.26487e-09	0.0387183	0.448	0.202	0.000203191	0.568623	-0.106037	0.306	0.216	1	6.68854e-07	-0.0448031	0.417	0.215	0.0318662	0.0703577	-0.0653998	0.376	0.242	1
ENSMUSG00000067995	Gtf2f2	4.28592e-09	-0.0290874	0.259	0.118	0.000204194	0.0442893	-0.0251059	0.138	0.08	1	8.1407e-09	-0.00821882	0.294	0.121	0.000387847	0.00948294	-0.0237984	0.21	0.119	1
ENSMUSG00000024513	Mbd2	4.28656e-09	0.031492	0.576	0.282	0.000204224	4.9606e-07	0.0695985	0.492	0.227	0.0236338	2.95576e-06	0.0369173	0.652	0.322	0.140821	3.73072e-06	0.024629	0.534	0.288	0.177743
ENSMUSG00000020869	Lrrc59	4.31649e-09	0.0194182	0.344	0.161	0.000205651	1.22328e-05	0.0182877	0.314	0.154	0.58281	0.000728317	0.00170267	0.401	0.186	1	1.7178e-05	0.0537211	0.328	0.147	0.81841
ENSMUSG00000068039	Tcp1	4.36957e-09	0.114893	0.717	0.367	0.000208179	3.12096e-06	0.123428	0.658	0.352	0.148692	2.01386e-09	0.0952552	0.701	0.381	9.59464e-05	1.34557e-06	0.0627938	0.642	0.368	0.0641069
ENSMUSG00000005087	Cd44	4.39249e-09	0.0517432	0.103	0.008	0.000209272	NA	NA	NA	NA	NA	8.1273e-07	0.0463155	0.163	0.034	0.0387209	NA	NA	NA	NA	NA
ENSMUSG00000059810	Rgs3	4.42833e-09	0.0700852	0.354	0.124	0.000210979	2.70384e-05	0.0331452	0.199	0.076	1	5.54812e-08	0.0362749	0.249	0.066	0.00264329	4.31643e-05	0.0366139	0.224	0.079	1
ENSMUSG00000024944	Arl2	4.43209e-09	0.0310412	0.401	0.165	0.000211158	6.30444e-07	0.123446	0.539	0.241	0.0300363	2.75036e-11	0.0891086	0.56	0.216	1.31035e-06	0.000745379	0.0304735	0.395	0.18	1
ENSMUSG00000020288	Ahsa2	4.43764e-09	-0.069087	0.354	0.202	0.000211423	0.545867	-0.141973	0.335	0.248	1	0.0876499	-0.131242	0.431	0.289	1	0.0390762	-0.0403188	0.397	0.238	1
ENSMUSG00000020629	Adi1	4.47601e-09	0.0199572	0.274	0.105	0.00021325	2.03553e-06	0.11402	0.395	0.145	0.0969788	1.12801e-08	0.0262599	0.336	0.119	0.000537416	1.78224e-06	0.094674	0.344	0.117	0.0849113
ENSMUSG00000059743	Fdps	4.5671e-09	0.168903	0.378	0.113	0.00021759	2.50353e-08	0.101372	0.306	0.114	0.00119276	1.92541e-08	0.0612418	0.3	0.097	0.000917325	1.03293e-08	0.123982	0.417	0.181	0.00049212
ENSMUSG00000047557	Lxn	4.6046e-09	0.00982656	0.265	0.108	0.000219377	1.32822e-06	0.0616357	0.126	0.024	0.0632803	0.00424365	-0.0103808	0.171	0.075	1	1.7294e-05	0.0162944	0.123	0.042	0.823937
ENSMUSG00000042286	Stab1	4.62707e-09	-0.42651	0.671	0.71	0.000220448	5.49767e-18	-0.660622	0.382	0.577	2.61925e-13	0.856709	-0.222586	0.398	0.301	1	2.37819e-05	-0.289035	0.661	0.625	1
ENSMUSG00000025144	Stra13	4.71761e-09	0.0881392	0.714	0.374	0.000224761	3.65096e-07	0.0368481	0.48	0.245	0.0173943	0.00302027	0.0379608	0.594	0.28	1	0.00194018	0.0816586	0.681	0.386	1
ENSMUSG00000005981	Trap1	4.76326e-09	0.0072452	0.301	0.128	0.000226936	4.95776e-05	-0.00409887	0.214	0.108	1	1.90612e-08	-0.00245124	0.319	0.122	0.000908131	3.24761e-06	0.0284746	0.311	0.133	0.154726
ENSMUSG00000022314	Rad21	4.82503e-09	-0.0113072	0.514	0.264	0.000229879	0.072905	-0.103029	0.342	0.234	1	0.000258249	-0.0603081	0.487	0.267	1	0.00435316	-0.0368894	0.477	0.278	1
ENSMUSG00000017132	Cyth1	4.92769e-09	-0.00530801	0.228	0.1	0.00023477	NA	NA	NA	NA	NA	4.27949e-09	0.00790565	0.25	0.091	0.000203888	0.145532	-0.0526393	0.115	0.082	1
ENSMUSG00000026618	Iars2	4.9596e-09	-0.0395848	0.406	0.205	0.00023629	0.000794949	-0.0970984	0.35	0.229	1	2.29335e-08	-0.00846242	0.481	0.218	0.00109262	7.90579e-06	-0.0175123	0.359	0.195	0.376656
ENSMUSG00000048142	Nat8l	5.08986e-09	0.0475245	0.188	0.047	0.000242496	1.248e-05	0.035312	0.118	0.03	0.594583	0.00296819	0.0105026	0.11	0.03	1	NA	NA	NA	NA	NA
ENSMUSG00000002395	Use1	5.10123e-09	0.149482	0.77	0.414	0.000243038	1.18216e-05	0.190431	0.742	0.387	0.563215	1.92055e-11	0.223546	0.801	0.421	9.15006e-07	0.00107086	0.0260946	0.577	0.317	1
ENSMUSG00000026104	Stat1	5.14407e-09	0.108656	0.602	0.285	0.000245079	0.0802961	-0.046579	0.305	0.181	1	5.76306e-13	0.13565	0.596	0.253	2.7457e-08	7.81259e-05	0.0385329	0.419	0.214	1
ENSMUSG00000000594	Gm2a	5.27832e-09	0.232308	0.898	0.6	0.000251475	3.43321e-11	0.31556	0.822	0.459	1.63569e-06	0.219365	0.018035	0.835	0.571	1	3.24989e-06	0.157512	0.848	0.594	0.154835
ENSMUSG00000036894	Rap2b	5.2922e-09	0.0884202	0.199	0.052	0.000252136	1.27835e-05	0.0429091	0.134	0.046	0.609046	2.41993e-09	0.130477	0.46	0.166	0.000115293	9.31985e-08	0.0844736	0.149	0.047	0.00444026
ENSMUSG00000031672	Got2	5.42228e-09	0.0370817	0.348	0.133	0.000258334	0.0015766	0.00953691	0.205	0.093	1	3.6853e-05	-0.00530946	0.271	0.113	1	7.50295e-10	0.0544585	0.291	0.118	3.57463e-05
ENSMUSG00000057132	Rpgrip1	5.45846e-09	-0.0100896	0.239	0.111	0.000260057	0.00590807	-0.037363	0.153	0.089	1	2.68941e-06	0.000437173	0.182	0.084	0.128132	0.00165347	-0.0207297	0.127	0.073	1
ENSMUSG00000023025	Larp4	5.46957e-09	-0.0517289	0.492	0.285	0.000260587	0.0495408	-0.0935245	0.36	0.243	1	1.64823e-08	0.0038562	0.544	0.275	0.000785264	0.00256729	-0.0207154	0.414	0.237	1
ENSMUSG00000053565	Eif3k	5.53831e-09	0.29411	0.905	0.547	0.000263862	1.43373e-22	0.406063	0.86	0.449	6.83074e-18	1.33042e-16	0.313137	0.894	0.513	6.33853e-12	1.78622e-15	0.246615	0.85	0.527	8.51007e-11
ENSMUSG00000024909	Efemp2	5.54027e-09	0.0556246	0.191	0.041	0.000263955	4.19441e-13	0.110306	0.231	0.044	1.99834e-08	2.55704e-11	0.0391532	0.222	0.059	1.21825e-06	6.53206e-05	0.0383646	0.144	0.044	1
ENSMUSG00000059159	Gm8129	5.64312e-09	-0.153711	0.057	0.179	0.000268855	0.0184723	-0.0823332	0.235	0.256	1	1.72557e-06	-0.153663	0.039	0.183	0.0822111	NA	NA	NA	NA	NA
ENSMUSG00000003423	Pih1d1	5.69577e-09	0.020024	0.4	0.179	0.000271363	0.00404527	0.00917652	0.291	0.13	1	7.58815e-07	-0.00483277	0.35	0.151	0.0361522	0.000532378	0.0371946	0.36	0.165	1
ENSMUSG00000028744	Pqlc2	5.73456e-09	0.0120448	0.356	0.154	0.000273212	0.00689146	-0.068542	0.249	0.158	1	0.0780006	-0.0343227	0.288	0.137	1	0.000519105	-0.0211388	0.276	0.153	1
ENSMUSG00000024982	Zdhhc6	5.74796e-09	-0.000480549	0.353	0.158	0.00027385	0.00274297	-0.00907661	0.286	0.149	1	1.01843e-06	-0.0203885	0.328	0.14	0.0485212	0.000127716	-0.00266217	0.323	0.169	1
ENSMUSG00000058254	Tspan7	5.74883e-09	0.0629959	0.692	0.394	0.000273891	0.512638	-0.106455	0.324	0.234	1	0.100876	-0.200002	0.381	0.301	1	0.0381203	0.0089139	0.758	0.524	1
ENSMUSG00000042228	Lyn	5.81198e-09	-0.337874	0.898	0.862	0.0002769	5.15031e-20	-0.560225	0.845	0.866	2.45376e-15	0.000134284	-0.266053	0.925	0.858	1	0.000562136	-0.19188	0.911	0.838	1
ENSMUSG00000024197	Plin3	5.87331e-09	0.0250079	0.24	0.089	0.000279822	0.000301529	0.03292	0.166	0.063	1	1.75587e-07	0.00183894	0.468	0.214	0.00836548	0.000643937	0.01896	0.106	0.036	1
ENSMUSG00000031387	Renbp	5.87517e-09	0.06898	0.658	0.335	0.000279911	6.33828e-08	0.0796457	0.541	0.26	0.00301975	3.29356e-13	0.112246	0.656	0.286	1.56915e-08	4.30694e-10	0.096458	0.525	0.245	2.05195e-05
ENSMUSG00000021395	Spin1	5.93017e-09	-0.0620341	0.29	0.163	0.000282531	0.0437791	-0.0367692	0.159	0.096	1	0.000958732	-0.0747943	0.557	0.31	1	0.00407679	-0.0170114	0.26	0.142	1
ENSMUSG00000026728	Vim	5.97567e-09	0.0955962	0.18	0.031	0.000284699	0.308375	-0.00110919	0.175	0.086	1	3.98293e-10	0.170412	0.266	0.057	1.89759e-05	6.9594e-09	0.148999	0.173	0.03	0.000331567
ENSMUSG00000035722	Abca7	6.12991e-09	0.0213577	0.22	0.081	0.000292047	8.17971e-08	0.00798773	0.164	0.073	0.00389706	0.000935494	-0.0190422	0.171	0.076	1	0.00480922	0.00173456	0.137	0.061	1
ENSMUSG00000049960	Mrps16	6.17511e-09	-0.00785268	0.522	0.275	0.000294201	5.18025e-05	0.00377782	0.448	0.235	1	1.02157e-05	0.0291106	0.568	0.254	0.486707	0.000109231	-0.0125416	0.473	0.262	1
ENSMUSG00000015013	Trappc2l	6.21355e-09	0.0576473	0.682	0.371	0.000296032	0.0269406	0.0366192	0.686	0.412	1	1.21366e-07	0.0823587	0.762	0.4	0.00578225	3.23784e-07	0.0654767	0.654	0.364	0.015426
ENSMUSG00000014077	Chp1	6.26755e-09	0.0302567	0.309	0.115	0.000298605	1.47144e-09	0.0907824	0.32	0.107	7.01037e-05	6.78105e-10	0.0204513	0.291	0.104	3.23069e-05	0.0357828	0.00759099	0.296	0.132	1
ENSMUSG00000006932	Ctnnb1	6.28889e-09	0.16258	0.558	0.289	0.000299622	1.5714e-05	0.0487943	0.497	0.289	0.748664	7.61823e-06	0.0973835	0.537	0.272	0.362956	2.09305e-05	0.0372278	0.49	0.288	0.99719
ENSMUSG00000017561	Crlf3	6.30144e-09	-0.379756	0.721	0.692	0.000300219	0.000233662	-0.334824	0.554	0.519	1	2.51839e-09	-0.317149	0.764	0.691	0.000119984	0.0886985	-0.229199	0.76	0.671	1
ENSMUSG00000039745	Htatip2	6.38893e-09	0.0479355	0.193	0.058	0.000304388	0.0923259	-0.0140667	0.107	0.053	1	9.42787e-08	-0.00417887	0.249	0.101	0.00449172	NA	NA	NA	NA	NA
ENSMUSG00000061288	Taok3	6.40702e-09	0.0124858	0.651	0.369	0.000305249	0.00755221	-0.0573761	0.529	0.335	1	0.00757171	-0.055933	0.597	0.347	1	0.00613569	0.043548	0.603	0.349	1
ENSMUSG00000038976	Ppp1r9b	6.49166e-09	-0.0163647	0.508	0.273	0.000309282	0.101937	-0.0939283	0.389	0.259	1	8.37984e-07	0.00628006	0.557	0.292	0.039924	0.00541201	-0.0120446	0.457	0.267	1
ENSMUSG00000052102	Gnpda1	6.66016e-09	-0.0384745	0.472	0.255	0.00031731	0.00616862	-0.00993942	0.33	0.177	1	1.91287e-05	0.0420008	0.476	0.207	0.911349	3.33998e-05	0.00569177	0.407	0.216	1
ENSMUSG00000023944	Hsp90ab1	6.77413e-09	0.170737	0.981	0.913	0.00032274	5.96391e-09	0.163536	0.986	0.919	0.000284139	0.922142	-0.110115	0.995	0.969	1	0.0205468	0.0708898	0.989	0.967	1
ENSMUSG00000002416	Ndufb2	6.85913e-09	0.103761	0.667	0.314	0.00032679	1.11093e-06	0.142261	0.611	0.29	0.0529282	3.27208e-12	0.213015	0.759	0.334	1.55891e-07	6.28679e-09	0.082408	0.607	0.314	0.000299521
ENSMUSG00000020116	Pno1	6.93488e-09	0.00927602	0.266	0.109	0.000330399	0.0092463	-0.000958896	0.22	0.105	1	9.31587e-05	0.00163291	0.253	0.105	1	0.000841895	0.00603528	0.268	0.123	1
ENSMUSG00000044092	C130050O18Rik	6.99203e-09	0.0217332	0.175	0.059	0.000333121	2.74853e-08	0.0977215	0.182	0.038	0.00130948	1.96427e-15	0.102433	0.336	0.084	9.35838e-11	0.0829799	-0.000912616	0.106	0.046	1
ENSMUSG00000048120	Entpd1	7.18399e-09	-0.318008	0.862	0.815	0.000342267	4.91691e-20	-0.513133	0.771	0.798	2.34256e-15	1.44668e-10	-0.367005	0.785	0.746	6.89243e-06	7.62058e-09	-0.352316	0.843	0.846	0.000363067
ENSMUSG00000043067	Dpy19l1	7.1889e-09	0.051158	0.567	0.263	0.000342501	0.00287814	0.0728684	0.526	0.258	1	3.85581e-06	0.0243271	0.538	0.26	0.183702	0.00046797	0.0337878	0.518	0.288	1
ENSMUSG00000031516	Dctn6	7.23524e-09	-0.0223888	0.352	0.18	0.000344708	0.000342786	-0.0154714	0.298	0.157	1	0.000722331	-0.0670749	0.378	0.195	1	0.197683	-0.0427691	0.327	0.197	1
ENSMUSG00000064351	mt-Co1	7.26361e-09	0.254997	0.928	0.743	0.00034606	1.61222e-20	0.584096	0.992	0.979	7.68112e-16	1.20041e-22	0.426196	0.998	0.993	5.71912e-18	4.06566e-10	0.25899	0.885	0.669	1.937e-05
ENSMUSG00000063694	Cycs	7.38532e-09	0.0587495	0.516	0.252	0.000351859	0.000280851	0.0674059	0.437	0.209	1	3.3106e-09	0.0671233	0.571	0.262	0.000157727	0.000815527	0.0967685	0.522	0.289	1
ENSMUSG00000038084	Opa1	7.39798e-09	-0.0361368	0.403	0.206	0.000352462	0.089455	-0.0841519	0.306	0.203	1	2.45379e-07	-0.0285443	0.453	0.218	0.0116906	0.0409278	-0.0526847	0.334	0.203	1
ENSMUSG00000068749	Psma5	7.54713e-09	0.0680712	0.551	0.274	0.000359568	0.00667064	0.0351848	0.428	0.236	1	1.3339e-06	0.0637966	0.568	0.254	0.0635509	5.78109e-06	0.0262854	0.547	0.319	0.275428
ENSMUSG00000096001	2610528A11Rik	7.6423e-09	-0.0593383	0.314	0.173	0.000364102	0.00211134	0.0310365	0.238	0.103	1	5.57767e-09	0.0288432	0.232	0.073	0.000265737	0.000595828	-0.0471678	0.391	0.226	1
ENSMUSG00000062762	Ei24	7.69392e-09	-0.000118413	0.541	0.279	0.000366562	0.00883764	-0.0362131	0.517	0.305	1	0.0342797	-0.0125754	0.571	0.279	1	0.00456558	-0.00107322	0.515	0.298	1
ENSMUSG00000018042	Cyb5r3	7.72589e-09	0.0744919	0.412	0.151	0.000368085	3.09137e-08	-0.0410755	0.375	0.221	0.00147282	2.64512e-06	-0.00131897	0.546	0.252	0.126021	3.92978e-06	0.0257871	0.286	0.135	0.187226
ENSMUSG00000025224	Gbf1	7.75842e-09	-0.0408988	0.429	0.232	0.000369634	0.476833	-0.0987033	0.329	0.22	1	0.00920995	-0.0780095	0.454	0.264	1	0.0382163	-0.0231608	0.38	0.213	1
ENSMUSG00000027207	Galk2	7.77253e-09	0.0110533	0.439	0.198	0.000370306	0.00278772	-0.020638	0.306	0.158	1	7.85528e-06	0.00386379	0.379	0.155	0.374249	1.6508e-05	0.011456	0.377	0.192	0.786489
ENSMUSG00000044471	Lncpint	7.84445e-09	0.017931	0.204	0.078	0.000373733	7.1798e-05	0.0488234	0.213	0.086	1	0.000425863	0.000438919	0.123	0.043	1	0.00562642	-0.00781907	0.116	0.053	1
ENSMUSG00000001666	Ddt	7.88051e-09	0.028565	0.468	0.213	0.000375451	0.000344599	-0.000436002	0.388	0.202	1	8.24709e-07	0.0207328	0.421	0.171	0.0392916	0.00372673	0.0309306	0.422	0.196	1
ENSMUSG00000024781	Lipa	8.14312e-09	0.134765	0.785	0.445	0.000387963	8.37745e-07	0.190823	0.801	0.523	0.0399127	0.000311343	0.17464	0.846	0.53	1	6.55162e-07	0.0941709	0.71	0.47	0.0312139
ENSMUSG00000078377	Gm4294	8.28577e-09	0.441356	0.784	0.755	0.000394759	NA	NA	NA	NA	NA	7.53075e-05	0.137545	0.381	0.26	1	9.97579e-20	0.630241	0.751	0.475	4.75277e-15
ENSMUSG00000032239	Rp9	8.39158e-09	0.0609731	0.662	0.341	0.0003998	0.0453402	-0.0624095	0.426	0.261	1	1.34396e-07	-0.0015961	0.521	0.251	0.00640302	0.000177832	-0.0350592	0.419	0.248	1
ENSMUSG00000032040	Dcps	8.41346e-09	-0.0328488	0.321	0.153	0.000400843	0.111306	-0.0376863	0.184	0.11	1	3.97466e-05	-0.0150595	0.303	0.133	1	0.0027566	-0.0334057	0.326	0.186	1
ENSMUSG00000061787	Rps17	8.46999e-09	0.288424	0.867	0.736	0.000403536	3.14379e-26	0.459302	0.993	0.874	1.49779e-21	8.0618e-44	0.614225	0.994	0.868	3.84088e-39	5.23437e-12	0.29397	0.841	0.715	2.49381e-07
ENSMUSG00000032120	C2cd2l	8.49045e-09	-0.0127907	0.173	0.074	0.000404511	0.0658575	-0.00801922	0.131	0.068	1	8.73237e-05	0.00229424	0.21	0.075	1	0.00422328	-0.0101233	0.133	0.064	1
ENSMUSG00000002763	Pex6	8.60619e-09	-0.0456282	0.33	0.179	0.000410025	0.0646287	-0.0723014	0.22	0.148	1	0.000177434	-0.0431438	0.337	0.162	1	0.00299353	-0.0426797	0.314	0.189	1
ENSMUSG00000020689	Itgb3	8.62721e-09	0.0177458	0.369	0.16	0.000411026	1.37127e-06	0.052469	0.237	0.081	0.0653315	7.23855e-07	-0.0193972	0.369	0.171	0.0344866	3.15726e-05	0.00293827	0.273	0.126	1
ENSMUSG00000109509	RP24-471H15.4	8.67974e-09	-0.857864	0.024	0.194	0.000413529	NA	NA	NA	NA	NA	NA	NA	NA	NA	NA	2.53443e-13	-0.784365	0.046	0.273	1.20748e-08
ENSMUSG00000032299	Commd4	8.78601e-09	0.0612542	0.62	0.296	0.000418592	0.00600146	0.0401731	0.44	0.214	1	1.1953e-07	0.03863	0.561	0.259	0.00569479	4.92378e-05	0.0676905	0.539	0.282	1
ENSMUSG00000002107	Celf2	8.82431e-09	-0.324266	0.871	0.823	0.000420417	3.04002e-09	-0.448857	0.795	0.786	0.000144836	6.50594e-09	-0.31269	0.908	0.863	0.000309963	0.000496969	-0.221756	0.888	0.843	1
ENSMUSG00000003444	Med29	8.8518e-09	-0.0298183	0.411	0.209	0.000421726	3.71777e-09	0.0270181	0.388	0.177	0.000177126	0.00104647	-0.0301228	0.496	0.264	1	0.00170396	-0.0117475	0.453	0.265	1
ENSMUSG00000036820	Amdhd2	9.1731e-09	0.0358088	0.455	0.218	0.000437034	0.000273941	0.0351064	0.341	0.166	1	3.50923e-08	0.0726926	0.51	0.206	0.0016719	8.66725e-07	0.055647	0.379	0.176	0.0412934
ENSMUSG00000032959	Pebp1	9.17373e-09	0.264698	0.925	0.647	0.000437064	1.41185e-16	0.376247	0.865	0.482	6.72647e-12	0.000143566	0.124338	0.869	0.587	1	9.57186e-08	0.19481	0.871	0.608	0.00456032
ENSMUSG00000031987	Egln1	9.18158e-09	0.0429701	0.556	0.262	0.000437438	0.000384521	0.0331517	0.483	0.255	1	1.44241e-06	-0.00184482	0.546	0.273	0.0687207	1.31072e-06	-0.00947367	0.477	0.268	0.0624464
ENSMUSG00000029817	Tra2a	9.33462e-09	-0.31516	0.849	0.785	0.000444729	0.000701691	-0.286994	0.753	0.659	1	0.00128536	-0.211336	0.844	0.739	1	0.0573831	-0.188441	0.847	0.753	1
ENSMUSG00000021867	Tmem254b	9.41712e-09	0.0465694	0.166	0.037	0.00044866	NA	NA	NA	NA	NA	NA	NA	NA	NA	NA	NA	NA	NA	NA	NA
ENSMUSG00000072676	Tmem254a	9.41712e-09	0.0465694	0.166	0.037	0.00044866	NA	NA	NA	NA	NA	NA	NA	NA	NA	NA	NA	NA	NA	NA	NA
ENSMUSG00000020271	Fbxw11	9.4857e-09	0.0165964	0.403	0.181	0.000451927	5.78095e-05	-0.0595311	0.267	0.17	1	0.00123067	-0.0245932	0.429	0.21	1	0.00411047	-0.00638946	0.33	0.169	1
ENSMUSG00000081810	Gm11878	9.57724e-09	0.0499228	0.144	0.033	0.000456289	NA	NA	NA	NA	NA	2.29221e-07	0.0666091	0.243	0.047	0.0109208	NA	NA	NA	NA	NA
ENSMUSG00000063801	Ap3s2	9.69144e-09	0.0045876	0.232	0.094	0.000461729	0.0041226	-0.0126189	0.174	0.088	1	2.00104e-05	-0.00583433	0.193	0.075	0.953356	0.454567	-0.0138241	0.16	0.083	1
ENSMUSG00000036636	Clcn7	9.70072e-09	0.0460903	0.366	0.155	0.000462171	3.03356e-06	-0.0322602	0.258	0.144	0.144528	6.76116e-10	0.0232406	0.442	0.183	3.22122e-05	0.000442834	-0.023797	0.239	0.121	1
ENSMUSG00000029291	Rufy3	9.93876e-09	-0.0138598	0.438	0.23	0.000473512	0.172235	-0.12765	0.307	0.228	1	2.21451e-07	-0.0400155	0.538	0.283	0.0105506	9.82026e-05	0.00290827	0.418	0.238	1
ENSMUSG00000025575	Cant1	1.00053e-08	-0.0165617	0.463	0.235	0.000476683	6.96206e-06	-0.0315949	0.317	0.178	0.331693	0.000629214	0.0109742	0.566	0.263	1	0.000246389	-0.00679232	0.398	0.217	1
ENSMUSG00000017404	Rpl19	1.00778e-08	0.964596	0.266	0.083	0.000480139	1.59689e-11	1.3034	0.432	0.135	7.60807e-07	8.30648e-27	1.23249	0.554	0.181	3.95745e-22	NA	NA	NA	NA	NA
ENSMUSG00000022360	Atad2	1.02267e-08	0.0347247	0.249	0.086	0.000487229	0.000847737	-0.0306103	0.251	0.135	1	1.53359e-07	-0.00506517	0.243	0.102	0.00730649	0.000154859	0.00263838	0.182	0.078	1
ENSMUSG00000061589	Dot1l	1.03212e-08	-0.0221167	0.338	0.166	0.000491735	0.167895	-0.0788657	0.243	0.165	1	0.000319263	-0.0279456	0.395	0.197	1	1.30083e-09	0.0736342	0.327	0.13	6.19753e-05
ENSMUSG00000004891	Nes	1.04808e-08	0.10912	0.135	0.016	0.000499335	NA	NA	NA	NA	NA	NA	NA	NA	NA	NA	NA	NA	NA	NA	NA
ENSMUSG00000091803	Cox16	1.0534e-08	-0.0377599	0.521	0.281	0.000501872	0.000159773	-0.059903	0.323	0.197	1	2.77149e-05	-0.0641937	0.482	0.256	1	8.13408e-05	-0.0337096	0.52	0.307	1
ENSMUSG00000105374	Gm42551	1.06151e-08	0.0886301	0.279	0.073	0.000505735	4.48574e-10	0.105141	0.199	0.038	2.13714e-05	1.8464e-07	0.0636714	0.289	0.073	0.00879682	1.493e-05	0.0347007	0.271	0.123	0.71131
ENSMUSG00000024357	Sil1	1.06232e-08	0.0581489	0.382	0.138	0.000506123	1.0076e-05	-0.00185819	0.272	0.127	0.480051	0.00345386	-0.00971465	0.103	0.043	1	0.000278159	0.0191111	0.296	0.138	1
ENSMUSG00000053581	Zfand2a	1.0723e-08	0.05964	0.201	0.048	0.000510878	0.000102915	0.0260346	0.179	0.066	1	7.88249e-10	0.03275	0.258	0.073	3.75545e-05	0.0492921	-0.0359614	0.11	0.062	1
ENSMUSG00000025040	Fundc1	1.09778e-08	-0.0305786	0.402	0.208	0.000523016	0.062261	-0.0518182	0.335	0.196	1	4.70495e-09	0.0112273	0.414	0.169	0.000224158	0.00103547	-0.0297065	0.363	0.213	1
ENSMUSG00000049422	Chchd10	1.10552e-08	0.0727475	0.155	0.02	0.000526702	NA	NA	NA	NA	NA	NA	NA	NA	NA	NA	NA	NA	NA	NA	NA
ENSMUSG00000107191	Gm43579	1.11504e-08	0.0124698	0.358	0.155	0.000531237	0.00765782	0.00166483	0.297	0.143	1	1.20551e-05	0.000800958	0.404	0.183	0.574341	0.00492887	-0.00851925	0.319	0.154	1
ENSMUSG00000062082	Cd200r4	1.13061e-08	0.0816776	0.142	0.011	0.000538656	NA	NA	NA	NA	NA	3.84386e-09	0.0638169	0.162	0.02	0.000183133	NA	NA	NA	NA	NA
ENSMUSG00000019979	Apaf1	1.14573e-08	-0.0169104	0.2	0.086	0.000545861	0.996733	-0.0942384	0.162	0.135	1	3.25272e-10	-0.0292159	0.328	0.154	1.54969e-05	0.000662181	-0.0371243	0.184	0.103	1
ENSMUSG00000003660	Snrnp200	1.15344e-08	-0.00865563	0.393	0.186	0.000549533	2.15378e-05	-0.0482616	0.325	0.192	1	1.60506e-10	0.0118937	0.462	0.205	7.64701e-06	0.0002233	-0.00119849	0.321	0.166	1
ENSMUSG00000026817	Ak1	1.16071e-08	0.0128309	0.421	0.202	0.000552998	0.903793	-0.149492	0.465	0.348	1	7.27193e-09	0.0665521	0.575	0.255	0.000346456	0.000896052	-0.00931179	0.446	0.255	1
ENSMUSG00000044627	Swi5	1.16478e-08	0.167304	0.831	0.491	0.000554934	1.06311e-07	0.15211	0.773	0.448	0.00506495	7.51903e-06	0.0879389	0.795	0.481	0.358229	0.00487169	0.102183	0.785	0.513	1
ENSMUSG00000021643	Serf1	1.18271e-08	0.0344511	0.211	0.064	0.000563479	7.81985e-05	0.0389744	0.224	0.084	1	0.00875677	0.00647616	0.235	0.09	1	0.000364069	0.025077	0.229	0.09	1
ENSMUSG00000006315	Tmem147	1.18747e-08	0.0422193	0.708	0.385	0.000565747	5.90388e-08	0.131032	0.637	0.303	0.00281279	0.0153612	-0.0385497	0.669	0.398	1	0.000694827	0.0944198	0.661	0.381	1
ENSMUSG00000002345	Borcs8	1.19821e-08	0.089283	0.27	0.071	0.000570864	7.24655e-09	0.0630864	0.202	0.057	0.000345247	3.72785e-09	0.103926	0.345	0.08	0.000177606	2.93473e-06	0.0234611	0.392	0.18	0.139819
ENSMUSG00000021140	Pcnx	1.19832e-08	0.00972658	0.223	0.083	0.000570916	0.00021902	-0.0135798	0.214	0.106	1	5.67433e-05	-0.0254896	0.319	0.15	1	0.203807	-0.00931658	0.163	0.079	1
ENSMUSG00000014075	Tctex1d2	1.20369e-08	0.0284737	0.391	0.16	0.000573475	1.19425e-06	0.063352	0.216	0.074	0.0568975	5.92896e-06	0.0657422	0.636	0.309	0.282474	3.99293e-05	0.0590181	0.307	0.126	1
ENSMUSG00000059326	Csf2ra	1.20977e-08	0.183957	0.768	0.414	0.000576372	5.79561e-29	0.532633	0.753	0.273	2.7612e-24	2.67869e-13	0.267747	0.869	0.516	1.27621e-08	1.25165e-14	0.32667	0.773	0.398	5.96325e-10
ENSMUSG00000015806	Qdpr	1.23728e-08	0.067469	0.487	0.19	0.000589479	0.0347628	0.0428555	0.295	0.122	1	1.15542e-10	0.0201635	0.467	0.21	5.50476e-06	3.91426e-05	0.0359072	0.319	0.136	1
ENSMUSG00000032470	Mras	1.24273e-08	-0.00959068	0.415	0.205	0.000592074	3.92144e-05	0.0612233	0.189	0.054	1	3.82741e-09	0.0494987	0.481	0.193	0.000182349	9.93149e-07	0.0841087	0.268	0.087	0.0473166
ENSMUSG00000033488	BC026585	1.24738e-08	0.0294776	0.351	0.142	0.000594287	0.0339836	-0.00225614	0.22	0.12	1	0.00138928	-0.012171	0.179	0.068	1	0.000328937	0.0322713	0.327	0.148	1
ENSMUSG00000032841	Prr5l	1.30791e-08	0.0368472	0.191	0.052	0.000623127	NA	NA	NA	NA	NA	NA	NA	NA	NA	NA	3.67591e-06	0.0382778	0.109	0.022	0.175131
ENSMUSG00000039515	Ppp2r4	1.31102e-08	-0.00804416	0.527	0.276	0.000624608	0.0054393	-0.0303145	0.455	0.263	1	2.23783e-05	0.0199133	0.599	0.303	1	0.00195907	0.0172115	0.503	0.269	1
ENSMUSG00000028689	Ccdc163	1.31302e-08	0.00956532	0.248	0.094	0.000625564	NA	NA	NA	NA	NA	0.000408677	0.00901993	0.114	0.035	1	0.0268323	0.013277	0.169	0.074	1
ENSMUSG00000016756	Cmah	1.31481e-08	-0.0891102	0.423	0.258	0.000626413	0.11707	-0.226158	0.395	0.339	1	8.30567e-05	-0.00596078	0.519	0.276	1	0.773977	-0.0694732	0.371	0.241	1
ENSMUSG00000007613	Tgfbr1	1.32113e-08	-0.330701	0.981	0.976	0.000629426	1.03004e-42	-0.644193	0.972	0.991	4.90741e-38	0.00704628	-0.173185	0.964	0.929	1	7.00122e-13	-0.298113	0.979	0.989	3.33559e-08
ENSMUSG00000107155	Gm43793	1.33211e-08	0.0495737	0.13	0.023	0.000634658	NA	NA	NA	NA	NA	NA	NA	NA	NA	NA	NA	NA	NA	NA	NA
ENSMUSG00000028719	Cmpk1	1.34618e-08	-0.012838	0.657	0.372	0.000641362	0.000603619	0.0178801	0.541	0.298	1	1.37241e-05	0.0234667	0.602	0.298	0.653855	0.505207	-0.0107246	0.597	0.374	1
ENSMUSG00000003559	As3mt	1.35106e-08	0.0308419	0.55	0.285	0.000643685	0.126667	-0.0706057	0.506	0.322	1	8.62954e-07	-0.0438748	0.426	0.222	0.0411137	0.00134461	0.0148844	0.54	0.317	1
ENSMUSG00000022200	Golph3	1.36395e-08	0.0135316	0.318	0.135	0.000649826	9.1346e-07	0.00855044	0.314	0.143	0.04352	1.33002e-06	0.0245374	0.446	0.178	0.0633664	1.20554e-06	-0.0117928	0.26	0.141	0.0574355
ENSMUSG00000024669	Cd5	1.36775e-08	0.0755849	0.127	0.008	0.000651639	NA	NA	NA	NA	NA	NA	NA	NA	NA	NA	NA	NA	NA	NA	NA
ENSMUSG00000013707	Tnfaip8l2	1.36855e-08	-0.284557	0.904	0.835	0.000652019	9.86991e-07	-0.307974	0.87	0.807	0.0470232	3.06616e-09	-0.325765	0.897	0.803	0.000146081	8.38814e-09	-0.27243	0.89	0.86	0.000399636
ENSMUSG00000032530	Lyzl4	1.37093e-08	0.0723918	0.182	0.045	0.00065315	8.1522e-09	0.277291	0.323	0.09	0.000388395	NA	NA	NA	NA	NA	NA	NA	NA	NA	NA
ENSMUSG00000030523	Trpm1	1.39533e-08	0.0629156	0.133	0.022	0.000664778	NA	NA	NA	NA	NA	NA	NA	NA	NA	NA	NA	NA	NA	NA	NA
ENSMUSG00000061175	Fnip2	1.44863e-08	0.0500221	0.376	0.148	0.000690172	0.00103248	0.00358628	0.268	0.132	1	9.69059e-12	0.0912562	0.418	0.139	4.61689e-07	0.0004354	-0.000659388	0.221	0.107	1
ENSMUSG00000022474	Pmm1	1.45877e-08	0.0460598	0.26	0.085	0.000695001	0.00025207	0.00451322	0.21	0.099	1	0.000803088	-0.0303612	0.188	0.082	1	3.5093e-05	0.0287165	0.224	0.087	1
ENSMUSG00000024841	Eif1ad	1.47604e-08	-0.0256207	0.413	0.204	0.000703228	0.0125017	-0.00366691	0.306	0.161	1	9.53717e-08	-0.0129455	0.384	0.17	0.0045438	0.0014209	-0.000549139	0.344	0.184	1
ENSMUSG00000027006	Dnajc10	1.4777e-08	0.0037333	0.343	0.159	0.000704023	0.00106234	-0.0226496	0.376	0.209	1	3.5408e-05	0.017972	0.501	0.227	1	0.000115249	0.0160726	0.4	0.2	1
ENSMUSG00000040463	Mybbp1a	1.47858e-08	0.0493707	0.483	0.205	0.00070444	0.0361491	-0.010281	0.381	0.208	1	0.000609531	-0.00333069	0.554	0.276	1	2.96805e-05	0.00569315	0.365	0.187	1
ENSMUSG00000021846	Peli2	1.49199e-08	0.0223597	0.48	0.225	0.000710828	3.75787e-08	0.060125	0.432	0.191	0.00179036	0.652656	-0.115929	0.547	0.359	1	0.599113	-0.0659287	0.417	0.281	1
ENSMUSG00000028684	Urod	1.53735e-08	-0.018245	0.304	0.14	0.000732441	0.0012542	-0.0360742	0.255	0.146	1	0.000410269	-0.0432277	0.283	0.138	1	0.00463533	-0.0330269	0.255	0.139	1
ENSMUSG00000031167	Rbm3	1.56141e-08	0.155249	0.859	0.543	0.000743905	2.96176e-09	0.379755	0.92	0.598	0.000141107	6.42683e-08	0.220768	0.874	0.546	0.00306194	6.49085e-05	0.114387	0.762	0.495	1
ENSMUSG00000036860	Mrpl55	1.56432e-08	-0.0281404	0.362	0.178	0.000745291	0.579419	-0.0515427	0.223	0.133	1	2.07691e-11	0.0135128	0.429	0.18	9.89502e-07	0.00181084	-0.00485515	0.371	0.197	1
ENSMUSG00000034902	Pip5k1c	1.57437e-08	0.0322879	0.476	0.208	0.000750079	0.00065752	0.0847537	0.377	0.147	1	1.41959e-08	0.0406923	0.369	0.123	0.000676333	8.8986e-05	0.00601994	0.366	0.183	1
ENSMUSG00000078441	Scamp4	1.57884e-08	0.0458713	0.31	0.112	0.000752206	2.21663e-06	0.00831445	0.227	0.104	0.105607	7.95746e-06	0.00510236	0.395	0.168	0.379117	0.00136936	0.0204018	0.221	0.097	1
ENSMUSG00000073640	Rpl27-ps3	1.58734e-08	0.377224	0.34	0.109	0.000756256	6.57365e-06	0.38028	0.217	0.06	0.313188	1.91344e-27	0.704832	0.899	0.563	9.11619e-23	8.61636e-06	0.303909	0.197	0.08	0.410509
ENSMUSG00000001576	Ergic1	1.59881e-08	0.0259108	0.353	0.141	0.000761723	0.000113299	0.0249015	0.289	0.13	1	8.18649e-09	0.0338775	0.397	0.146	0.000390029	0.000307518	0.0169629	0.313	0.135	1
ENSMUSG00000024742	Fen1	1.60739e-08	0.00410196	0.19	0.077	0.000765811	0.334182	-0.0247138	0.112	0.063	1	0.0197484	-0.0342996	0.143	0.071	1	8.7814e-06	-0.0157016	0.162	0.082	0.418372
ENSMUSG00000038068	Rnf144b	1.60969e-08	0.0330979	0.264	0.092	0.000766903	NA	NA	NA	NA	NA	6.12604e-06	0.0231892	0.219	0.077	0.291863	0.854671	-0.0356078	0.173	0.106	1
ENSMUSG00000004264	Phb2	1.61448e-08	0.054558	0.724	0.411	0.000769185	0.000194049	0.151782	0.846	0.583	1	0.028291	0.0501217	0.863	0.591	1	0.0405661	0.0219626	0.658	0.423	1
ENSMUSG00000043008	Klhl6	1.62313e-08	0.172578	0.697	0.325	0.000773307	1.00087e-05	0.0452295	0.289	0.117	0.476846	2.09545e-08	0.0233804	0.339	0.122	0.000998336	4.62665e-06	0.0337965	0.303	0.126	0.220427
ENSMUSG00000028953	Abcf2	1.65391e-08	0.0557863	0.438	0.171	0.000787971	1.3183e-06	0.0797702	0.423	0.177	0.0628077	4.90411e-07	0.068342	0.498	0.186	0.0233646	3.70496e-06	0.0374924	0.369	0.165	0.176516
ENSMUSG00000053094	Tmem248	1.65944e-08	0.0181359	0.4	0.174	0.000790608	0.0270974	-0.0386873	0.283	0.171	1	1.91448e-08	0.0250715	0.439	0.185	0.000912114	0.00333003	-0.00161262	0.326	0.158	1
ENSMUSG00000105610	AC125099.1	1.66364e-08	0.00869199	0.188	0.051	0.000792606	5.0794e-06	0.0224513	0.22	0.065	0.241998	7.29086e-12	0.0226808	0.281	0.066	3.47358e-07	0.00338357	0.00210565	0.147	0.057	1
ENSMUSG00000106200	Gm44341	1.66364e-08	0.00869199	0.188	0.051	0.000792606	5.0794e-06	0.0224513	0.22	0.065	0.241998	7.29086e-12	0.0226808	0.281	0.066	3.47358e-07	0.00338357	0.00210565	0.147	0.057	1
ENSMUSG00000106587	AC125099.2	1.66364e-08	0.00869199	0.188	0.051	0.000792606	5.0794e-06	0.0224513	0.22	0.065	0.241998	7.29086e-12	0.0226808	0.281	0.066	3.47358e-07	0.00338357	0.00210565	0.147	0.057	1
ENSMUSG00000031347	Cetn2	1.6877e-08	0.0182348	0.444	0.199	0.00080407	8.98306e-05	0.000911159	0.321	0.159	1	7.56819e-13	0.0307193	0.42	0.164	3.60571e-08	1.08306e-08	0.0538461	0.4	0.181	0.000516003
ENSMUSG00000037971	1110032A03Rik	1.69843e-08	-0.0053041	0.422	0.204	0.000809183	0.0581974	-0.0236038	0.115	0.061	1	2.87127e-08	0.0170121	0.386	0.152	0.00136796	4.6838e-06	0.00331727	0.35	0.18	0.22315
ENSMUSG00000092072	Gm4540	1.69938e-08	0.00920547	0.37	0.188	0.000809637	0.000218336	0.0550789	0.357	0.163	1	0.00017632	0.0218738	0.277	0.131	1	0.00155228	0.0210623	0.339	0.19	1
ENSMUSG00000025498	Irf7	1.70438e-08	0.0718317	0.155	0.037	0.000812019	NA	NA	NA	NA	NA	5.9876e-22	0.318774	0.384	0.042	2.85267e-17	NA	NA	NA	NA	NA
ENSMUSG00000031422	Morf4l2	1.72732e-08	0.00645738	0.566	0.288	0.000822946	5.21351e-08	-0.001748	0.494	0.277	0.00248387	4.74717e-05	0.00912556	0.616	0.308	1	0.00265816	-0.028638	0.518	0.313	1
ENSMUSG00000029810	Tmem176b	1.73446e-08	0.215336	0.974	0.85	0.000826347	3.77928e-33	0.650779	0.981	0.813	1.80056e-28	0.393564	-0.156414	0.305	0.264	1	4.93869e-05	0.175723	0.964	0.879	1
ENSMUSG00000006599	Gtf2h1	1.73458e-08	-0.0155648	0.305	0.142	0.000826407	0.0100863	-0.0416275	0.205	0.118	1	2.51688e-07	-0.00659093	0.378	0.17	0.0119912	7.26919e-06	-0.0116191	0.273	0.139	0.346326
ENSMUSG00000002325	Irf9	1.79154e-08	-0.0348953	0.479	0.254	0.000853546	0.0182047	-0.0654064	0.257	0.165	1	1.40246e-05	0.0100645	0.571	0.27	0.668172	0.000511019	-0.0287439	0.401	0.232	1
ENSMUSG00000031402	Mpp1	1.81578e-08	0.0412598	0.369	0.143	0.000865091	3.05348e-05	0.0165576	0.175	0.072	1	6.51273e-06	-0.00811076	0.303	0.126	0.310286	1.5786e-05	0.0168944	0.308	0.138	0.752091
ENSMUSG00000022557	Bop1	1.83525e-08	0.000507003	0.197	0.078	0.000874368	0.273854	-0.0121311	0.113	0.058	1	1.29176e-06	0.0177439	0.244	0.086	0.0615431	0.00102423	0.00282379	0.199	0.086	1
ENSMUSG00000040813	Tex264	1.8685e-08	0.00872098	0.488	0.238	0.000890209	0.0273102	-0.0276964	0.336	0.187	1	0.0137481	-0.0361546	0.446	0.226	1	0.0303066	-0.00198892	0.464	0.274	1
ENSMUSG00000032481	Smarcc1	1.89134e-08	0.012412	0.492	0.238	0.00090109	0.0124504	-0.0363736	0.421	0.243	1	2.82735e-08	-0.0280413	0.479	0.247	0.00134703	2.72102e-07	0.0132588	0.432	0.223	0.0129638
ENSMUSG00000106772	Gm43794	1.91745e-08	0.0565752	0.215	0.053	0.000913532	NA	NA	NA	NA	NA	NA	NA	NA	NA	NA	0.000146207	0.0149916	0.136	0.046	1
ENSMUSG00000039377	Hlx	1.94464e-08	-0.0200446	0.58	0.326	0.000926485	1.0183e-07	0.0894881	0.241	0.067	0.0048515	2.63053e-09	-0.00117756	0.47	0.214	0.000125326	0.0298207	0.0427529	0.383	0.181	1
ENSMUSG00000079677	Fdx1l	1.95895e-08	0.065147	0.431	0.168	0.000933302	1.37028e-11	0.108506	0.393	0.145	6.52841e-07	1.11688e-12	0.103475	0.507	0.163	5.32117e-08	5.73962e-08	0.10648	0.408	0.155	0.00273453
ENSMUSG00000046865	Fbl	1.97737e-08	-0.00758563	0.316	0.161	0.00094208	0.0227707	0.0157963	0.241	0.132	1	4.52162e-08	0.061414	0.398	0.155	0.00215424	5.4457e-06	0.0430773	0.306	0.161	0.259449
ENSMUSG00000035311	Gnptab	2.0063e-08	0.0868221	0.274	0.075	0.00095586	4.51173e-05	0.0246182	0.146	0.056	1	9.98464e-06	0.0187434	0.215	0.069	0.475698	2.65815e-06	0.0826518	0.233	0.054	0.126642
ENSMUSG00000049775	Tmsb4x	2.01788e-08	0.123016	1	1	0.000961377	2.43097e-37	0.431605	1	1	1.15819e-32	1.46295e-20	0.201845	1	1	6.96992e-16	4.2562e-14	0.164366	1	1	2.02778e-09
ENSMUSG00000037370	Enpp1	2.04958e-08	0.0486149	0.164	0.035	0.000976481	2.03591e-05	0.0237077	0.112	0.038	0.969967	NA	NA	NA	NA	NA	1.01389e-07	0.0420701	0.195	0.06	0.00483046
ENSMUSG00000006281	Tep1	2.05322e-08	0.0687455	0.541	0.247	0.000978215	2.73309e-10	0.14381	0.38	0.114	1.30212e-05	3.14604e-15	0.133725	0.653	0.286	1.49887e-10	0.00347733	-0.0111517	0.375	0.193	1
ENSMUSG00000057191	AB124611	2.08076e-08	0.0451712	0.113	0.021	0.000991336	NA	NA	NA	NA	NA	2.10008e-16	0.161659	0.442	0.098	1.00054e-11	NA	NA	NA	NA	NA
ENSMUSG00000061518	Cox5b	2.08547e-08	0.228569	0.874	0.548	0.00099358	3.9801e-09	0.288925	0.861	0.495	0.000189624	2.47941e-11	0.284958	0.882	0.512	1.18127e-06	2.64619e-07	0.153061	0.819	0.527	0.0126072
ENSMUSG00000106739	Gm43499	2.14279e-08	0.00925743	0.211	0.08	0.00102089	0.0777465	0.0096176	0.108	0.045	1	1.15695e-07	-0.00356111	0.292	0.117	0.00551203	0.0120256	0.0123746	0.18	0.078	1
ENSMUSG00000026192	Atic	2.2078e-08	0.0149645	0.374	0.165	0.00105186	0.974101	-0.0384473	0.199	0.116	1	0.000371699	-0.0428119	0.398	0.206	1	2.05056e-07	0.0496014	0.424	0.206	0.00976949
ENSMUSG00000004508	Gab2	2.23566e-08	0.021457	0.276	0.109	0.00106513	0.178598	-0.0545278	0.17	0.107	1	7.3305e-07	-0.00911155	0.292	0.111	0.0349247	0.0550447	-0.0299631	0.175	0.098	1
ENSMUSG00000046157	Tmem229b	2.25008e-08	0.0367421	0.334	0.126	0.00107201	3.35587e-05	0.07406	0.264	0.084	1	3.886e-05	0.0117672	0.288	0.099	1	9.7346e-06	0.0170813	0.239	0.099	0.463786
ENSMUSG00000000275	Trim25	2.26741e-08	0.0409608	0.303	0.113	0.00108026	1.17351e-06	0.0698619	0.202	0.059	0.0559097	1.27285e-08	0.0484814	0.403	0.141	0.000606423	0.00104614	0.0242621	0.206	0.081	1
ENSMUSG00000024319	Vps52	2.26816e-08	0.0293686	0.288	0.103	0.00108062	9.88463e-05	-0.0186062	0.152	0.082	1	9.51878e-05	0.00223298	0.325	0.127	1	1.03226e-05	0.00586789	0.175	0.077	0.491802
ENSMUSG00000073987	Ggh	2.28818e-08	0.156683	0.715	0.342	0.00109016	3.07783e-08	0.197556	0.576	0.247	0.00146637	0.000382838	-0.0745552	0.488	0.27	1	0.000772101	0.115555	0.552	0.287	1
ENSMUSG00000020315	Sptbn1	2.30529e-08	0.0772619	0.205	0.042	0.00109831	1.67124e-06	0.0839092	0.108	0.004	0.0796229	9.76213e-08	0.0490077	0.314	0.093	0.00465097	2.13235e-05	0.046374	0.207	0.067	1
ENSMUSG00000029629	Phf14	2.3243e-08	-0.284726	0.788	0.694	0.00110737	6.02359e-10	-0.421012	0.781	0.755	2.86982e-05	0.418279	-0.186705	0.829	0.702	1	0.00292892	-0.181042	0.818	0.729	1
ENSMUSG00000029009	Mthfr	2.38053e-08	-0.00456588	0.133	0.055	0.00113415	NA	NA	NA	NA	NA	3.45678e-10	0.0078536	0.219	0.071	1.64691e-05	0.00802439	0.0100875	0.121	0.052	1
ENSMUSG00000106951	5930430L01Rik	2.3826e-08	0.0696895	0.154	0.026	0.00113514	3.25382e-06	0.0332649	0.176	0.071	0.155022	1.834e-10	0.0395347	0.132	0.021	8.73772e-06	NA	NA	NA	NA	NA
ENSMUSG00000024941	Scyl1	2.43011e-08	-0.00171525	0.35	0.158	0.00115777	1.0692e-08	-0.0365712	0.312	0.168	0.0005094	1.19695e-06	-0.0162441	0.406	0.185	0.0570264	0.000131916	-0.0160998	0.327	0.169	1
ENSMUSG00000023020	Cox14	2.43717e-08	0.00865702	0.649	0.354	0.00116114	1.31238e-06	0.0611715	0.54	0.276	0.0625258	2.37572e-09	0.0857667	0.697	0.346	0.000113187	0.00089756	0.0252138	0.56	0.316	1
ENSMUSG00000039313	AF529169	2.48882e-08	0.0890361	0.146	0.013	0.00118575	NA	NA	NA	NA	NA	NA	NA	NA	NA	NA	NA	NA	NA	NA	NA
ENSMUSG00000031785	Adgrg1	2.50284e-08	-0.396252	0.782	0.773	0.00119243	1.06535e-18	-0.694727	0.565	0.746	5.07565e-14	4.00588e-15	-0.409517	0.796	0.766	1.90852e-10	1.2909e-08	-0.275229	0.793	0.754	0.000615024
ENSMUSG00000021830	Txndc16	2.50298e-08	0.0594951	0.402	0.161	0.00119249	0.0132467	0.00246107	0.222	0.109	1	2.28943e-12	0.0498145	0.431	0.17	1.09075e-07	3.28737e-07	0.0488969	0.308	0.147	0.015662
ENSMUSG00000030101	Sumf1	2.53027e-08	-0.0202963	0.368	0.187	0.00120549	0.0176286	-0.0616276	0.318	0.197	1	0.0143648	-0.0415717	0.521	0.284	1	0.0977267	-0.0529617	0.314	0.197	1
ENSMUSG00000027995	Tlr2	2.54513e-08	0.197276	0.708	0.389	0.00121257	3.545e-12	0.219231	0.593	0.288	1.68895e-07	4.93294e-10	0.267329	0.849	0.496	2.3502e-05	2.74983e-08	0.215455	0.676	0.4	0.0013101
ENSMUSG00000029623	Pdap1	2.55374e-08	0.0160387	0.613	0.336	0.00121668	0.0110557	-0.0485911	0.508	0.316	1	3.12776e-08	0.00450378	0.61	0.319	0.00149016	2.99123e-08	0.029957	0.556	0.315	0.00142511
ENSMUSG00000091264	Smim13	2.55616e-08	0.0326549	0.269	0.095	0.00121783	0.00139258	0.0097839	0.127	0.046	1	2.79898e-09	0.0316586	0.297	0.095	0.000133352	0.000247272	0.00792298	0.205	0.087	1
ENSMUSG00000023921	Mut	2.57168e-08	-0.0167076	0.284	0.134	0.00122523	0.151114	-0.0436961	0.231	0.126	1	1.82841e-06	-0.0225392	0.364	0.158	0.0871108	0.00481151	0.0118497	0.274	0.127	1
ENSMUSG00000038181	Chpf2	2.57449e-08	-0.0329389	0.356	0.183	0.00122656	0.00593476	-0.0260824	0.308	0.172	1	0.000166038	-0.0186686	0.443	0.197	1	0.045778	-0.0206138	0.311	0.174	1
ENSMUSG00000039357	Fut11	2.61263e-08	-0.0223284	0.299	0.141	0.00124474	0.00419486	-0.0382907	0.21	0.118	1	6.62796e-05	-0.0334163	0.295	0.136	1	0.00570053	-0.0173149	0.306	0.166	1
ENSMUSG00000036686	Cc2d1a	2.61528e-08	-0.00679206	0.149	0.062	0.001246	0.00690839	-0.00959667	0.105	0.054	1	0.00154971	-0.016747	0.16	0.064	1	0.000319038	-0.017386	0.149	0.071	1
ENSMUSG00000079260	Tmppe	2.61855e-08	-0.0333129	0.272	0.135	0.00124756	0.0556759	-0.00598961	0.153	0.072	1	6.30001e-08	0.0193054	0.216	0.074	0.00300151	0.00564892	-0.0235691	0.236	0.122	1
ENSMUSG00000061904	Slc25a3	2.62856e-08	0.22589	0.955	0.753	0.00125233	5.25121e-08	0.230696	0.937	0.724	0.00250184	2.4063e-05	0.152665	0.936	0.753	1	0.00159538	0.0871422	0.926	0.762	1
ENSMUSG00000029373	Pf4	2.62937e-08	0.0956653	0.105	0.007	0.00125271	NA	NA	NA	NA	NA	NA	NA	NA	NA	NA	NA	NA	NA	NA	NA
ENSMUSG00000019370	Calm3	2.64515e-08	0.139193	0.698	0.331	0.00126023	9.34812e-07	0.23851	0.678	0.314	0.0445373	1.50206e-12	0.181194	0.768	0.345	7.15626e-08	2.81142e-13	0.183925	0.667	0.325	1.33945e-08
ENSMUSG00000028970	Abcb1b	2.64758e-08	0.0553014	0.327	0.116	0.00126139	NA	NA	NA	NA	NA	NA	NA	NA	NA	NA	7.72545e-08	0.0255919	0.258	0.101	0.00368064
ENSMUSG00000029145	Eif2b4	2.66699e-08	-0.0249189	0.29	0.135	0.00127063	0.00307474	-0.0227252	0.259	0.136	1	0.00383714	-0.0576636	0.263	0.138	1	0.0543471	-0.0450515	0.253	0.147	1
ENSMUSG00000040710	St8sia4	2.70477e-08	0.0694343	0.348	0.124	0.00128864	NA	NA	NA	NA	NA	0.00178508	-0.126789	0.39	0.246	1	2.99345e-05	0.0399243	0.25	0.103	1
ENSMUSG00000031497	Tnfsf13b	2.7277e-08	0.027163	0.485	0.223	0.00129956	5.71944e-10	0.13683	0.625	0.3	2.72491e-05	0.000245917	0.00104008	0.638	0.347	1	0.00134361	0.0171786	0.599	0.344	1
ENSMUSG00000003437	Paf1	2.73656e-08	0.00839606	0.321	0.134	0.00130378	2.18285e-09	0.0146853	0.244	0.107	0.000103997	1.49116e-10	0.019149	0.432	0.175	7.10431e-06	0.00366117	-0.0151633	0.254	0.131	1
ENSMUSG00000065979	Cpped1	2.76971e-08	-0.00707947	0.208	0.086	0.00131957	NA	NA	NA	NA	NA	0.0107647	-0.032711	0.267	0.118	1	NA	NA	NA	NA	NA
ENSMUSG00000014294	Ndufa2	2.7848e-08	0.222008	0.913	0.627	0.00132676	1.80859e-12	0.248451	0.906	0.635	8.61669e-08	1.11016e-14	0.358986	0.914	0.583	5.28911e-10	5.72103e-06	0.166709	0.846	0.602	0.272567
ENSMUSG00000051853	Arf3	2.81373e-08	0.048162	0.509	0.222	0.00134054	0.000612257	0.0402418	0.387	0.176	1	1.50857e-11	0.0969761	0.593	0.244	7.18726e-07	3.92758e-09	0.0548141	0.427	0.198	0.000187122
ENSMUSG00000030079	Ruvbl1	2.88689e-08	-0.0286746	0.353	0.182	0.0013754	0.0898548	-0.0587167	0.226	0.144	1	0.000900994	-0.0597086	0.334	0.171	1	0.00106371	0.0152339	0.386	0.204	1
ENSMUSG00000031068	Glrx3	2.89069e-08	0.0422526	0.608	0.322	0.00137721	9.05822e-08	0.0623664	0.557	0.303	0.00431561	9.98317e-10	-0.0240297	0.593	0.312	4.75628e-05	2.06692e-05	0.0490388	0.587	0.339	0.984744
ENSMUSG00000021645	Smn1	2.89484e-08	-0.0155285	0.36	0.168	0.00137919	0.416958	-0.0604938	0.228	0.147	1	0.0152596	-0.0865444	0.308	0.186	1	0.00476809	-0.0237169	0.322	0.171	1
ENSMUSG00000030335	Mrpl51	2.90572e-08	0.029904	0.561	0.277	0.00138437	0.0133845	-0.0117078	0.431	0.234	1	1.15861e-07	0.0333027	0.625	0.298	0.00551996	0.00607552	0.0113911	0.498	0.288	1
ENSMUSG00000026553	Copa	2.91052e-08	0.0511433	0.645	0.343	0.00138666	0.00724786	-0.0489876	0.51	0.318	1	0.000134916	0.0284534	0.61	0.312	1	6.08943e-05	-0.000141095	0.533	0.31	1
ENSMUSG00000025736	Jmjd8	2.91634e-08	0.0275277	0.24	0.113	0.00138943	9.77266e-05	0.00310266	0.198	0.109	1	0.000322995	0.0187016	0.281	0.138	1	0.256829	0.0532286	0.255	0.128	1
ENSMUSG00000011158	Brf1	2.92201e-08	0.00845696	0.265	0.108	0.00139213	1.83657e-10	0.0262909	0.249	0.096	8.74999e-06	4.54823e-11	0.0496193	0.401	0.139	2.16691e-06	0.000367459	-0.0233587	0.211	0.106	1
ENSMUSG00000028470	Hint2	2.92339e-08	-0.0206114	0.547	0.292	0.00139279	0.000545437	-0.0140548	0.361	0.191	1	0.000513925	-0.0422181	0.521	0.271	1	1.04909e-05	-0.0200577	0.49	0.284	0.49982
ENSMUSG00000027398	Il1b	2.93008e-08	0.182031	0.151	0.024	0.00139598	6.00373e-06	0.190366	0.112	0.008	0.286036	1.22678e-41	0.824023	0.672	0.168	5.84476e-37	NA	NA	NA	NA	NA
ENSMUSG00000032436	Cmtm7	2.93434e-08	-0.360736	0.757	0.693	0.00139801	5.33728e-27	-0.66559	0.604	0.717	2.54284e-22	1.68957e-12	-0.531633	0.756	0.767	8.0496e-08	0.0706016	-0.216419	0.742	0.656	1
ENSMUSG00000064284	Cdpf1	2.95569e-08	-0.00239179	0.274	0.118	0.00140818	0.000216621	0.000550375	0.186	0.086	1	0.00825106	-0.0400022	0.193	0.093	1	0.000206366	0.00437373	0.217	0.104	1
ENSMUSG00000109168	RP23-89A16.3	2.98049e-08	0.0324406	0.399	0.162	0.00141999	2.03685e-05	-0.015323	0.297	0.154	0.970414	2.88106e-06	-0.0228866	0.453	0.206	0.137263	1.00392e-06	0.0365278	0.342	0.156	0.0478297
ENSMUSG00000021357	Exoc2	2.98523e-08	-0.0321145	0.248	0.122	0.00142226	0.260963	-0.0454054	0.197	0.116	1	0.000177899	-0.0374218	0.267	0.124	1	1.81224e-06	-0.000250571	0.236	0.114	0.0863406
ENSMUSG00000006818	Sod2	3.01286e-08	0.000301202	0.519	0.266	0.00143542	0.00168159	0.0333405	0.431	0.205	1	2.37808e-06	0.0219955	0.507	0.23	0.113299	3.23128e-08	0.0418225	0.467	0.23	0.00153948
ENSMUSG00000104213	Ighd	3.03261e-08	-0.00935615	0.168	0.072	0.00144483	8.31656e-05	0.0353146	0.138	0.045	1	0.00159716	0.00196326	0.138	0.053	1	0.0382855	-0.00639704	0.157	0.07	1
ENSMUSG00000026896	Ifih1	3.05681e-08	0.0165858	0.319	0.131	0.00145636	0.00127643	-0.0156051	0.148	0.077	1	5.77536e-10	0.0519792	0.317	0.1	2.75156e-05	0.000141364	-0.0063298	0.208	0.102	1
ENSMUSG00000054312	Mrps21	3.07486e-08	0.109203	0.686	0.354	0.00146495	6.51699e-09	0.156695	0.613	0.28	0.000310489	2.56107e-11	0.179206	0.694	0.312	1.22017e-06	7.09869e-05	0.0858085	0.623	0.349	1
ENSMUSG00000046185	Zfp84	3.07557e-08	-0.0740391	0.269	0.157	0.0014653	0.755889	-0.146473	0.22	0.183	1	0.0165821	-0.0671868	0.317	0.174	1	0.412746	-0.0798538	0.208	0.147	1
ENSMUSG00000039286	Fndc3b	3.08263e-08	-0.014373	0.394	0.189	0.00146866	3.05364e-05	-0.0238957	0.303	0.158	1	0.00997116	-0.0895948	0.459	0.276	1	0.00411434	0.0108062	0.337	0.167	1
ENSMUSG00000053801	Grwd1	3.08802e-08	0.0022609	0.168	0.067	0.00147123	0.00371534	-0.00465525	0.111	0.054	1	0.0262556	-0.0118211	0.193	0.08	1	0.00234454	0.0379223	0.186	0.065	1
ENSMUSG00000046962	Zbtb21	3.10255e-08	-0.0225054	0.199	0.097	0.00147815	0.136213	-0.038088	0.133	0.086	1	4.38124e-06	-0.0357261	0.198	0.094	0.208736	0.135505	-0.0384204	0.192	0.101	1
ENSMUSG00000034744	Nagk	3.10324e-08	-0.0183987	0.512	0.267	0.00147848	9.68929e-05	-0.00792362	0.336	0.18	1	7.85202e-07	0.00944544	0.589	0.29	0.0374094	0.000419001	0.0104458	0.459	0.252	1
ENSMUSG00000058927	Gm10053	3.10575e-08	0.00227232	0.474	0.235	0.00147967	0.00013638	0.0531402	0.36	0.158	1	1.63898e-05	-0.0314074	0.411	0.21	0.780861	7.09429e-07	0.0330272	0.465	0.253	0.0337993
ENSMUSG00000041560	Gltscr2	3.11155e-08	0.0657504	0.658	0.328	0.00148244	4.72776e-05	0.102804	0.587	0.29	1	8.96638e-11	0.206979	0.764	0.38	4.27185e-06	0.000511527	0.0568325	0.559	0.298	1
ENSMUSG00000021981	Cab39l	3.11562e-08	-0.00796581	0.23	0.097	0.00148438	0.030932	-0.0175172	0.123	0.069	1	3.28442e-05	-0.0227881	0.246	0.101	1	0.000353129	-0.00918424	0.212	0.099	1
ENSMUSG00000022214	Dcaf11	3.1776e-08	-0.0157049	0.376	0.18	0.00151391	0.183208	-0.0489949	0.291	0.165	1	0.00531764	-0.0206936	0.414	0.192	1	0.00236087	-0.0278154	0.289	0.165	1
ENSMUSG00000034640	Tiparp	3.18314e-08	-0.0118069	0.235	0.102	0.00151654	0.0247143	-0.0645732	0.171	0.117	1	0.100651	-0.0499071	0.191	0.101	1	0.00739437	-0.0182891	0.181	0.089	1
ENSMUSG00000030847	Bag3	3.18745e-08	-0.0150384	0.236	0.099	0.0015186	2.06059e-06	-0.00592208	0.24	0.12	0.0981729	0.016646	-0.0764636	0.24	0.137	1	0.00120692	-0.00611833	0.248	0.119	1
ENSMUSG00000024588	Fech	3.19924e-08	-0.0169558	0.267	0.128	0.00152421	4.51787e-07	-0.0083137	0.216	0.111	0.0215245	1.1153e-05	-0.0229432	0.325	0.146	0.531361	0.0114398	-0.0378539	0.233	0.128	1
ENSMUSG00000031827	Cotl1	3.21573e-08	0.19184	0.955	0.802	0.00153207	3.32415e-05	0.209201	0.984	0.914	1	2.62317e-08	0.184756	0.988	0.886	0.00124975	1.11089e-18	0.419184	0.926	0.704	5.2926e-14
ENSMUSG00000023805	Synj2	3.23662e-08	0.0399059	0.18	0.047	0.00154202	1.71527e-07	0.0595712	0.123	0.024	0.00817208	5.94874e-09	0.0251013	0.171	0.045	0.000283416	NA	NA	NA	NA	NA
ENSMUSG00000004099	Dnmt1	3.24552e-08	0.00072882	0.212	0.086	0.00154626	0.926305	-0.0428936	0.151	0.094	1	0.000365625	-0.033459	0.247	0.108	1	0.0224152	-0.0080244	0.196	0.09	1
ENSMUSG00000035692	Isg15	3.25697e-08	0.0907184	0.245	0.074	0.00155172	NA	NA	NA	NA	NA	8.66979e-06	0.0934037	0.134	0.023	0.413055	NA	NA	NA	NA	NA
ENSMUSG00000000751	Rpa1	3.26754e-08	0.00429103	0.176	0.066	0.00155676	0.0383167	-0.0983814	0.258	0.184	1	0.000695492	-0.0345948	0.204	0.093	1	0.00522971	-0.0099305	0.107	0.053	1
ENSMUSG00000006301	Tmbim1	3.28799e-08	0.040742	0.459	0.202	0.0015665	0.40467	-0.0388436	0.171	0.095	1	5.6154e-09	0.0562253	0.565	0.248	0.000267534	7.91469e-10	0.0433297	0.369	0.166	3.77079e-05
ENSMUSG00000102037	Bcl2a1a	3.37915e-08	0.150657	0.502	0.242	0.00160993	0.282298	0.0229625	0.221	0.138	1	2.81002e-24	0.241172	0.428	0.085	1.33878e-19	0.000268961	0.176223	0.344	0.178	1
ENSMUSG00000046364	Rpl27a	3.38403e-08	0.278407	0.911	0.603	0.00161225	3.78413e-38	0.739573	0.97	0.787	1.80287e-33	1.36584e-26	0.596844	0.919	0.526	6.50725e-22	0.00057452	0.280724	0.845	0.552	1
ENSMUSG00000024668	Sdhaf2	3.39608e-08	-0.0373544	0.296	0.139	0.00161799	0.000323057	-0.0232895	0.225	0.124	1	1.52956e-05	-0.0310944	0.386	0.179	0.728726	0.00297512	-0.0116105	0.264	0.14	1
ENSMUSG00000020743	Mif4gd	3.41856e-08	0.0264784	0.444	0.202	0.0016287	4.69194e-08	0.0603855	0.412	0.183	0.00223538	5.64124e-07	0.0104356	0.471	0.205	0.0268766	2.6969e-06	0.037898	0.436	0.21	0.128488
ENSMUSG00000031479	Vps36	3.45416e-08	-0.0232709	0.464	0.231	0.00164566	0.00297566	-0.0315463	0.302	0.163	1	2.48707e-05	-0.021646	0.383	0.169	1	0.00114638	-0.0312726	0.411	0.234	1
ENSMUSG00000056770	Setd3	3.4829e-08	0.0109161	0.638	0.344	0.00165936	0.674025	-0.0857212	0.524	0.343	1	0.0479246	-0.0271168	0.649	0.367	1	0.0562565	0.0101028	0.519	0.296	1
ENSMUSG00000030120	Mlf2	3.51591e-08	0.0794455	0.738	0.42	0.00167509	0.000438703	0.0747926	0.697	0.41	1	0.00464412	0.0727925	0.764	0.443	1	0.0111168	0.0594352	0.713	0.43	1
ENSMUSG00000060032	H2afj	3.53092e-08	0.169774	0.686	0.31	0.00168224	2.31222e-14	0.291117	0.702	0.326	1.10161e-09	1.06377e-14	0.253375	0.778	0.382	5.06813e-10	2.0346e-11	0.210715	0.671	0.339	9.69344e-07
ENSMUSG00000040111	Gramd1b	3.62636e-08	0.0165149	0.161	0.052	0.00172771	0.279577	-0.0209015	0.124	0.069	1	1.15898e-05	0.0240138	0.103	0.018	0.552173	0.000104961	0.0123737	0.149	0.06	1
ENSMUSG00000029994	Anxa4	3.66182e-08	0.0312985	0.298	0.109	0.0017446	5.23088e-05	0.0333416	0.239	0.101	1	0.000900933	-0.0184937	0.168	0.071	1	0.000177532	0.0362397	0.243	0.104	1
ENSMUSG00000031834	Pik3r2	3.66182e-08	-0.0257119	0.261	0.124	0.0017446	0.0102482	-0.0470425	0.147	0.098	1	3.79137e-05	-0.0384562	0.295	0.142	1	0.0375507	-0.0088331	0.254	0.129	1
ENSMUSG00000069729	Arid1b	3.7711e-08	-0.0427158	0.365	0.193	0.00179667	0.056734	-0.0926988	0.244	0.174	1	0.000548461	-0.0184349	0.435	0.196	1	0.231325	-0.0479389	0.311	0.175	1
ENSMUSG00000101776	Gm28268	3.77149e-08	-0.319018	0.88	0.838	0.00179685	0.940862	-0.131779	0.286	0.21	1	0.122775	-0.0942341	0.495	0.309	1	0.000201028	-0.233804	0.863	0.806	1
ENSMUSG00000038855	Itpkb	3.82333e-08	-0.0269132	0.607	0.352	0.00182155	0.00215142	-0.0820757	0.488	0.335	1	0.0261285	-0.0434029	0.541	0.305	1	0.000551757	-0.0261583	0.49	0.291	1
ENSMUSG00000085241	Snhg3	3.82454e-08	-0.0181592	0.391	0.186	0.00182213	0.336814	-0.0255116	0.241	0.134	1	4.88871e-08	-0.00601397	0.476	0.204	0.00232913	0.00146095	-0.0366005	0.382	0.213	1
ENSMUSG00000062234	Gak	3.82983e-08	0.0292049	0.481	0.221	0.00182465	0.0195757	0.0161739	0.402	0.197	1	2.88182e-10	0.0315951	0.491	0.197	1.37299e-05	0.000780835	0.0226659	0.391	0.19	1
ENSMUSG00000029823	Luc7l2	3.84827e-08	-0.27749	0.912	0.88	0.00183343	9.01898e-14	-0.397593	0.909	0.88	4.29691e-09	0.0201096	-0.181398	0.942	0.898	1	0.00445867	-0.150342	0.933	0.875	1
ENSMUSG00000021178	Psmc1	3.85849e-08	-0.00984446	0.506	0.255	0.0018383	6.98783e-06	-0.0501667	0.453	0.268	0.332921	0.000261189	-0.0510521	0.479	0.249	1	0.0104697	-0.0818485	0.424	0.269	1
ENSMUSG00000032534	Cep63	3.96224e-08	-0.00989434	0.391	0.185	0.00188773	0.0159325	-0.0165378	0.319	0.17	1	3.3467e-06	-0.00845598	0.421	0.175	0.159447	0.00139419	-0.0339885	0.342	0.197	1
ENSMUSG00000036067	Slc2a6	4.00952e-08	0.0569944	0.113	0.009	0.00191026	NA	NA	NA	NA	NA	6.19149e-12	0.0584644	0.152	0.012	2.94981e-07	NA	NA	NA	NA	NA
ENSMUSG00000029012	Orc5	4.03111e-08	-0.00976538	0.179	0.073	0.00192054	NA	NA	NA	NA	NA	0.002131	-0.00948662	0.12	0.045	1	0.108193	0.0101591	0.163	0.079	1
ENSMUSG00000026782	Abi2	4.0482e-08	0.0122525	0.292	0.12	0.00192868	0.00119969	-0.0157712	0.343	0.183	1	3.09069e-09	-0.0101266	0.393	0.171	0.00014725	0.00408413	-0.000719595	0.217	0.106	1
ENSMUSG00000050552	Lamtor4	4.06097e-08	0.14697	0.944	0.753	0.00193477	5.79182e-06	0.130351	0.88	0.66	0.275939	3.7559e-13	0.264933	0.933	0.663	1.78942e-08	4.09051e-05	0.10353	0.912	0.737	1
ENSMUSG00000105207	Gm42927	4.06498e-08	-0.403835	0.914	0.908	0.00193668	0.0152094	-0.223996	0.442	0.378	1	0.990483	-0.224154	0.675	0.541	1	0.00148599	-0.256053	0.901	0.869	1
ENSMUSG00000089824	Rbm12	4.06701e-08	-0.0127607	0.235	0.106	0.00193764	0.505901	-0.0449944	0.177	0.112	1	0.000302998	-0.0464162	0.277	0.128	1	0.00185268	-0.031998	0.199	0.112	1
ENSMUSG00000045948	Mrps12	4.09649e-08	-0.0172599	0.462	0.233	0.00195169	0.040574	-0.0261346	0.263	0.149	1	0.0439331	-0.112912	0.446	0.262	1	6.26526e-10	0.0144039	0.446	0.229	2.98496e-05
ENSMUSG00000032238	Rora	4.11393e-08	0.0472653	0.232	0.075	0.00196	NA	NA	NA	NA	NA	9.26839e-07	0.0531641	0.146	0.026	0.0441574	5.49925e-05	-0.000116883	0.184	0.079	1
ENSMUSG00000001175	Calm1	4.15846e-08	0.138893	0.945	0.802	0.00198122	3.62632e-06	0.14448	0.929	0.77	0.172769	0.0388374	0.0590399	0.964	0.862	1	3.33256e-08	0.202507	0.975	0.855	0.00158773
ENSMUSG00000020290	Xpo1	4.18245e-08	-0.00672505	0.343	0.152	0.00199264	0.000942856	-0.032003	0.332	0.181	1	7.89764e-06	0.0303206	0.411	0.168	0.376267	4.83384e-05	0.0129654	0.322	0.146	1
ENSMUSG00000020766	Galk1	4.19674e-08	0.0453669	0.319	0.106	0.00199945	1.8832e-07	0.0475237	0.271	0.109	0.00897213	2.83635e-09	0.0354603	0.334	0.112	0.000135132	3.09431e-05	0.0315125	0.292	0.123	1
ENSMUSG00000070056	Mfhas1	4.21935e-08	0.0160282	0.6	0.326	0.00201022	0.00019766	0.0210673	0.402	0.199	1	0.0116831	-0.115813	0.571	0.367	1	0.000537024	0.019067	0.338	0.168	1
ENSMUSG00000023861	Mpc1	4.29665e-08	0.145927	0.938	0.739	0.00204705	1.71069e-06	0.176821	0.755	0.426	0.0815026	0.00123983	0.0317032	0.807	0.511	1	0.372304	0.0324647	0.82	0.613	1
ENSMUSG00000029781	Fkbp9	4.29979e-08	0.00317935	0.266	0.109	0.00204855	5.64386e-08	0.041649	0.262	0.097	0.00268891	0.000165913	-0.0197627	0.156	0.072	1	4.08442e-10	0.0167325	0.231	0.107	1.94594e-05
ENSMUSG00000027864	Ptgfrn	4.34566e-08	0.0519417	0.26	0.078	0.0020704	2.64018e-14	0.152987	0.243	0.026	1.25786e-09	6.11856e-09	0.0455194	0.145	0.017	0.000291507	NA	NA	NA	NA	NA
ENSMUSG00000028622	Mrpl37	4.38973e-08	-0.00410269	0.179	0.076	0.0020914	0.0337018	0.000863475	0.117	0.054	1	7.54376e-07	-0.0103189	0.226	0.09	0.0359407	0.0266837	-0.0191297	0.164	0.085	1
ENSMUSG00000045438	Cox19	4.40284e-08	-0.00666842	0.356	0.165	0.00209765	0.0193395	-0.0287092	0.237	0.134	1	6.15812e-05	-0.0272396	0.369	0.168	1	1.11743e-05	0.0350127	0.376	0.181	0.532377
ENSMUSG00000041571	Sepw1	4.40433e-08	0.0547201	0.545	0.275	0.00209836	3.56549e-12	0.158447	0.48	0.181	1.69871e-07	1.12955e-08	0.0645843	0.694	0.336	0.00053815	7.64872e-05	0.106256	0.573	0.292	1
ENSMUSG00000035559	Mpv17l2	4.43188e-08	0.0147339	0.369	0.161	0.00211148	0.00020832	-0.00448318	0.333	0.166	1	0.00119811	-0.0656385	0.381	0.199	1	0.0275905	0.00348013	0.271	0.127	1
ENSMUSG00000005447	Pafah1b3	4.49832e-08	0.0502409	0.514	0.229	0.00214313	9.36597e-10	0.117434	0.344	0.114	4.46223e-05	0.00285457	-0.0636667	0.533	0.288	1	0.00217531	0.0185915	0.424	0.22	1
ENSMUSG00000031749	St3gal2	4.54329e-08	-0.0106575	0.477	0.248	0.00216456	0.570243	-0.0770005	0.426	0.281	1	1.37747e-15	0.0397489	0.485	0.196	6.56267e-11	0.110018	-0.027962	0.443	0.262	1
ENSMUSG00000040483	Xaf1	4.58091e-08	0.0613131	0.462	0.206	0.00218248	0.0300004	-0.10242	0.245	0.181	1	2.52596e-11	0.0959027	0.513	0.199	1.20345e-06	0.918629	-0.0166	0.303	0.183	1
ENSMUSG00000028381	Ugcg	4.61432e-08	-0.0538733	0.361	0.201	0.0021984	0.239891	-0.147231	0.425	0.306	1	5.82358e-05	-0.0237664	0.546	0.286	1	0.0345619	-0.0230714	0.339	0.191	1
ENSMUSG00000054404	Slfn5	4.61633e-08	0.0716408	0.171	0.037	0.00219936	NA	NA	NA	NA	NA	7.77402e-09	0.0959013	0.205	0.028	0.000370377	0.0456496	0.00532815	0.102	0.044	1
ENSMUSG00000061477	Rps7	4.63192e-08	0.109082	0.201	0.063	0.00220678	6.40216e-07	0.114686	0.145	0.035	0.0305018	8.66675e-16	0.249498	0.336	0.074	4.1291e-11	2.54763e-10	0.0948756	0.123	0.035	1.21377e-05
ENSMUSG00000039103	Nexn	4.63785e-08	0.0511975	0.147	0.035	0.00220961	NA	NA	NA	NA	NA	NA	NA	NA	NA	NA	NA	NA	NA	NA	NA
ENSMUSG00000003528	Slc25a1	4.68428e-08	0.0726943	0.395	0.136	0.00223173	1.37651e-06	0.061763	0.288	0.105	0.065581	1.80229e-11	0.0676114	0.409	0.127	8.58667e-07	1.77392e-07	0.0725082	0.324	0.124	0.0084515
ENSMUSG00000039354	Smarcal1	4.84184e-08	-0.022223	0.202	0.094	0.0023068	0.0535027	-0.0192555	0.135	0.074	1	0.000271755	-0.0324404	0.233	0.108	1	0.0140942	0.00639913	0.196	0.085	1
ENSMUSG00000056888	Glipr1	4.86142e-08	0.0291288	0.53	0.27	0.00231612	4.21082e-09	0.170894	0.394	0.137	0.000200616	0.0307523	-0.0915314	0.269	0.183	1	0.00078314	0.177972	0.793	0.517	1
ENSMUSG00000031979	Cog2	4.86986e-08	-0.031994	0.261	0.131	0.00232015	0.301254	-0.0954021	0.161	0.131	1	5.08216e-07	-0.0209852	0.277	0.119	0.0242129	0.0764572	-0.0221073	0.199	0.107	1
ENSMUSG00000027947	Il6ra	4.86996e-08	-0.430863	0.803	0.797	0.00232019	1.84252e-32	-0.709363	0.823	0.917	8.77833e-28	3.56892e-21	-0.477716	0.91	0.927	1.70034e-16	8.94773e-08	-0.297267	0.878	0.852	0.00426297
ENSMUSG00000060373	Hnrnpc	4.90648e-08	0.0316647	0.647	0.366	0.0023376	0.0305757	-0.0951593	0.469	0.308	1	0.0154554	-0.0179637	0.622	0.355	1	0.000223426	0.00321345	0.592	0.354	1
ENSMUSG00000071645	Tut1	4.91542e-08	-0.0300878	0.214	0.106	0.00234185	0.273607	-0.0398519	0.124	0.076	1	1.78162e-05	-0.022403	0.173	0.065	0.848817	NA	NA	NA	NA	NA
ENSMUSG00000022890	Atp5j	4.95746e-08	0.180947	0.931	0.684	0.00236188	6.8156e-15	0.291432	0.918	0.616	3.24716e-10	8.84875e-09	0.268436	0.922	0.622	0.000421581	0.000484374	0.16303	0.914	0.703	1
ENSMUSG00000026176	Ctdsp1	4.98912e-08	-0.0233783	0.378	0.189	0.00237697	0.0663781	-0.0544297	0.265	0.164	1	1.2212e-06	-0.017901	0.42	0.208	0.0581814	0.000146073	-0.0416901	0.323	0.191	1
ENSMUSG00000075705	Msrb1	5.01998e-08	0.0124371	0.324	0.135	0.00239167	0.00161185	0.0200698	0.314	0.149	1	3.00966e-05	0.0109835	0.333	0.127	1	4.95743e-05	0.0207131	0.322	0.144	1
ENSMUSG00000069020	Urm1	5.05592e-08	-0.0372875	0.317	0.172	0.00240879	0.000249485	-0.0397776	0.254	0.143	1	6.02049e-10	-0.00593143	0.386	0.17	2.86834e-05	0.0151855	-0.0159872	0.34	0.177	1
ENSMUSG00000035232	Pdk3	5.09682e-08	0.0479917	0.201	0.053	0.00242828	6.33482e-06	0.0518068	0.168	0.042	0.30181	1.77538e-06	0.0242921	0.179	0.046	0.0845846	0.000273499	0.00463209	0.116	0.046	1
ENSMUSG00000057531	Dtnbp1	5.18397e-08	0.0984347	0.616	0.284	0.0024698	6.53007e-16	0.116607	0.46	0.183	3.11112e-11	2.47702e-15	0.116001	0.529	0.184	1.18012e-10	0.000163572	0.0939334	0.52	0.241	1
ENSMUSG00000022426	Josd1	5.19629e-08	-0.0220964	0.225	0.101	0.00247567	0.141685	-0.0460525	0.153	0.099	1	1.64619e-09	0.014362	0.275	0.11	7.84294e-05	0.563555	-0.0263326	0.2	0.109	1
ENSMUSG00000021057	Akap5	5.20354e-08	0.0532929	0.235	0.07	0.00247912	0.114372	-0.0729531	0.366	0.244	1	4.80313e-14	0.111766	0.465	0.15	2.28836e-09	0.139258	0.0100722	0.187	0.087	1
ENSMUSG00000021591	Glrx	5.25082e-08	0.010358	0.26	0.105	0.00250165	0.00804026	-0.00322392	0.169	0.08	1	1.297e-06	-0.0203965	0.188	0.084	0.0617932	0.000571546	0.0219934	0.397	0.192	1
ENSMUSG00000025732	Fam195a	5.26278e-08	0.00644261	0.267	0.108	0.00250735	0.398524	-0.0108508	0.151	0.082	1	0.000897879	-6.34577e-05	0.205	0.068	1	0.0317685	0.000237317	0.205	0.099	1
ENSMUSG00000039308	Ndst2	5.4023e-08	-0.0444836	0.359	0.188	0.00257382	0.00503172	-0.0500858	0.22	0.137	1	1.4404e-10	0.0312212	0.417	0.159	6.86251e-06	0.000235238	0.00175927	0.312	0.165	1
ENSMUSG00000030189	Ybx3	5.405e-08	0.0138344	0.362	0.166	0.0025751	0.0376148	0.00806773	0.444	0.236	1	0.000661343	-0.0175025	0.467	0.227	1	3.80902e-09	0.0962756	0.46	0.195	0.000181473
ENSMUSG00000031226	Pbdc1	5.46525e-08	0.0285732	0.374	0.154	0.00260381	0.00302321	0.0226621	0.384	0.183	1	9.38968e-08	0.0613717	0.477	0.182	0.00447352	0.000419373	0.0666618	0.412	0.188	1
ENSMUSG00000025950	Idh1	5.50048e-08	0.00103521	0.292	0.129	0.00262059	0.090696	-0.0341227	0.126	0.077	1	0.00103918	0.00218921	0.204	0.071	1	2.15452e-06	0.0140265	0.366	0.192	0.102648
ENSMUSG00000067722	BC003965	5.52703e-08	-0.0758226	0.517	0.313	0.00263324	0.462024	-0.0967604	0.42	0.284	1	0.749608	-0.0926851	0.529	0.308	1	7.90575e-07	2.3093e-05	0.54	0.319	0.0376654
ENSMUSG00000058594	Fbxo18	5.56505e-08	0.00564357	0.358	0.153	0.00265136	0.285503	-0.0258935	0.229	0.118	1	0.000171789	-0.00619384	0.314	0.136	1	0.000256439	-0.003261	0.249	0.118	1
ENSMUSG00000011179	Odc1	5.67396e-08	0.0202537	0.292	0.11	0.00270325	0.00273709	0.0154742	0.175	0.069	1	4.46057e-07	0.0127834	0.3	0.119	0.0212515	8.81754e-05	-0.00920211	0.236	0.113	1
ENSMUSG00000030595	Nfkbib	5.79201e-08	-0.00236784	0.283	0.128	0.00275949	0.0677279	-0.0328299	0.194	0.106	1	0.00242694	-0.0124479	0.328	0.147	1	6.19995e-05	-0.0031123	0.306	0.153	1
ENSMUSG00000050022	Amz1	5.79647e-08	0.00544912	0.516	0.264	0.00276161	5.64462e-06	0.0109772	0.365	0.178	0.268927	0.000305301	-0.0240257	0.505	0.257	1	0.0658431	-0.0181986	0.317	0.165	1
ENSMUSG00000041390	Mdfic	5.83805e-08	0.0346457	0.144	0.038	0.00278142	NA	NA	NA	NA	NA	6.06453e-11	0.0830787	0.177	0.019	2.88933e-06	NA	NA	NA	NA	NA
ENSMUSG00000016541	Atxn10	5.88166e-08	0.158113	0.772	0.408	0.0028022	1.30846e-09	0.165842	0.743	0.409	6.23389e-05	1.12943e-05	0.126494	0.728	0.367	0.538095	0.0027689	0.0735467	0.699	0.412	1
ENSMUSG00000040459	Arglu1	5.90195e-08	-0.342475	0.86	0.81	0.00281187	9.56371e-09	-0.421705	0.862	0.831	0.000455644	0.000729098	-0.226945	0.899	0.777	1	0.000364357	-0.256334	0.906	0.854	1
ENSMUSG00000027540	Ptpn1	5.9444e-08	-0.313516	0.827	0.755	0.00283209	4.05081e-13	-0.473192	0.79	0.79	1.92993e-08	0.000126794	-0.279419	0.865	0.763	1	0.0839526	-0.199754	0.801	0.741	1
ENSMUSG00000071748	Gm14698	5.95655e-08	-0.0310848	0.274	0.136	0.00283788	0.013003	-0.0637583	0.252	0.154	1	1.15274e-05	-0.0673406	0.325	0.183	0.549202	0.457824	-0.0323162	0.247	0.146	1
ENSMUSG00000099241	Gm18852	5.97363e-08	0.0613267	0.321	0.101	0.00284602	3.77191e-10	0.073033	0.21	0.051	1.79705e-05	4.88833e-17	0.0709337	0.323	0.091	2.32895e-12	NA	NA	NA	NA	NA
ENSMUSG00000015932	Dstn	5.99205e-08	0.0826082	0.793	0.484	0.00285479	2.69534e-07	0.121968	0.664	0.349	0.0128414	0.803149	-0.0172272	0.675	0.39	1	3.19493e-06	0.159486	0.779	0.463	0.152216
ENSMUSG00000030127	Cops7a	6.0042e-08	0.0313115	0.46	0.217	0.00286058	4.28568e-09	0.0013516	0.389	0.203	0.000204182	0.00190793	-0.0295592	0.538	0.271	1	7.99281e-06	-0.0199305	0.396	0.225	0.380802
ENSMUSG00000020056	Ccdc53	6.07453e-08	-0.0158487	0.458	0.229	0.00289409	1.07106e-06	0.00801845	0.369	0.181	0.0510287	4.5222e-09	-0.0383779	0.484	0.231	0.000215451	7.71437e-05	-0.0070841	0.413	0.222	1
ENSMUSG00000093467	Gm20659	6.09119e-08	0.0839798	0.391	0.127	0.00290202	2.83202e-11	0.119262	0.28	0.058	1.34926e-06	1.59573e-12	0.0833305	0.4	0.115	7.60254e-08	1.4292e-06	0.0506587	0.281	0.099	0.0680911
ENSMUSG00000004056	Akt2	6.09504e-08	0.00794819	0.32	0.138	0.00290386	0.000313131	0.00864096	0.242	0.108	1	0.000124738	-0.00595875	0.347	0.155	1	0.0100745	-0.00692431	0.306	0.145	1
ENSMUSG00000029470	P2rx4	6.21251e-08	0.090918	0.792	0.478	0.00295982	0.476387	-0.0396629	0.766	0.559	1	2.17401e-05	0.104078	0.827	0.51	1	0.095382	0.0494228	0.671	0.424	1
ENSMUSG00000008206	Cers4	6.2457e-08	-0.0446886	0.226	0.12	0.00297564	0.893035	-0.146414	0.304	0.228	1	0.0166188	-0.115254	0.364	0.231	1	0.17794	-0.0199373	0.385	0.231	1
ENSMUSG00000002871	Tpra1	6.3444e-08	-0.0271673	0.228	0.118	0.00302266	0.000508117	-0.0261138	0.245	0.13	1	0.00025352	-0.0118532	0.226	0.09	1	0.0903861	-0.0301475	0.166	0.097	1
ENSMUSG00000005262	Ufd1l	6.34918e-08	-0.0212988	0.363	0.173	0.00302494	0.0125211	-0.0283645	0.313	0.172	1	6.70645e-09	-0.0630021	0.341	0.174	0.000319516	0.000656586	-0.0198686	0.313	0.177	1
ENSMUSG00000026548	Slamf9	6.48212e-08	0.236193	0.787	0.408	0.00308828	3.0902e-34	0.699253	0.81	0.265	1.47226e-29	1.95283e-09	0.233595	0.855	0.491	9.30385e-05	2.09519e-14	0.33447	0.686	0.29	9.98212e-10
ENSMUSG00000029472	Anapc5	6.61661e-08	-0.043432	0.686	0.421	0.00315235	2.51436e-06	-0.0509636	0.497	0.309	0.119792	0.00512832	-0.0804584	0.597	0.345	1	0.00339305	-0.0390742	0.647	0.43	1
ENSMUSG00000078695	Cisd3	6.7891e-08	0.013567	0.125	0.038	0.00323453	7.67997e-07	0.0348321	0.117	0.04	0.0365897	1.42599e-07	0.0286223	0.191	0.054	0.00679386	NA	NA	NA	NA	NA
ENSMUSG00000038695	Josd2	6.82033e-08	0.0263189	0.393	0.164	0.00324941	0.0030998	-0.0318047	0.22	0.12	1	1.86879e-09	-0.0307522	0.291	0.133	8.90346e-05	7.24602e-07	0.0117569	0.374	0.173	0.0345222
ENSMUSG00000051339	2900026A02Rik	6.90058e-08	0.0153629	0.132	0.041	0.00328764	NA	NA	NA	NA	NA	NA	NA	NA	NA	NA	NA	NA	NA	NA	NA
ENSMUSG00000029036	Atad3a	6.98993e-08	-0.027029	0.274	0.133	0.00333021	2.10859e-06	-0.0342601	0.209	0.116	0.100459	1.05078e-05	-0.0302368	0.277	0.129	0.500625	1.31794e-05	0.0133168	0.27	0.135	0.627905
ENSMUSG00000025353	Ormdl2	7.02856e-08	0.0234174	0.732	0.422	0.00334861	5.29361e-06	0.0572987	0.655	0.365	0.252203	0.000198998	-0.0278958	0.711	0.422	1	0.00208909	0.0758061	0.729	0.452	1
ENSMUSG00000003541	Ier3	7.04259e-08	0.128299	0.228	0.053	0.0033553	NA	NA	NA	NA	NA	NA	NA	NA	NA	NA	NA	NA	NA	NA	NA
ENSMUSG00000038608	Dock10	7.08666e-08	-0.39025	0.785	0.773	0.0033763	6.60509e-14	-0.506802	0.764	0.778	3.14686e-09	4.3949e-12	-0.331058	0.857	0.808	2.09386e-07	0.0153319	-0.203135	0.779	0.696	1
ENSMUSG00000025260	Hsd17b10	7.17384e-08	0.0569254	0.503	0.221	0.00341783	0.000135089	0.07069	0.398	0.174	1	1.25413e-05	0.018786	0.482	0.216	0.597504	1.61032e-05	0.0636143	0.531	0.256	0.767206
ENSMUSG00000031613	Hpgd	7.18881e-08	-0.269292	0.906	0.861	0.00342496	NA	NA	NA	NA	NA	0.76584	-0.0773716	0.813	0.677	1	0.635682	-0.102033	0.813	0.651	1
ENSMUSG00000000355	Mcts1	7.25666e-08	-0.00935017	0.556	0.289	0.00345729	0.000289802	0.00483498	0.436	0.232	1	2.71492e-07	-0.0371441	0.51	0.274	0.0129347	0.00530716	-0.00311689	0.52	0.287	1
ENSMUSG00000020027	Socs2	7.26324e-08	0.0658822	0.114	0.01	0.00346042	1.19659e-09	0.125634	0.175	0.021	5.70094e-05	1.45984e-07	0.0740819	0.253	0.055	0.00695514	NA	NA	NA	NA	NA
ENSMUSG00000030691	Fchsd2	7.54222e-08	-0.451938	0.746	0.733	0.00359334	1.10187e-13	-0.615136	0.634	0.719	5.24965e-09	4.81518e-08	-0.315838	0.771	0.683	0.0022941	5.57842e-05	-0.345491	0.735	0.708	1
ENSMUSG00000027227	Sord	7.58458e-08	0.0586187	0.394	0.146	0.00361352	1.208e-05	0.0403732	0.262	0.099	0.57553	2.45567e-08	0.00601614	0.292	0.111	0.00116996	0.000146963	0.00996963	0.296	0.142	1
ENSMUSG00000028556	Dock7	8.02107e-08	-0.0775447	0.407	0.236	0.00382148	0.00718722	-0.0187782	0.305	0.163	1	3.72905e-06	-0.0520312	0.353	0.176	0.177663	1.92608e-05	-0.0329495	0.343	0.185	0.91764
ENSMUSG00000019699	Akt3	8.03359e-08	0.0136324	0.226	0.079	0.00382744	0.0590404	-0.0314638	0.225	0.122	1	1.03512e-06	0.014664	0.238	0.081	0.049316	0.000808384	0.0230807	0.26	0.118	1
ENSMUSG00000027133	Nop10	8.04689e-08	0.116255	0.719	0.358	0.00383378	1.13544e-08	0.132414	0.667	0.338	0.000540959	6.31979e-08	0.147721	0.778	0.423	0.00301094	4.018e-06	0.163418	0.678	0.372	0.191429
ENSMUSG00000048897	Zfp710	8.14463e-08	-0.438617	0.743	0.717	0.00388034	0.00374796	-0.349605	0.619	0.575	1	0.0951816	-0.239378	0.795	0.677	1	0.00053444	-0.273438	0.8	0.745	1
ENSMUSG00000025184	R3hcc1l	8.19989e-08	-0.0224652	0.192	0.088	0.00390667	0.285293	-0.051649	0.121	0.084	1	0.000580532	-0.0446877	0.184	0.09	1	0.00618313	-0.0338662	0.155	0.083	1
ENSMUSG00000038965	Ube2l3	8.28695e-08	0.150472	0.764	0.433	0.00394815	1.12677e-07	0.205164	0.716	0.375	0.00536825	2.73582e-07	0.125397	0.844	0.538	0.0130343	0.00140834	0.111403	0.736	0.441	1
ENSMUSG00000035284	Vps13c	8.30924e-08	0.088556	0.413	0.149	0.00395877	1.29501e-05	-0.00285384	0.363	0.195	0.61698	6.25798e-16	0.0815936	0.47	0.175	2.98149e-11	4.65887e-06	0.114269	0.476	0.2	0.221962
ENSMUSG00000005034	Prkacb	8.31823e-08	-0.0460878	0.482	0.258	0.00396306	0.0343489	-0.0562879	0.422	0.252	1	7.04082e-05	-0.0501994	0.51	0.278	1	0.024227	-0.0282463	0.401	0.245	1
ENSMUSG00000043733	Ptpn11	8.37697e-08	0.000614551	0.409	0.183	0.00399104	0.000693558	-0.0474755	0.333	0.195	1	2.15669e-07	0.00985498	0.457	0.194	0.0102751	0.0382727	0.00390593	0.36	0.179	1
ENSMUSG00000020024	Cep83	8.38684e-08	0.00704839	0.272	0.113	0.00399574	0.000428553	-0.00101617	0.173	0.082	1	3.252e-08	0.0191334	0.257	0.088	0.00154935	0.000321697	0.0312826	0.265	0.107	1
ENSMUSG00000024870	Rab1b	8.42828e-08	0.00900101	0.486	0.235	0.00401549	0.000754117	0.038377	0.408	0.193	1	3.31347e-07	0.0218133	0.516	0.246	0.0157864	2.43555e-08	0.0524428	0.461	0.219	0.00116037
ENSMUSG00000030400	Ercc2	8.5552e-08	-0.00231677	0.141	0.057	0.00407595	NA	NA	NA	NA	NA	7.0186e-05	-0.00890059	0.159	0.057	1	NA	NA	NA	NA	NA
ENSMUSG00000029171	Pgm1	8.63102e-08	-0.0015606	0.232	0.099	0.00411207	1.88804e-07	0.0275619	0.175	0.059	0.00899519	4.12667e-05	0.00696119	0.179	0.062	1	0.0738362	-0.00699647	0.112	0.054	1
ENSMUSG00000026991	Pkp4	8.74258e-08	0.0186595	0.268	0.104	0.00416523	0.103306	-0.0146633	0.178	0.092	1	0.00636039	0.0207005	0.218	0.072	1	NA	NA	NA	NA	NA
ENSMUSG00000025225	Nfkb2	8.79935e-08	0.00298331	0.18	0.073	0.00419227	0.0107328	0.01186	0.146	0.062	1	5.70761e-05	0.0251799	0.249	0.082	1	0.00254575	0.0258652	0.192	0.08	1
ENSMUSG00000024359	Hspa9	8.81483e-08	0.0207429	0.602	0.304	0.00419965	0.0413622	-0.0314419	0.517	0.305	1	0.00676239	0.0045539	0.659	0.362	1	0.00584059	0.0464099	0.557	0.316	1
ENSMUSG00000030917	Tmem159	8.83613e-08	0.0159416	0.455	0.224	0.0042098	4.40914e-07	0.0487125	0.401	0.184	0.0210065	5.65969e-06	-0.011468	0.286	0.14	0.269645	0.000289757	0.0103512	0.443	0.241	1
ENSMUSG00000057278	Snrpg	8.84956e-08	0.155653	0.88	0.566	0.0042162	1.37043e-05	0.230021	0.86	0.526	0.652912	1.1701e-20	0.38323	0.947	0.593	5.57469e-16	4.65079e-07	0.198475	0.809	0.495	0.0221578
ENSMUSG00000038429	Usp5	8.85773e-08	0.0182026	0.286	0.116	0.00422009	0.0164242	0.00344189	0.218	0.101	1	5.54543e-10	0.0306324	0.381	0.141	2.64201e-05	0.000560393	0.0121124	0.275	0.12	1
ENSMUSG00000025792	Slc25a10	8.89394e-08	0.0254447	0.138	0.038	0.00423734	NA	NA	NA	NA	NA	NA	NA	NA	NA	NA	NA	NA	NA	NA	NA
ENSMUSG00000005198	Polr2a	8.90281e-08	-0.0342119	0.55	0.309	0.00424156	0.00431751	-0.0698127	0.373	0.234	1	0.00454936	-0.0348592	0.6	0.343	1	0.023718	-0.0267417	0.466	0.279	1
ENSMUSG00000032115	Hyou1	8.91348e-08	-0.0174299	0.309	0.145	0.00424665	0.0415558	-0.0369795	0.291	0.169	1	0.00122388	-0.0165393	0.423	0.199	1	1.24189e-05	0.00658533	0.321	0.168	0.591674
ENSMUSG00000098934	Gm18853	8.92143e-08	0.0601331	0.319	0.101	0.00425044	1.15019e-09	0.07867	0.21	0.052	5.47985e-05	2.75613e-16	0.0675256	0.314	0.09	1.3131e-11	1.14209e-05	0.0160825	0.109	0.036	0.544125
ENSMUSG00000028647	Mycbp	8.93166e-08	-0.0196766	0.239	0.114	0.00425531	0.0630117	-0.0250402	0.171	0.091	1	1.97858e-05	-0.0407342	0.299	0.138	0.942654	0.0217249	-0.0474319	0.25	0.141	1
ENSMUSG00000002129	Sf3a1	8.99163e-08	-0.00471777	0.409	0.201	0.00428388	0.0135246	-0.0628553	0.322	0.193	1	1.67038e-05	-0.0283042	0.479	0.251	0.795821	0.00350743	-0.0119422	0.367	0.19	1
ENSMUSG00000026926	Pmpca	9.09622e-08	-0.025905	0.299	0.144	0.00433371	0.00453892	-0.045431	0.227	0.136	1	9.21136e-06	-0.0158894	0.319	0.139	0.438857	0.283688	-0.0406645	0.254	0.155	1
ENSMUSG00000022885	St6gal1	9.276e-08	0.0234281	0.348	0.146	0.00441937	7.00466e-08	0.0811276	0.391	0.158	0.00333723	1.59833e-05	0.00192787	0.362	0.151	0.761495	2.28131e-09	0.0292409	0.179	0.063	0.000108688
ENSMUSG00000026457	Adipor1	9.28848e-08	0.0870162	0.745	0.423	0.00442531	1.13978e-11	0.255457	0.685	0.293	5.43028e-07	1.53818e-18	0.256178	0.765	0.348	7.32837e-14	1.06558e-09	0.139909	0.575	0.266	5.07673e-05
ENSMUSG00000027198	Ext2	9.3674e-08	-0.048019	0.465	0.257	0.00446291	0.0535408	-0.0539265	0.476	0.291	1	0.226446	-0.101029	0.568	0.355	1	0.00984457	-0.0134296	0.502	0.284	1
ENSMUSG00000070319	Eif3g	9.39352e-08	0.00122716	0.628	0.353	0.00447536	0.0228163	0.0271158	0.564	0.321	1	0.639262	-0.0433154	0.652	0.385	1	0.000348334	-0.0151051	0.547	0.342	1
ENSMUSG00000075010	AW112010	9.41971e-08	0.101307	0.501	0.198	0.00448783	2.08563e-11	0.176523	0.218	0.018	9.93656e-07	3.04767e-06	0.0417856	0.179	0.044	0.1452	2.12748e-07	0.0416978	0.228	0.104	0.010136
ENSMUSG00000056413	Adap1	9.56923e-08	0.0835976	0.35	0.106	0.00455907	9.4364e-10	0.0828761	0.196	0.043	4.49578e-05	1.61918e-16	0.0640149	0.336	0.078	7.71424e-12	1.69298e-09	0.0586047	0.293	0.1	8.06587e-05
ENSMUSG00000003438	Timm50	9.5859e-08	-0.0165235	0.408	0.206	0.00456701	0.158291	-0.0298368	0.33	0.19	1	0.000652489	-0.0347613	0.426	0.216	1	0.000317915	-0.0237055	0.395	0.225	1
ENSMUSG00000028986	Klhl7	9.63013e-08	0.0078909	0.411	0.195	0.00458808	0.0445038	-0.0629379	0.328	0.202	1	8.11104e-06	-0.0372134	0.418	0.201	0.386434	6.96419e-07	0.00137417	0.33	0.17	0.0331795
ENSMUSG00000049940	Pgrmc2	9.64534e-08	-0.0224588	0.418	0.215	0.00459533	0.00168163	-0.0720774	0.305	0.193	1	3.4863e-06	-0.0204349	0.421	0.207	0.166098	5.09152e-07	0.0103496	0.403	0.208	0.0242575
ENSMUSG00000006728	Cdk4	9.69834e-08	0.134806	0.605	0.323	0.00462058	0.00513046	0.0882898	0.511	0.271	1	1.1551e-08	0.0819179	0.63	0.321	0.000550325	1.65946e-06	0.0966976	0.527	0.302	0.0790617
ENSMUSG00000063142	Kcnma1	9.73587e-08	0.0181624	0.216	0.075	0.00463846	NA	NA	NA	NA	NA	NA	NA	NA	NA	NA	0.0189382	-0.00791981	0.168	0.083	1
ENSMUSG00000029430	Ran	9.75728e-08	0.0928602	0.825	0.538	0.00464866	0.000287646	0.0896978	0.784	0.532	1	0.690798	-0.0180711	0.813	0.591	1	0.111161	0.0498022	0.806	0.605	1
ENSMUSG00000109511	Nup62	9.85331e-08	0.000866658	0.27	0.115	0.00469441	0.161412	-0.0184047	0.199	0.108	1	1.34555e-06	-0.0149732	0.308	0.125	0.0641059	0.309401	-0.0225184	0.213	0.109	1
ENSMUSG00000085492	Trmt61b	9.87602e-08	-0.0116739	0.125	0.054	0.00470523	NA	NA	NA	NA	NA	0.00033471	-0.013168	0.123	0.047	1	NA	NA	NA	NA	NA
ENSMUSG00000011658	Fuz	1.00666e-07	-0.0437184	0.309	0.172	0.00479603	0.00286378	-0.0281324	0.214	0.112	1	1.15861e-05	-0.022163	0.369	0.168	0.551996	0.000240621	-0.0180667	0.306	0.166	1
ENSMUSG00000025980	Hspd1	1.01006e-07	0.101345	0.664	0.354	0.00481222	0.000264399	0.0316889	0.629	0.383	1	3.77781e-06	0.052637	0.722	0.411	0.179986	5.95149e-05	0.0864061	0.655	0.382	1
ENSMUSG00000038886	Man2a2	1.01983e-07	-0.00561732	0.555	0.301	0.00485876	0.512696	-0.14141	0.702	0.551	1	0.00162531	-0.0488167	0.521	0.274	1	0.00671377	-0.0192378	0.476	0.292	1
ENSMUSG00000068267	Cenpb	1.02222e-07	0.0402159	0.525	0.243	0.00487018	9.18144e-07	0.0373155	0.414	0.194	0.0437431	4.17027e-18	0.11494	0.552	0.184	1.98684e-13	1.15358e-05	-0.00720203	0.365	0.196	0.549602
ENSMUSG00000030761	Myo7a	1.02354e-07	0.0161825	0.338	0.141	0.00487646	0.0386168	-0.000605833	0.22	0.097	1	1.94868e-11	0.00895079	0.37	0.14	9.2841e-07	0.000995593	0.0126687	0.229	0.106	1
ENSMUSG00000062981	Mrpl42	1.02762e-07	0.00133324	0.588	0.315	0.00489591	0.0374256	-0.039092	0.338	0.195	1	4.75595e-05	-0.0174933	0.579	0.315	1	5.73344e-09	0.0390248	0.533	0.297	0.000273158
ENSMUSG00000026872	Zeb2	1.03174e-07	-0.31316	0.914	0.884	0.00491552	1.71618e-24	-0.577674	0.853	0.884	8.17638e-20	1.47482e-05	-0.280562	0.914	0.856	0.702646	2.99979e-08	-0.219036	0.931	0.905	0.00142919
ENSMUSG00000078713	Tomm5	1.03263e-07	0.0791099	0.686	0.335	0.00491978	8.8081e-07	0.0448615	0.563	0.299	0.0419644	1.47361e-06	0.0469463	0.681	0.34	0.0702073	0.0189111	0.0699305	0.631	0.36	1
ENSMUSG00000045211	Nudt18	1.03341e-07	-0.0208081	0.296	0.138	0.00492346	5.74999e-08	-0.00876286	0.247	0.126	0.00273947	2.21682e-05	-0.034066	0.294	0.124	1	0.00444277	-0.0202697	0.25	0.142	1
ENSMUSG00000032295	Man2c1	1.04967e-07	-0.0358969	0.517	0.284	0.00500095	0.01296	-0.00952715	0.318	0.172	1	2.19523e-06	-0.0215525	0.407	0.199	0.104587	0.0258932	-0.0238082	0.346	0.196	1
ENSMUSG00000025220	Mgea5	1.0551e-07	-0.0534042	0.439	0.238	0.00502679	0.59814	-0.12373	0.28	0.205	1	0.000101115	-0.0167125	0.454	0.239	1	5.05437e-07	-0.0303425	0.366	0.202	0.0240805
ENSMUSG00000073131	Vma21	1.05584e-07	-0.0121176	0.476	0.258	0.00503033	0.325773	-0.0551944	0.384	0.232	1	3.18571e-06	-0.00335851	0.484	0.221	0.151777	0.24548	-0.0138041	0.443	0.256	1
ENSMUSG00000018697	Aatf	1.05754e-07	-0.0791482	0.376	0.22	0.00503843	0.812661	-0.0619581	0.183	0.126	1	0.000110773	-0.0393622	0.428	0.223	1	0.00134028	-0.019977	0.372	0.202	1
ENSMUSG00000003546	Klc4	1.06465e-07	0.0410607	0.431	0.177	0.00507231	0.00157987	0.0298829	0.272	0.115	1	3.80176e-13	0.0595441	0.47	0.181	1.81127e-08	1.53572e-05	0.0582087	0.383	0.17	0.731662
ENSMUSG00000051504	Siglech	1.07406e-07	-0.239843	0.99	0.992	0.00511717	0.000258282	0.1241	0.986	0.969	1	2.41984e-07	-0.24708	0.984	0.964	0.0115288	3.75025e-12	-0.266523	0.975	0.98	1.78673e-07
ENSMUSG00000010609	Psen2	1.0771e-07	0.0205492	0.336	0.14	0.00513164	0.00546166	-0.00519235	0.162	0.082	1	1.58171e-06	-0.00495448	0.339	0.149	0.0753574	1.97371e-11	0.0383833	0.316	0.135	9.40333e-07
ENSMUSG00000022257	Laptm4b	1.07896e-07	0.011581	0.35	0.147	0.00514048	0.0186048	0.0175726	0.42	0.212	1	8.36524e-06	-0.0482074	0.417	0.217	0.398545	0.000133678	-0.0195163	0.334	0.18	1
ENSMUSG00000036992	Nxt1	1.08534e-07	-0.0400316	0.301	0.149	0.0051709	2.1524e-09	-0.00148064	0.261	0.123	0.000102547	0.000272233	-0.0626377	0.325	0.161	1	5.45898e-05	-0.00653225	0.324	0.174	1
ENSMUSG00000060550	H2-Q7	1.08837e-07	0.144753	0.424	0.168	0.00518534	0.00448999	0.0500377	0.171	0.069	1	NA	NA	NA	NA	NA	3.52494e-08	0.0837701	0.158	0.056	0.00167939
ENSMUSG00000039068	Zzz3	1.09807e-07	-0.0689861	0.42	0.242	0.00523155	0.575399	-0.178308	0.446	0.355	1	0.00101683	-0.0619479	0.473	0.251	1	0.0248155	-0.0281142	0.38	0.214	1
ENSMUSG00000102672	Gm37105	1.10209e-07	-0.0444604	0.16	0.092	0.00525068	NA	NA	NA	NA	NA	NA	NA	NA	NA	NA	NA	NA	NA	NA	NA
ENSMUSG00000019689	1110001J03Rik	1.10811e-07	0.00831108	0.248	0.101	0.00527938	0.0112939	0.020595	0.236	0.097	1	2.18097e-10	0.0447379	0.255	0.068	1.03908e-05	5.77174e-05	0.0313651	0.276	0.112	1
ENSMUSG00000057147	Dph6	1.12014e-07	-0.00529056	0.24	0.106	0.00533666	0.250816	-0.0448618	0.217	0.124	1	2.82066e-07	-0.00108891	0.303	0.116	0.0134385	3.97016e-05	-0.0152239	0.236	0.119	1
ENSMUSG00000021967	Mrpl57	1.12269e-07	-0.00348962	0.503	0.259	0.00534881	7.19365e-07	0.0340959	0.541	0.282	0.0342727	5.42491e-06	0.0787801	0.63	0.287	0.258459	0.00832016	-0.00874098	0.449	0.249	1
ENSMUSG00000104291	A130071D04Rik	1.12482e-07	-0.0328339	0.508	0.265	0.00535898	0.000136841	0.0299341	0.375	0.185	1	3.16162e-06	-0.00451318	0.358	0.161	0.150629	0.000276212	-0.0126544	0.464	0.26	1
ENSMUSG00000018428	Akap1	1.12841e-07	0.0551982	0.18	0.041	0.00537606	8.27777e-05	0.048715	0.114	0.024	1	3.06305e-12	0.0878209	0.289	0.058	1.45933e-07	NA	NA	NA	NA	NA
ENSMUSG00000032437	Stt3b	1.1304e-07	-0.00189969	0.446	0.205	0.00538556	0.00889841	-0.022679	0.362	0.195	1	0.00141818	-0.0297881	0.498	0.279	1	3.41788e-05	0.0251793	0.412	0.204	1
ENSMUSG00000062115	Rai1	1.13797e-07	-0.0264256	0.358	0.179	0.00542161	0.00198116	-0.0466596	0.341	0.202	1	0.00143085	-0.0383944	0.372	0.184	1	0.00492374	-0.0236611	0.291	0.158	1
ENSMUSG00000037916	Ndufv1	1.13921e-07	0.0134542	0.434	0.198	0.00542755	3.13038e-05	-9.50636e-05	0.323	0.159	1	6.43828e-06	-0.00187288	0.533	0.248	0.306739	0.0335341	-0.00454352	0.391	0.212	1
ENSMUSG00000031388	Naa10	1.14343e-07	-0.0115524	0.356	0.165	0.00544763	1.76136e-05	-0.00453713	0.31	0.152	0.839162	2.21156e-08	0.0199685	0.429	0.191	0.00105365	0.0150012	-0.0329957	0.291	0.16	1
ENSMUSG00000040102	Klhl42	1.14434e-07	-0.0151984	0.125	0.06	0.00545198	NA	NA	NA	NA	NA	0.324761	-0.0469834	0.131	0.069	1	0.0019559	0.0105003	0.123	0.056	1
ENSMUSG00000001473	Tubb6	1.16898e-07	0.06531	0.197	0.04	0.00556937	5.11506e-09	0.0869683	0.147	0.02	0.000243697	7.67252e-12	0.109826	0.378	0.099	3.65542e-07	3.95947e-07	0.04796	0.162	0.044	0.0188641
ENSMUSG00000072620	Slfn2	1.17221e-07	-0.0376356	0.48	0.259	0.00558477	NA	NA	NA	NA	NA	2.16728e-06	0.107341	0.568	0.259	0.103256	0.00313362	0.0315274	0.37	0.175	1
ENSMUSG00000037351	Actr1b	1.17754e-07	0.0196473	0.351	0.148	0.00561016	0.000196582	-0.00258504	0.321	0.162	1	5.13203e-07	-0.0197417	0.364	0.159	0.0244505	2.87423e-06	-0.00180692	0.289	0.147	0.136937
ENSMUSG00000047694	Yipf6	1.18612e-07	-0.028177	0.356	0.171	0.00565103	0.0378212	-0.0284778	0.259	0.146	1	8.81853e-08	-0.0244362	0.437	0.206	0.00420141	0.000402035	-0.00420306	0.332	0.169	1
ENSMUSG00000022390	Zc3h7b	1.1891e-07	0.00579181	0.19	0.07	0.00566522	0.0574773	-0.00350735	0.113	0.055	1	0.00048278	-0.0177022	0.173	0.068	1	0.0491728	-0.00941835	0.121	0.062	1
ENSMUSG00000058546	Rpl23a	1.1957e-07	0.610216	0.258	0.082	0.00569666	4.23057e-25	0.833064	0.603	0.23	2.01557e-20	6.09667e-63	0.837551	0.986	0.717	2.90464e-58	4.39246e-06	0.403612	0.173	0.049	0.20927
ENSMUSG00000025047	Pdcd11	1.19644e-07	0.00111224	0.23	0.093	0.00570021	0.0114636	-0.0535307	0.217	0.126	1	1.492e-08	0.0151418	0.364	0.134	0.000710831	0.00411427	-0.00465263	0.202	0.097	1
ENSMUSG00000019494	Cops6	1.21276e-07	0.0229071	0.611	0.321	0.00577796	0.000413937	0.0181299	0.542	0.289	1	0.000187378	-0.00754799	0.616	0.317	1	0.0495463	0.0132138	0.604	0.353	1
ENSMUSG00000030224	Strap	1.21541e-07	-0.049424	0.519	0.298	0.00579058	0.0361879	-0.0376644	0.458	0.267	1	0.00126053	-0.0611107	0.54	0.282	1	0.0171349	-0.0321516	0.492	0.303	1
ENSMUSG00000034795	Ccdc122	1.21632e-07	0.00979115	0.181	0.068	0.00579489	NA	NA	NA	NA	NA	0.000611911	-0.00232738	0.163	0.061	1	0.000558609	0.0067223	0.11	0.047	1
ENSMUSG00000027247	Arhgap1	1.22198e-07	-0.0138751	0.299	0.14	0.00582189	0.00829536	-0.0371866	0.219	0.12	1	0.000369465	-0.0405476	0.277	0.127	1	0.00127471	-0.0427769	0.256	0.137	1
ENSMUSG00000052911	Lamb2	1.22367e-07	0.0497709	0.168	0.037	0.00582995	0.000975752	0.0311554	0.293	0.123	1	1.34264e-06	-0.0049348	0.18	0.069	0.0639676	3.02364e-08	0.0398046	0.218	0.071	0.00144055
ENSMUSG00000071649	B3gat3	1.22527e-07	-0.0115303	0.498	0.255	0.00583754	0.0128864	-0.0152976	0.414	0.221	1	0.000262514	-0.0137073	0.533	0.27	1	0.108121	-0.0151556	0.425	0.244	1
ENSMUSG00000024498	Tcerg1	1.22867e-07	-0.0456558	0.347	0.179	0.00585373	0.116002	-0.098191	0.241	0.168	1	6.57002e-05	-0.0371616	0.406	0.206	1	0.00508158	0.0151902	0.339	0.178	1
ENSMUSG00000020308	Tpgs1	1.23817e-07	-0.0206062	0.477	0.241	0.005899	0.00188396	-0.025444	0.348	0.184	1	1.5158e-09	-0.000552688	0.439	0.185	7.22171e-05	0.000752601	0.00293045	0.407	0.214	1
ENSMUSG00000061232	H2-K1	1.23937e-07	0.310345	0.984	0.871	0.00590472	2.38346e-24	0.766438	0.963	0.698	1.13555e-19	2.29185e-12	0.367827	0.944	0.744	1.0919e-07	9.45018e-23	0.542623	0.968	0.798	4.50235e-18
ENSMUSG00000023353	Agap3	1.25518e-07	-0.00765483	0.268	0.114	0.00598004	0.0336277	-0.0273869	0.184	0.1	1	1.69331e-05	-0.0316245	0.247	0.109	0.806744	0.00144402	-0.0126043	0.248	0.12	1
ENSMUSG00000024556	Me2	1.2558e-07	0.00526737	0.203	0.079	0.00598299	2.00474e-05	0.000854914	0.323	0.167	0.95512	4.92067e-09	0.00461354	0.485	0.217	0.000234436	0.000489763	0.0217545	0.186	0.075	1
ENSMUSG00000015087	Rabl6	1.25704e-07	-0.0165543	0.508	0.26	0.00598892	0.14582	-0.117877	0.411	0.287	1	0.0104123	-0.0760015	0.605	0.367	1	0.0173459	-0.00582512	0.424	0.24	1
ENSMUSG00000006519	Cyba	1.26028e-07	0.156689	0.994	0.982	0.00600435	1.55719e-06	0.171433	0.992	0.947	0.0741893	0.56809	0.024119	0.994	0.988	1	5.1484e-13	0.210429	0.999	0.984	2.45285e-08
ENSMUSG00000004609	Cd33	1.26523e-07	-0.351943	0.851	0.809	0.00602793	0.0196689	-0.139275	0.814	0.663	1	6.31221e-08	-0.259433	0.855	0.78	0.00300733	9.52652e-05	-0.197044	0.912	0.863	1
ENSMUSG00000025531	Chm	1.2839e-07	-0.0253747	0.326	0.171	0.00611688	0.0247973	-0.0604737	0.244	0.149	1	0.00279371	-0.00212072	0.3	0.112	1	0.0347679	-0.0166756	0.302	0.162	1
ENSMUSG00000031154	Otud5	1.28504e-07	-0.0419926	0.423	0.223	0.0061223	0.0673063	-0.106471	0.341	0.237	1	1.39621e-06	-0.0266224	0.487	0.246	0.0665196	1.19545e-05	-0.0221427	0.358	0.206	0.569549
ENSMUSG00000028218	Fam92a	1.30712e-07	-0.0174525	0.262	0.119	0.00622753	0.0510983	-0.0242225	0.142	0.08	1	9.94179e-10	-0.0329655	0.311	0.138	4.73657e-05	0.00449381	-0.0282723	0.247	0.137	1
ENSMUSG00000003308	Keap1	1.31053e-07	-0.0225751	0.426	0.213	0.00624378	0.00385386	-0.0104854	0.294	0.152	1	9.68059e-05	-0.036078	0.398	0.19	1	0.275339	0.00180456	0.334	0.173	1
ENSMUSG00000042737	Dpm3	1.31326e-07	0.100047	0.707	0.383	0.00625676	0.00044393	0.0656173	0.659	0.371	1	1.10342e-11	0.124943	0.77	0.376	5.25704e-07	0.000168108	0.0860901	0.678	0.384	1
ENSMUSG00000020647	Ncoa1	1.32965e-07	-0.0241838	0.296	0.144	0.00633485	0.0231554	-0.0652552	0.282	0.17	1	8.67196e-05	-0.0171083	0.358	0.156	1	1.12464e-06	0.00280942	0.285	0.138	0.053581
ENSMUSG00000002797	Ggct	1.33477e-07	0.0398538	0.157	0.04	0.00635925	2.69002e-07	0.0404349	0.126	0.033	0.0128161	2.59621e-09	0.0317693	0.201	0.051	0.000123691	2.82254e-07	0.0171792	0.143	0.052	0.0134474
ENSMUSG00000056999	Ide	1.33844e-07	0.00656726	0.406	0.178	0.00637671	0.0477374	-0.0509649	0.253	0.145	1	8.38407e-08	-0.00543659	0.32	0.13	0.00399442	1.06466e-05	0.00781105	0.259	0.119	0.507235
ENSMUSG00000049401	Ogfr	1.34218e-07	0.0186468	0.543	0.281	0.00639457	0.0691524	-0.00427192	0.425	0.232	1	7.28973e-07	0.0304472	0.582	0.274	0.0347305	0.010662	0.00331217	0.462	0.261	1
ENSMUSG00000040852	Plekhh2	1.35031e-07	0.072993	0.195	0.038	0.00643328	0.00517432	0.0203542	0.211	0.085	1	NA	NA	NA	NA	NA	NA	NA	NA	NA	NA
ENSMUSG00000038412	Higd1a	1.36585e-07	-0.00247913	0.356	0.172	0.0065073	0.000377578	-0.0233923	0.467	0.267	1	1.08412e-07	0.0363617	0.439	0.178	0.00516505	6.25241e-07	0.052126	0.36	0.171	0.0297884
ENSMUSG00000085787	Gm13092	1.38367e-07	0.0562621	0.601	0.283	0.00659222	NA	NA	NA	NA	NA	4.7603e-09	0.0589316	0.515	0.195	0.000226795	1.32697e-07	0.0620244	0.492	0.232	0.00632206
ENSMUSG00000082128	Gm11824	1.38571e-07	-0.213391	0.03	0.13	0.00660196	NA	NA	NA	NA	NA	NA	NA	NA	NA	NA	1.06174e-05	-0.158655	0.032	0.113	0.505845
ENSMUSG00000027074	Slc43a3	1.38926e-07	0.00474962	0.18	0.068	0.00661885	NA	NA	NA	NA	NA	1.9119e-06	0.0220637	0.129	0.038	0.0910888	0.0343324	-0.000293397	0.132	0.054	1
ENSMUSG00000035158	Mitf	1.38936e-07	-0.017155	0.392	0.191	0.00661933	0.000569917	-0.00610177	0.406	0.235	1	0.00723329	-0.0725268	0.523	0.311	1	8.19583e-05	0.047983	0.377	0.175	1
ENSMUSG00000020392	Cdkn2aipnl	1.39253e-07	0.0112478	0.345	0.149	0.00663441	0.0328582	-0.0447005	0.241	0.142	1	0.000210077	-0.00657448	0.369	0.16	1	0.000383658	0.00694059	0.317	0.159	1
ENSMUSG00000049760	2410015M20Rik	1.39614e-07	0.194599	0.834	0.465	0.00665161	4.34773e-08	0.216266	0.757	0.376	0.00207139	1.155e-12	0.238727	0.834	0.443	5.50278e-08	4.90435e-05	0.150102	0.709	0.406	1
ENSMUSG00000003344	Btbd2	1.4068e-07	-0.0043552	0.261	0.113	0.00670241	0.252556	-0.0499638	0.159	0.106	1	5.62609e-05	-0.0382146	0.28	0.129	1	8.77462e-07	-0.0129385	0.222	0.115	0.0418049
ENSMUSG00000027195	Hsd17b12	1.40937e-07	0.108266	0.649	0.317	0.00671466	7.40678e-11	0.181107	0.685	0.352	3.52881e-06	8.54682e-08	0.0678773	0.778	0.442	0.00407196	1.61362e-05	0.151778	0.689	0.386	0.768779
ENSMUSG00000038552	Fndc4	1.42111e-07	0.0622056	0.114	0.012	0.00677059	1.11535e-07	0.0827465	0.136	0.019	0.00531385	NA	NA	NA	NA	NA	0.0237254	-0.00436001	0.147	0.067	1
ENSMUSG00000016534	Lamp2	1.42904e-07	0.159529	0.972	0.859	0.00680839	9.68309e-11	0.195971	0.97	0.884	4.61332e-06	0.722648	0.0240743	0.98	0.92	1	1.0637e-05	0.0945139	0.973	0.877	0.506777
ENSMUSG00000030086	Chchd6	1.42939e-07	0.0152018	0.135	0.046	0.00681003	NA	NA	NA	NA	NA	0.0784169	-0.00611376	0.12	0.047	1	0.00504747	0.0221558	0.154	0.063	1
ENSMUSG00000029007	Agtrap	1.43148e-07	0.00772168	0.303	0.127	0.00682002	0.0509397	-0.00337698	0.289	0.146	1	1.30346e-09	-0.0105882	0.302	0.117	6.21007e-05	4.37726e-05	0.0183111	0.268	0.105	1
ENSMUSG00000041360	Pum3	1.43657e-07	-0.0186923	0.302	0.132	0.00684424	0.089997	-0.00701036	0.251	0.121	1	3.05668e-07	0.022544	0.369	0.137	0.0145629	0.000736881	-0.00263256	0.27	0.135	1
ENSMUSG00000054932	Afp	1.44177e-07	0.0212393	0.104	0.033	0.00686902	1.76717e-10	0.12843	0.229	0.051	8.41935e-06	NA	NA	NA	NA	NA	8.04106e-05	0.0454359	0.158	0.052	1
ENSMUSG00000028066	Pmf1	1.44953e-07	-0.00406927	0.226	0.1	0.00690601	0.477146	-0.0802427	0.121	0.089	1	0.00167638	-0.0112045	0.152	0.064	1	0.0236592	0.0318384	0.159	0.062	1
ENSMUSG00000031021	Tmem9b	1.45763e-07	0.0606141	0.646	0.334	0.00694459	0.00690943	0.0634786	0.75	0.485	1	0.000718927	-0.0269008	0.627	0.349	1	1.89151e-07	0.125776	0.621	0.316	0.0090117
ENSMUSG00000017721	Pigt	1.46436e-07	-0.0105098	0.605	0.338	0.00697667	0.00022077	-6.78112e-06	0.577	0.34	1	0.319073	-0.069296	0.709	0.464	1	0.00200565	0.0385706	0.673	0.439	1
ENSMUSG00000025417	Pip4k2c	1.4703e-07	0.019773	0.285	0.111	0.00700495	7.35112e-06	-0.00358377	0.171	0.08	0.350229	9.77951e-10	0.0207836	0.277	0.094	4.65925e-05	0.000460561	0.0118676	0.223	0.097	1
ENSMUSG00000033083	Tbc1d4	1.47919e-07	0.0421584	0.213	0.059	0.00704729	NA	NA	NA	NA	NA	0.000617517	-0.0409124	0.19	0.097	1	0.0959254	-0.0153152	0.154	0.078	1
ENSMUSG00000006732	Mettl1	1.49412e-07	-0.0146456	0.373	0.18	0.00711843	0.0125633	-0.00936594	0.147	0.076	1	1.51452e-05	0.00419458	0.314	0.113	0.721563	0.00801778	0.0298725	0.186	0.067	1
ENSMUSG00000034574	Daam1	1.49722e-07	0.0425653	0.335	0.128	0.0071332	0.137328	-0.00919103	0.14	0.071	1	9.39312e-12	0.0633641	0.479	0.188	4.47516e-07	1.75488e-08	0.0837142	0.28	0.098	0.000836078
ENSMUSG00000034201	Gas2l1	1.50186e-07	0.00175047	0.207	0.084	0.00715532	0.00348952	-0.00549661	0.142	0.07	1	0.0347323	-0.0106919	0.131	0.055	1	0.00362264	0.00344457	0.16	0.071	1
ENSMUSG00000042015	Wdr41	1.51427e-07	-0.0445642	0.227	0.112	0.00721443	NA	NA	NA	NA	NA	0.000544611	0.00206865	0.199	0.074	1	1.95477e-05	0.00788475	0.128	0.059	0.931312
ENSMUSG00000041058	Wwp1	1.5259e-07	0.0145591	0.376	0.18	0.00726986	0.000116318	-0.00921691	0.236	0.117	1	3.06498e-06	-0.0155971	0.305	0.139	0.146025	5.13174e-07	-0.00832171	0.382	0.203	0.0244492
ENSMUSG00000024410	3110002H16Rik	1.52695e-07	-0.0306991	0.403	0.207	0.00727483	0.361831	-0.190735	0.389	0.315	1	0.000111691	-0.0989222	0.488	0.297	1	0.00960445	-0.0471825	0.395	0.253	1
ENSMUSG00000026202	Tuba4a	1.53448e-07	0.0373573	0.138	0.031	0.00731074	1.68444e-06	0.0730521	0.201	0.058	0.0802516	0.00881517	0.0181201	0.249	0.089	1	NA	NA	NA	NA	NA
ENSMUSG00000022814	Umps	1.53603e-07	-0.0224554	0.298	0.134	0.00731811	0.00242338	-0.0427129	0.186	0.11	1	0.00557623	-0.0488005	0.243	0.123	1	0.016764	0.00517122	0.279	0.138	1
ENSMUSG00000020864	Ankrd40	1.53963e-07	-0.0140999	0.526	0.285	0.00733525	0.956467	-0.147155	0.492	0.356	1	0.155026	-0.056492	0.589	0.345	1	0.00103431	-0.0604613	0.527	0.338	1
ENSMUSG00000063663	Brwd3	1.54487e-07	0.0026574	0.215	0.092	0.00736022	0.0064455	-0.0372053	0.166	0.097	1	5.16476e-05	-0.00251553	0.246	0.104	1	0.00144473	-0.020788	0.164	0.088	1
ENSMUSG00000022842	Ece2	1.56606e-07	0.0300469	0.167	0.051	0.00746118	0.000122842	0.0286845	0.106	0.031	1	3.32234e-05	0.00176591	0.165	0.054	1	0.0013265	0.0205945	0.136	0.051	1
ENSMUSG00000037706	Cd81	1.56719e-07	-0.125135	0.997	0.998	0.00746658	2.06228e-08	0.17367	1	0.999	0.000982534	4.17614e-46	-0.360603	1	1	1.98964e-41	0.0897304	0.0252185	1	1	1
ENSMUSG00000025393	Atp5b	1.59008e-07	0.0967196	0.886	0.641	0.00757559	0.382697	0.0223878	0.861	0.635	1	0.246847	-0.00938808	0.883	0.671	1	0.0136088	0.0649291	0.89	0.703	1
ENSMUSG00000024830	Rps6kb2	1.60034e-07	-0.0508787	0.195	0.106	0.00762452	0.649789	-0.0581343	0.117	0.082	1	0.000846508	-0.0297567	0.193	0.084	1	0.659114	-0.0143265	0.181	0.096	1
ENSMUSG00000045136	Tubb2b	1.62181e-07	0.0238129	0.442	0.21	0.00772677	0.0392963	0.00340724	0.231	0.112	1	9.05464e-08	0.0817848	0.334	0.099	0.0043139	3.28455e-06	0.0505788	0.313	0.144	0.156486
ENSMUSG00000054733	Msra	1.62348e-07	0.0272922	0.196	0.061	0.00773475	1.6576e-05	0.0253253	0.138	0.048	0.789732	NA	NA	NA	NA	NA	0.000530192	0.0143331	0.173	0.063	1
ENSMUSG00000080921	Rpl38-ps2	1.63738e-07	0.301221	0.834	0.646	0.00780097	0.0184723	-0.0823332	0.235	0.256	1	1.75287e-36	0.705762	0.942	0.61	8.3512e-32	1.42936e-05	0.229067	0.845	0.647	0.680992
ENSMUSG00000022568	Scrib	1.65368e-07	-0.0282522	0.253	0.122	0.00787863	0.0109136	-0.0461598	0.169	0.109	1	0.00209167	-0.0245957	0.269	0.125	1	0.000179548	-0.00728248	0.222	0.106	1
ENSMUSG00000015023	Ddx19a	1.65782e-07	0.00419713	0.254	0.103	0.00789833	0.0149966	-0.00711517	0.179	0.087	1	7.55833e-05	0.0150922	0.263	0.093	1	0.00239923	0.00238771	0.234	0.116	1
ENSMUSG00000022552	Sharpin	1.68338e-07	-0.0529518	0.404	0.226	0.0080201	0.0226685	-0.0770109	0.323	0.205	1	0.934888	-0.0977375	0.449	0.258	1	0.0139923	-0.064128	0.363	0.227	1
ENSMUSG00000061207	Stk19	1.6954e-07	0.0106752	0.367	0.161	0.00807738	1.04111e-06	0.0228023	0.3	0.134	0.0496015	4.59194e-10	0.0184086	0.412	0.153	2.18774e-05	4.67931e-05	0.00139473	0.263	0.125	1
ENSMUSG00000005442	Cic	1.72402e-07	-0.0148233	0.547	0.295	0.00821375	0.0167859	-0.0611642	0.39	0.251	1	0.007178	-0.0493567	0.547	0.309	1	0.0445359	0.0018275	0.477	0.254	1
ENSMUSG00000021144	Mta1	1.75147e-07	-0.00108089	0.321	0.147	0.00834453	0.0129948	-0.0276606	0.228	0.119	1	8.12211e-07	-0.0238006	0.392	0.169	0.0386961	0.00326079	-0.000826489	0.286	0.143	1
ENSMUSG00000033400	Agl	1.7623e-07	-0.054623	0.349	0.189	0.00839613	0.00905385	-0.0608147	0.256	0.155	1	3.57471e-08	-0.0440957	0.462	0.226	0.0017031	3.59588e-05	-0.0460956	0.306	0.178	1
ENSMUSG00000033538	Casp4	1.7698e-07	-0.0242421	0.288	0.143	0.00843186	0.210175	-0.103002	0.261	0.192	1	0.000448248	-0.0458775	0.356	0.181	1	0.00066701	0.00200985	0.247	0.115	1
ENSMUSG00000026664	Phyh	1.77023e-07	0.00415789	0.404	0.181	0.00843392	0.147445	-0.0143225	0.265	0.135	1	3.77608e-06	-0.0253926	0.353	0.164	0.179904	0.0096825	-0.0571927	0.61	0.413	1
ENSMUSG00000030894	Tpp1	1.77184e-07	0.127677	0.901	0.68	0.00844159	1.25832e-06	0.132217	0.775	0.482	0.05995	0.300598	0.0392898	0.854	0.611	1	4.01514e-07	0.135385	0.842	0.593	0.0191293
ENSMUSG00000020843	Timm22	1.77574e-07	-0.00368167	0.415	0.192	0.00846017	0.0147745	-0.0284202	0.37	0.207	1	0.00162205	-0.0542077	0.435	0.221	1	3.10651e-06	-0.030049	0.392	0.22	0.148004
ENSMUSG00000030284	Creld1	1.78335e-07	0.0140958	0.278	0.108	0.00849642	0.00069694	0.0140292	0.283	0.131	1	3.886e-05	-0.00454067	0.3	0.131	1	0.00333824	-0.00347771	0.312	0.159	1
ENSMUSG00000038005	2700029M09Rik	1.8086e-07	0.0804004	0.644	0.317	0.00861672	1.82115e-09	0.0544575	0.422	0.198	8.67651e-05	3.43059e-13	0.149356	0.621	0.256	1.63444e-08	7.10874e-07	0.0996915	0.568	0.28	0.0338682
ENSMUSG00000034681	Rnps1	1.82382e-07	-0.0494776	0.36	0.201	0.00868921	0.0766383	-0.064608	0.237	0.15	1	9.67246e-07	-0.0405125	0.442	0.226	0.0460825	0.144277	-0.00622678	0.39	0.222	1
ENSMUSG00000028914	Casp9	1.83223e-07	-0.0173902	0.232	0.109	0.00872932	0.000640731	-0.0544623	0.189	0.115	1	9.34749e-06	-0.0251837	0.334	0.145	0.445342	0.000566538	-0.00957885	0.245	0.117	1
ENSMUSG00000056820	Tsnax	1.84724e-07	-0.00332903	0.368	0.179	0.00880081	0.000231671	-0.0669061	0.319	0.197	1	0.000183803	-0.0288313	0.328	0.147	1	0.0151781	-0.0290656	0.351	0.198	1
ENSMUSG00000021928	Ebpl	1.85343e-07	0.00771816	0.488	0.233	0.00883028	0.94556	-0.14723	0.738	0.576	1	0.212576	-0.0910883	0.482	0.285	1	0.167723	-0.0463225	0.748	0.535	1
ENSMUSG00000030718	Ppme1	1.87252e-07	0.00337249	0.26	0.11	0.00892124	3.16909e-07	-0.0132016	0.219	0.105	0.0150985	8.85905e-08	-0.0174101	0.393	0.188	0.00422072	0.0212845	-0.0159047	0.217	0.106	1
ENSMUSG00000025236	Adpgk	1.87935e-07	-0.0147087	0.18	0.077	0.00895379	0.00533601	-0.024209	0.142	0.077	1	2.70157e-08	0.00539152	0.227	0.084	0.00128711	0.034017	-0.00530708	0.21	0.103	1
ENSMUSG00000033326	Kdm4a	1.88138e-07	-0.00913855	0.324	0.147	0.00896344	0.9771	-0.0488338	0.185	0.118	1	0.000933516	-0.0222892	0.311	0.133	1	0.00111578	-0.0109375	0.293	0.151	1
ENSMUSG00000024966	Stip1	1.88904e-07	-0.0144537	0.399	0.201	0.00899996	5.41394e-06	-0.0278056	0.354	0.199	0.257936	9.53588e-06	-0.0811799	0.502	0.288	0.454318	0.166183	-0.0313093	0.396	0.239	1
ENSMUSG00000070327	Rnf213	1.89599e-07	0.0162078	0.317	0.148	0.00903308	0.0411856	-0.0361031	0.144	0.087	1	1.15452e-05	0.0071335	0.303	0.123	0.550046	2.06731e-07	0.00451283	0.339	0.165	0.00984928
ENSMUSG00000051579	Tceal8	1.93503e-07	0.0371391	0.369	0.147	0.00921905	2.41033e-10	0.0681154	0.26	0.087	1.14835e-05	2.76102e-07	0.00172303	0.311	0.12	0.0131543	0.000501503	0.0081104	0.402	0.194	1
ENSMUSG00000022674	Ube2v2	1.95833e-07	-0.0669404	0.445	0.253	0.00933008	0.050325	-0.0895993	0.347	0.225	1	1.81761e-05	-0.0561015	0.432	0.223	0.865965	0.00297547	-0.0480792	0.428	0.269	1
ENSMUSG00000071637	Cebpd	1.9591e-07	-0.458697	0.599	0.598	0.00933373	4.29462e-12	-0.593079	0.473	0.587	2.04608e-07	1.70922e-06	-0.485205	0.602	0.586	0.0814325	8.27072e-08	-0.395543	0.708	0.714	0.00394042
ENSMUSG00000026123	Plekhb2	1.96681e-07	0.0674878	0.467	0.188	0.00937049	2.91116e-10	0.0770296	0.39	0.159	1.38696e-05	1.0662e-08	0.0530667	0.476	0.183	0.000507971	2.13728e-06	0.0386731	0.401	0.182	0.101826
ENSMUSG00000038607	Gng10	1.97105e-07	-0.249692	0.975	0.926	0.00939065	0.0715081	-0.15721	0.966	0.925	1	3.40668e-08	-0.23254	0.991	0.959	0.00162304	0.00140793	-0.157561	0.964	0.915	1
ENSMUSG00000027466	Rbck1	1.98105e-07	0.0208014	0.556	0.278	0.00943831	1.65563e-05	0.00927578	0.202	0.087	0.788793	1.06752e-07	2.80241e-05	0.549	0.265	0.00508599	1.25813e-05	0.0265802	0.491	0.264	0.599409
ENSMUSG00000056209	Npm3	1.98993e-07	0.0223876	0.377	0.164	0.00948062	0.00089826	0.0303788	0.262	0.119	1	1.34149e-10	0.0311379	0.383	0.139	6.39126e-06	3.21324e-06	0.0247412	0.313	0.137	0.153088
ENSMUSG00000005142	Man2b1	1.99745e-07	0.211734	0.97	0.894	0.00951643	5.27184e-17	0.399071	0.979	0.864	2.51166e-12	1.7799e-08	-0.21956	0.984	0.985	0.000847996	6.90368e-08	0.163016	0.989	0.949	0.00328912
ENSMUSG00000032123	Dpagt1	2.04477e-07	-0.0450128	0.354	0.186	0.00974189	0.000377181	0.000433596	0.277	0.134	1	0.000801471	-0.0417245	0.311	0.153	1	0.00458328	0.0133328	0.375	0.181	1
ENSMUSG00000040462	Os9	2.04937e-07	0.127448	0.88	0.604	0.0097638	0.813289	-0.0251581	0.807	0.585	1	0.942313	-0.0287594	0.863	0.656	1	5.87006e-05	0.09668	0.885	0.672	1
ENSMUSG00000071078	Nr2c2ap	2.09364e-07	-0.0446069	0.38	0.203	0.00997472	0.00538074	-0.046122	0.263	0.152	1	1.01614e-06	-0.0372711	0.432	0.213	0.0484121	0.00921785	-0.0198972	0.268	0.151	1
ENSMUSG00000046229	Scand1	2.10579e-07	0.0748972	0.823	0.547	0.0100326	0.000544969	0.114833	0.791	0.485	1	5.10475e-07	0.157542	0.843	0.49	0.0243205	9.72673e-07	0.103601	0.79	0.533	0.0463411
ENSMUSG00000015672	Mrpl32	2.10757e-07	-0.0379328	0.446	0.239	0.0100411	0.109839	-0.0867408	0.343	0.223	1	0.0128018	-0.0660722	0.445	0.249	1	0.000590376	-0.0408228	0.432	0.255	1
ENSMUSG00000069089	Cdk7	2.1082e-07	-0.0393215	0.327	0.166	0.0100441	0.203878	-0.0732753	0.191	0.131	1	0.00213619	-0.0633743	0.386	0.206	1	0.103826	-0.0501383	0.345	0.213	1
ENSMUSG00000107846	Gm43963	2.11869e-07	-0.0222213	0.221	0.105	0.0100941	0.000155045	-0.00927663	0.127	0.062	1	0.00071227	-0.03627	0.44	0.215	1	7.8704e-05	0.00224636	0.237	0.115	1
ENSMUSG00000022893	Adamts1	2.12417e-07	0.0824631	0.127	0.013	0.0101202	NA	NA	NA	NA	NA	NA	NA	NA	NA	NA	NA	NA	NA	NA	NA
ENSMUSG00000102749	Gm37598	2.12417e-07	0.00663692	0.113	0.037	0.0101202	0.439213	-0.0416456	0.126	0.086	1	2.51967e-06	-0.000333427	0.132	0.044	0.120045	2.65286e-05	0.00673971	0.152	0.062	1
ENSMUSG00000045257	Morn2	2.12726e-07	0.0226018	0.22	0.073	0.0101349	0.00538711	0.0144207	0.105	0.042	1	NA	NA	NA	NA	NA	8.05554e-07	0.0148898	0.208	0.078	0.038379
ENSMUSG00000093938	Evi2b	2.13368e-07	0.0334488	0.254	0.078	0.0101655	3.48814e-12	0.107941	0.337	0.099	1.66185e-07	1.53316e-11	0.0478757	0.319	0.094	7.30442e-07	0.000366982	0.0538728	0.296	0.11	1
ENSMUSG00000007564	Ppp2r1a	2.13451e-07	-0.00871652	0.486	0.242	0.0101694	1.06568e-05	-0.0214862	0.375	0.199	0.507722	3.39006e-07	-0.0163513	0.523	0.27	0.0161513	3.51583e-05	0.00179879	0.453	0.242	1
ENSMUSG00000002870	Mcm2	2.14628e-07	0.0211259	0.12	0.036	0.0102255	NA	NA	NA	NA	NA	NA	NA	NA	NA	NA	0.000464021	0.0218623	0.101	0.033	1
ENSMUSG00000060803	Gstp1	2.18406e-07	0.125571	0.314	0.14	0.0104055	1.71885e-07	0.148727	0.252	0.119	0.00818912	0.146014	0.0480615	0.804	0.555	1	0.0011263	0.0048014	0.221	0.128	1
ENSMUSG00000028651	Ppie	2.21239e-07	0.01033	0.282	0.119	0.0105405	0.00427556	-0.0237143	0.24	0.142	1	0.00551689	-0.0131403	0.378	0.175	1	0.0142192	0.000458114	0.284	0.142	1
ENSMUSG00000014769	Psmb1	2.21397e-07	0.162351	0.877	0.566	0.010548	3.59036e-09	0.284751	0.929	0.64	0.000171056	1.39348e-09	0.173531	0.882	0.575	6.63896e-05	2.3682e-05	0.124899	0.866	0.616	1
ENSMUSG00000091537	Tma7	2.22669e-07	0.157643	0.893	0.617	0.0106086	1.55312e-12	0.270848	0.862	0.56	7.39953e-08	1.13616e-05	0.204672	0.905	0.588	0.541298	1.31848e-08	0.179549	0.888	0.632	0.000628165
ENSMUSG00000057363	Uxs1	2.22985e-07	-0.00862913	0.28	0.129	0.0106237	0.00958297	-0.0382694	0.225	0.125	1	4.1532e-05	-0.00801806	0.35	0.152	1	0.00573847	0.00445134	0.279	0.133	1
ENSMUSG00000025439	Clns1a	2.23594e-07	-0.0425184	0.492	0.273	0.0106527	0.0561284	-0.0443546	0.434	0.247	1	0.00149394	-0.0943775	0.425	0.248	1	0.000322165	-0.0302867	0.46	0.261	1
ENSMUSG00000036452	Arhgap26	2.24763e-07	0.0444909	0.133	0.023	0.0107084	0.00103325	0.0540553	0.102	0.014	1	7.05769e-10	0.0680627	0.129	0.009	3.36249e-05	NA	NA	NA	NA	NA
ENSMUSG00000043419	Chd3os	2.2486e-07	-0.0142062	0.183	0.076	0.010713	NA	NA	NA	NA	NA	1.16214e-05	-0.00206063	0.215	0.083	0.553679	0.00124955	-0.0195904	0.186	0.088	1
ENSMUSG00000053706	B430305J03Rik	2.2514e-07	0.0508252	0.212	0.07	0.0107263	7.03812e-05	0.0032501	0.17	0.076	1	0.0165377	-0.0261528	0.314	0.16	1	4.93814e-05	0.0589098	0.218	0.074	1
ENSMUSG00000045160	Bola3	2.25647e-07	0.0787063	0.371	0.116	0.0107505	1.27822e-13	0.0976091	0.343	0.111	6.08982e-09	3.03166e-09	0.129425	0.462	0.14	0.000144437	6.89488e-08	0.0579158	0.307	0.11	0.00328493
ENSMUSG00000068396	Rpl34-ps1	2.26267e-07	-0.369116	0.095	0.238	0.01078	2.62095e-20	0.614929	0.94	0.734	1.2487e-15	0.0027868	-0.391062	0.093	0.214	1	0.000988509	-0.354319	0.141	0.269	1
ENSMUSG00000007050	Lsm2	2.26317e-07	-0.0226236	0.431	0.223	0.0107824	0.00611333	-0.00886674	0.301	0.162	1	1.13484e-05	-0.0540544	0.412	0.215	0.540673	0.000180831	0.00258773	0.379	0.194	1
ENSMUSG00000021494	Ddx41	2.27391e-07	-0.0187583	0.296	0.134	0.0108336	0.0343643	-0.0850736	0.197	0.144	1	0.000243179	0.00500193	0.308	0.121	1	1.04857e-05	0.0230044	0.295	0.127	0.499571
ENSMUSG00000029199	Lias	2.27656e-07	-0.0896769	0.322	0.198	0.0108462	0.0362233	-0.104654	0.228	0.169	1	0.22693	-0.0706507	0.263	0.148	1	0.00030045	-0.0427377	0.323	0.19	1
ENSMUSG00000044330	Gm9790	2.28444e-07	0.0296799	0.397	0.156	0.0108838	2.33557e-05	0.0702186	0.273	0.087	1	5.92643e-07	0.0717383	0.546	0.218	0.0282353	0.000153179	0.0162773	0.189	0.076	1
ENSMUSG00000028969	Cdk5	2.29134e-07	-0.00997659	0.266	0.112	0.0109166	0.201207	-0.0329141	0.171	0.094	1	0.000461214	-0.00418004	0.258	0.103	1	0.00971637	-0.00913975	0.196	0.101	1
ENSMUSG00000061778	Mospd2	2.29778e-07	0.0356579	0.398	0.171	0.0109473	0.000228835	0.0971252	0.402	0.164	1	1.43757e-15	0.0840996	0.53	0.192	6.84901e-11	1.00479e-05	0.0175765	0.351	0.169	0.478712
ENSMUSG00000048307	Ankrd46	2.30424e-07	-0.0373251	0.224	0.116	0.0109781	0.0571415	-0.0269842	0.207	0.115	1	0.00196784	-0.0437125	0.207	0.109	1	0.000296326	-0.0348624	0.197	0.115	1
ENSMUSG00000004849	Ap1s1	2.31402e-07	0.0556436	0.451	0.191	0.0110247	0.0195927	0.0184129	0.356	0.166	1	4.51557e-08	0.00689465	0.42	0.172	0.00215135	4.70287e-08	0.0351188	0.416	0.203	0.00224059
ENSMUSG00000036781	Rps27l	2.3197e-07	0.178201	0.857	0.527	0.0110517	3.52261e-09	0.266793	0.817	0.453	0.000167828	1.08774e-16	0.343627	0.883	0.503	5.18232e-12	8.82061e-12	0.200069	0.803	0.506	4.2024e-07
ENSMUSG00000024812	Tjp2	2.34543e-07	0.00806408	0.21	0.081	0.0111743	1.44845e-06	-0.00214235	0.126	0.056	0.0690085	NA	NA	NA	NA	NA	0.00557241	-0.0262418	0.203	0.104	1
ENSMUSG00000018770	Atp5g3	2.39786e-07	0.103646	0.679	0.351	0.0114241	1.34924e-07	0.180777	0.655	0.303	0.00642818	2.71516e-14	0.142405	0.701	0.337	1.29358e-09	1.63286e-07	0.136294	0.651	0.349	0.00777946
ENSMUSG00000036955	Kif1bp	2.40291e-07	-0.0665528	0.417	0.235	0.0114482	0.011923	-0.0821147	0.309	0.201	1	0.00019271	-0.055731	0.46	0.249	1	1.00261e-05	-0.0424549	0.438	0.256	0.477672
ENSMUSG00000032127	Vps11	2.42408e-07	-0.00803555	0.325	0.149	0.0115491	0.0164699	-0.0244899	0.218	0.117	1	1.49495e-06	-0.00724952	0.364	0.159	0.0712238	0.000166591	0.00891909	0.303	0.141	1
ENSMUSG00000025169	Ogfod3	2.42708e-07	0.0367294	0.313	0.111	0.0115633	9.72188e-07	0.0436025	0.302	0.122	0.046318	0.000959896	-0.0692985	0.392	0.21	1	0.000241586	-0.00760348	0.252	0.12	1
ENSMUSG00000031903	Pla2g15	2.43122e-07	-0.307747	0.844	0.775	0.011583	4.39142e-14	-0.454476	0.82	0.797	2.0922e-09	3.45205e-07	-0.266189	0.939	0.891	0.0164466	8.79165e-09	-0.238949	0.888	0.823	0.000418861
ENSMUSG00000042496	Prdm10	2.44814e-07	-0.0625532	0.227	0.126	0.0116637	NA	NA	NA	NA	NA	NA	NA	NA	NA	NA	0.0106408	-0.0573853	0.186	0.117	1
ENSMUSG00000028334	Nans	2.47506e-07	-0.000884312	0.367	0.17	0.0117919	1.87042e-06	0.0036824	0.489	0.272	0.0891123	2.69187e-06	-0.0170116	0.277	0.118	0.128249	0.0221875	-0.000374068	0.466	0.264	1
ENSMUSG00000040532	Abhd11	2.52559e-07	0.0118366	0.245	0.091	0.0120327	0.0294729	0.00220184	0.133	0.056	1	1.48806e-06	-0.00496841	0.23	0.084	0.0708955	1.91151e-06	0.0106124	0.38	0.2	0.0910698
ENSMUSG00000048731	Ggnbp1	2.53291e-07	-0.0168934	0.237	0.109	0.0120675	0.00595869	0.0154496	0.111	0.045	1	3.15327e-11	0.0837891	0.235	0.051	1.50231e-06	0.000313927	0.00519361	0.162	0.068	1
ENSMUSG00000003458	Ncstn	2.55715e-07	0.0213945	0.618	0.333	0.012183	4.90707e-05	0.0390726	0.578	0.322	1	0.000181112	0.0373727	0.68	0.383	1	3.8084e-07	0.0541442	0.54	0.292	0.0181444
ENSMUSG00000037426	Depdc5	2.56136e-07	-0.0286193	0.256	0.119	0.0122031	0.0274061	0.00135459	0.222	0.109	1	0.000390611	-0.0509103	0.418	0.217	1	0.0442119	-0.0397821	0.244	0.133	1
ENSMUSG00000061461	Smim20	2.5638e-07	-0.0070886	0.481	0.24	0.0122147	0.0101463	0.00264621	0.332	0.167	1	4.33753e-09	0.0499221	0.451	0.173	0.000206653	0.00115371	-0.0116295	0.433	0.239	1
ENSMUSG00000106981	Smim20	2.5638e-07	-0.0070886	0.481	0.24	0.0122147	0.0101463	0.00264621	0.332	0.167	1	4.33753e-09	0.0499221	0.451	0.173	0.000206653	0.00115371	-0.0116295	0.433	0.239	1
ENSMUSG00000002210	Smg9	2.56896e-07	-0.0343274	0.488	0.262	0.0122393	0.0282108	-0.0549565	0.289	0.174	1	4.41811e-06	-0.0179211	0.411	0.199	0.210492	3.94095e-05	-0.0101377	0.424	0.229	1
ENSMUSG00000024068	Spast	2.57638e-07	-0.0708959	0.378	0.216	0.0122747	0.0134675	-0.0901827	0.323	0.216	1	0.0153554	-0.0658534	0.417	0.226	1	0.114851	-0.052756	0.307	0.183	1
ENSMUSG00000047388	Atmin	2.60242e-07	-0.0564471	0.33	0.182	0.0123987	0.00665718	-0.0381735	0.205	0.12	1	3.50141e-06	-0.0183094	0.309	0.14	0.166818	0.00270667	-0.0251809	0.25	0.139	1
ENSMUSG00000021807	2700060E02Rik	2.60887e-07	0.114211	0.836	0.52	0.0124295	2.80548e-05	-0.00398548	0.373	0.205	1	1.78471e-05	0.0827604	0.518	0.215	0.850291	0.000980622	0.0334485	0.752	0.493	1
ENSMUSG00000028300	3110043O21Rik	2.60972e-07	-0.0096925	0.304	0.14	0.0124335	0.390056	-0.0146665	0.13	0.074	1	1.44505e-11	0.0474498	0.353	0.116	6.88467e-07	0.0205776	-0.014955	0.191	0.102	1
ENSMUSG00000039156	Stim2	2.60993e-07	-0.00277018	0.338	0.151	0.0124345	0.000473117	-0.000246611	0.261	0.128	1	0.020059	-0.0606017	0.384	0.196	1	0.00135986	-0.0126515	0.298	0.149	1
ENSMUSG00000028842	Ago3	2.61675e-07	-0.108785	0.452	0.289	0.012467	0.862383	-0.185528	0.258	0.23	1	0.000329766	-0.113671	0.501	0.308	1	0.0703812	-0.0485405	0.392	0.241	1
ENSMUSG00000091367	Gm17711	2.61844e-07	0.0149689	0.537	0.272	0.012475	1.33459e-14	0.0502452	0.4	0.164	6.35838e-10	4.65319e-09	0.0206846	0.453	0.186	0.000221692	3.38834e-07	0.0160966	0.396	0.185	0.0161431
ENSMUSG00000036026	Tmem63b	2.64444e-07	-0.0170195	0.234	0.108	0.0125989	0.0261695	-0.058347	0.152	0.106	1	3.44916e-05	-0.035673	0.232	0.105	1	0.00185727	-0.015341	0.18	0.088	1
ENSMUSG00000046447	Camk2n1	2.64587e-07	-0.424773	0.439	0.48	0.0126057	3.43806e-23	-0.753644	0.426	0.666	1.63799e-18	0.0151291	-0.191682	0.253	0.223	1	0.0470747	-0.193793	0.602	0.514	1
ENSMUSG00000021820	Camk2g	2.69965e-07	-0.0411845	0.308	0.16	0.012862	0.32818	-0.0585636	0.247	0.157	1	0.00278157	-0.0296024	0.314	0.143	1	0.00045577	-0.0339954	0.307	0.171	1
ENSMUSG00000047250	Ptgs1	2.70512e-07	-0.296184	0.932	0.922	0.012888	5.92683e-06	-0.418409	0.637	0.651	0.282372	8.59718e-19	-0.462325	0.824	0.851	4.09596e-14	1.21645e-05	-0.257509	0.957	0.958	0.579552
ENSMUSG00000029233	Srd5a3	2.70769e-07	0.00339315	0.512	0.264	0.0129002	6.77568e-05	-0.0286359	0.476	0.271	1	0.000235783	-0.0329641	0.555	0.299	1	0.133078	-0.156901	0.524	0.406	1
ENSMUSG00000024392	Bag6	2.71468e-07	0.0210704	0.484	0.229	0.0129336	1.69634e-08	-0.0117049	0.375	0.198	0.000808188	1.6694e-08	0.0175527	0.538	0.242	0.000795352	0.000111962	-0.00484724	0.402	0.211	1
ENSMUSG00000033099	Nol12	2.71595e-07	0.0190788	0.374	0.164	0.0129396	1.23753e-06	0.0445229	0.447	0.212	0.0589597	2.2248e-10	-0.00321852	0.421	0.175	1.05996e-05	7.49001e-06	0.0278078	0.466	0.242	0.356846
ENSMUSG00000022090	Pdlim2	2.72544e-07	-0.00975554	0.287	0.127	0.0129848	0.00827776	-0.00171423	0.246	0.118	1	9.5891e-11	-0.0171738	0.378	0.165	4.56853e-06	0.000708912	-0.037905	0.274	0.155	1
ENSMUSG00000071379	Hpcal1	2.73424e-07	0.0558889	0.429	0.172	0.0130267	9.08336e-09	0.0844656	0.338	0.125	0.000432758	5.6075e-07	0.0112609	0.299	0.115	0.0267158	0.00162145	0.0449066	0.346	0.15	1
ENSMUSG00000033075	Senp1	2.74199e-07	-0.0468075	0.343	0.185	0.0130636	0.428956	-0.16962	0.324	0.25	1	4.38529e-06	-0.0717304	0.4	0.22	0.208929	0.00255295	-0.0700742	0.343	0.217	1
ENSMUSG00000027245	Hypk	2.74697e-07	-0.0705125	0.292	0.165	0.0130874	0.00556962	-0.0948642	0.226	0.155	1	1.47294e-07	-0.0429805	0.302	0.144	0.00701751	0.0181852	-0.0186615	0.344	0.187	1
ENSMUSG00000031310	Zmym3	2.7544e-07	-0.037833	0.229	0.119	0.0131228	0.661746	-0.0346529	0.176	0.105	1	8.40662e-05	-0.0221712	0.295	0.138	1	0.0441875	-0.0456292	0.194	0.111	1
ENSMUSG00000033096	Apmap	2.77409e-07	0.0128364	0.309	0.12	0.0132166	1.70073e-05	0.0335118	0.318	0.135	0.810281	8.46692e-08	-0.0166398	0.327	0.143	0.00403389	1.37531e-08	0.0101912	0.327	0.154	0.000655241
ENSMUSG00000028560	Usp1	2.78035e-07	0.0134265	0.321	0.134	0.0132464	0.0448401	-0.0368672	0.221	0.125	1	9.86669e-05	-0.0390311	0.299	0.147	1	0.00271499	-0.0284189	0.24	0.127	1
ENSMUSG00000026623	Lpgat1	2.78232e-07	-0.0353536	0.475	0.252	0.0132558	0.103712	-0.0402861	0.363	0.211	1	0.00080407	-0.0750189	0.566	0.331	1	0.0837208	0.0140866	0.428	0.229	1
ENSMUSG00000086841	2410006H16Rik	2.78477e-07	0.226823	0.841	0.531	0.0132675	2.28996e-17	0.325014	0.672	0.271	1.091e-12	8.44742e-21	0.401508	0.916	0.534	4.0246e-16	3.36266e-07	0.191436	0.663	0.359	0.0160207
ENSMUSG00000069862	Rps12-ps9	2.80577e-07	-0.340376	0.082	0.292	0.0133675	NA	NA	NA	NA	NA	9.33622e-22	0.733224	0.905	0.631	4.44806e-17	1.35969e-15	-0.258895	0.096	0.375	6.47798e-11
ENSMUSG00000030138	Bms1	2.81256e-07	0.0209421	0.246	0.099	0.0133999	0.100326	-0.0314576	0.246	0.129	1	4.72758e-07	0.00908603	0.369	0.13	0.0225236	0.000946863	-0.00632366	0.243	0.112	1
ENSMUSG00000075706	Gpx4	2.81418e-07	0.222146	0.95	0.753	0.0134076	0.00215066	0.166217	0.882	0.61	1	1.84547e-05	0.188635	0.953	0.749	0.879238	0.0101868	0.123017	0.936	0.774	1
ENSMUSG00000018507	Trpv2	2.83969e-07	-0.0793333	0.48	0.284	0.0135292	0.0382569	-0.108504	0.503	0.346	1	1.00271e-05	-0.010938	0.519	0.254	0.477721	0.00100805	-0.0576027	0.459	0.282	1
ENSMUSG00000041781	Cpsf2	2.84181e-07	-0.040799	0.438	0.235	0.0135392	0.605371	-0.0657137	0.297	0.185	1	0.00114536	-0.0692324	0.398	0.227	1	0.00591133	-0.0122763	0.413	0.227	1
ENSMUSG00000057788	Ddx49	2.85175e-07	0.00997561	0.249	0.107	0.0135866	0.046048	-0.00461449	0.174	0.087	1	1.50097e-06	-0.0125519	0.283	0.124	0.071511	0.40924	-0.0251956	0.174	0.093	1
ENSMUSG00000059995	Atxn7l3	2.8538e-07	-0.0437765	0.278	0.144	0.0135964	0.927082	-0.0772756	0.208	0.144	1	1.37562e-06	-0.0457153	0.305	0.151	0.0655389	8.69468e-05	-0.018875	0.269	0.142	1
ENSMUSG00000036435	Exoc1	2.86004e-07	-0.0506626	0.371	0.205	0.0136261	0.0395755	-0.0662498	0.235	0.147	1	1.43699e-06	-0.0251021	0.389	0.19	0.0684627	0.000270627	-0.0255596	0.37	0.198	1
ENSMUSG00000050989	Sepn1	2.87277e-07	0.0285434	0.259	0.091	0.0136868	0.127124	-0.0499628	0.188	0.117	1	0.000903948	-0.0367706	0.278	0.137	1	0.125333	-0.0317398	0.218	0.115	1
ENSMUSG00000104030	5330406M23Rik	2.88718e-07	-0.0530785	0.377	0.201	0.0137554	0.944115	-0.117551	0.258	0.194	1	1.8533e-05	0.00226026	0.126	0.041	0.88297	0.185944	-0.0660632	0.328	0.201	1
ENSMUSG00000028069	Gpatch4	2.93181e-07	0.0204334	0.213	0.078	0.013968	0.000572436	0.00796031	0.141	0.06	1	0.000142403	-0.0133395	0.241	0.09	1	0.000157966	0.0159766	0.157	0.062	1
ENSMUSG00000028433	Ubap2	2.94194e-07	0.00510692	0.274	0.107	0.0140163	0.0441403	-0.0551177	0.168	0.107	1	3.43379e-06	0.01577	0.269	0.094	0.163596	0.0172125	0.00451165	0.206	0.101	1
ENSMUSG00000024429	Gnl1	2.94435e-07	0.0424274	0.295	0.102	0.0140278	1.13422e-06	0.0603277	0.294	0.103	0.0540377	2.49246e-11	0.0264898	0.314	0.101	1.18748e-06	8.34362e-09	0.0560985	0.254	0.087	0.000397515
ENSMUSG00000002546	Golga2	2.96799e-07	-0.0303912	0.294	0.146	0.0141404	0.00079979	-0.0535288	0.217	0.136	1	2.09291e-07	0.00778995	0.333	0.139	0.00997126	0.00484122	-0.00769125	0.266	0.131	1
ENSMUSG00000057135	Scimp	2.97382e-07	0.0863413	0.219	0.048	0.0141682	2.44148e-15	0.281198	0.37	0.075	1.1632e-10	NA	NA	NA	NA	NA	2.83598e-05	0.0602777	0.144	0.032	1
ENSMUSG00000016496	Cd274	3.0199e-07	0.0263027	0.276	0.11	0.0143877	8.30996e-09	0.127518	0.205	0.03	0.000395911	2.88708e-05	0.0373522	0.19	0.044	1	2.69059e-10	0.0941226	0.247	0.069	1.28188e-05
ENSMUSG00000036309	Skp1a	3.04521e-07	-0.0100686	0.458	0.226	0.0145083	0.0687765	-0.0744597	0.305	0.187	1	1.81216e-08	0.00811492	0.485	0.206	0.000863366	6.21019e-05	-0.0035977	0.395	0.214	1
ENSMUSG00000022556	Hsf1	3.06842e-07	-0.03308	0.263	0.128	0.0146189	0.00894913	-0.0443759	0.192	0.119	1	2.7978e-07	-0.0666447	0.308	0.161	0.0133296	0.019569	-0.0317618	0.217	0.129	1
ENSMUSG00000028643	Svbp	3.07234e-07	0.0723334	0.652	0.336	0.0146376	2.07495e-10	0.108387	0.486	0.207	9.88569e-06	2.14021e-10	0.135424	0.705	0.326	1.01966e-05	0.000895189	0.0412108	0.522	0.295	1
ENSMUSG00000015290	Ubl4a	3.0736e-07	0.0332964	0.384	0.157	0.0146436	0.000811436	0.0268742	0.383	0.182	1	4.13202e-15	0.00599388	0.459	0.206	1.96862e-10	3.44919e-06	0.060026	0.39	0.164	0.16433
ENSMUSG00000040356	Skiv2l	3.07855e-07	-0.00204282	0.287	0.113	0.0146671	0.0133577	0.00807741	0.225	0.099	1	7.08136e-05	-0.00916569	0.294	0.123	1	0.000219359	0.0150915	0.236	0.101	1
ENSMUSG00000026827	Gpd2	3.08477e-07	0.0337738	0.121	0.029	0.0146968	7.32923e-17	0.177669	0.253	0.029	3.49187e-12	1.04394e-12	0.052652	0.224	0.048	4.97365e-08	NA	NA	NA	NA	NA
ENSMUSG00000028394	Pole3	3.08846e-07	0.0361152	0.224	0.068	0.0147144	0.0875133	-0.0157525	0.13	0.064	1	1.89853e-05	-0.0198886	0.212	0.085	0.904516	1.71699e-05	0.0375445	0.195	0.071	0.818028
ENSMUSG00000032691	Nlrp3	3.11457e-07	-0.0400869	0.44	0.236	0.0148388	4.93292e-06	-0.0396176	0.419	0.257	0.235019	2.91782e-08	0.054072	0.529	0.224	0.00139014	0.195248	-0.0947552	0.443	0.292	1
ENSMUSG00000038383	Pigu	3.12274e-07	-0.0314526	0.393	0.195	0.0148777	0.000996294	-0.0517021	0.294	0.175	1	6.08314e-08	-0.0416578	0.429	0.208	0.00289819	0.00898253	-0.0703792	0.387	0.238	1
ENSMUSG00000096935	1700113A16Rik	3.15757e-07	-0.0282845	0.543	0.299	0.0150436	0.000255896	-0.0121564	0.423	0.23	1	7.21008e-05	-0.0299149	0.496	0.242	1	0.40574	-0.0244619	0.404	0.244	1
ENSMUSG00000051671	Coa6	3.16057e-07	-0.0227311	0.319	0.154	0.0150579	0.0440659	-0.0113051	0.313	0.167	1	1.20462e-06	-0.0068714	0.328	0.146	0.0573916	0.000170398	-0.000249356	0.323	0.167	1
ENSMUSG00000002250	Ppard	3.16145e-07	0.0287197	0.418	0.189	0.0150621	4.3721e-05	0.0171418	0.21	0.088	1	1.45713e-14	0.084972	0.409	0.114	6.94222e-10	0.00490891	0.00309992	0.324	0.16	1
ENSMUSG00000021149	Gtpbp4	3.17091e-07	-0.0530271	0.527	0.297	0.0151072	0.000303637	-0.126594	0.422	0.292	1	0.00391503	-0.0778321	0.583	0.341	1	0.0165169	-0.037166	0.492	0.305	1
ENSMUSG00000053730	Tmem39b	3.1815e-07	-0.0377304	0.221	0.112	0.0151576	0.47448	-0.0461842	0.183	0.116	1	0.160096	-0.0556389	0.253	0.132	1	0.0977881	-0.0265642	0.186	0.104	1
ENSMUSG00000057561	Eif1a	3.19858e-07	-0.0183853	0.469	0.241	0.015239	6.28691e-05	0.00176094	0.35	0.176	1	2.4466e-07	-0.0121515	0.538	0.259	0.0116563	5.8198e-05	0.0479562	0.467	0.25	1
ENSMUSG00000038780	Smurf1	3.21517e-07	-0.0185882	0.345	0.163	0.015318	0.00053285	-0.067852	0.33	0.199	1	0.00631514	-0.0604332	0.453	0.238	1	0.0758065	-0.0456968	0.309	0.193	1
ENSMUSG00000071014	Ndufb6	3.25191e-07	0.0685233	0.531	0.23	0.0154931	5.36219e-08	0.0771589	0.455	0.201	0.00255471	1.4942e-06	0.0599437	0.51	0.208	0.0711882	7.5118e-08	0.0614103	0.471	0.24	0.00357884
ENSMUSG00000071647	Eml3	3.26504e-07	-0.0477051	0.327	0.175	0.0155556	0.241101	-0.0571564	0.261	0.155	1	0.00917164	-0.0433407	0.364	0.173	1	1.70794e-06	-0.0192184	0.28	0.146	0.0813715
ENSMUSG00000028411	Aptx	3.29233e-07	-0.018617	0.213	0.095	0.0156856	0.10711	0.00446026	0.131	0.062	1	4.80488e-05	-0.00171385	0.244	0.102	1	0.00432844	-0.00897693	0.165	0.08	1
ENSMUSG00000013663	Pten	3.30675e-07	-0.308876	0.812	0.724	0.0157544	3.53424e-33	-0.730792	0.828	0.891	1.68382e-28	8.03643e-09	-0.337524	0.784	0.705	0.00038288	4.46567e-06	-0.279	0.779	0.725	0.212758
ENSMUSG00000092274	Neat1	3.30686e-07	0.0332698	0.501	0.247	0.0157549	1.85239e-07	0.032339	0.305	0.137	0.00882533	3.17112e-08	0.0361734	0.403	0.166	0.00151082	4.12965e-08	0.121458	0.33	0.129	0.00196749
ENSMUSG00000002732	Fkbp7	3.31279e-07	-0.0277019	0.333	0.162	0.0157831	0.00049966	-0.00370073	0.359	0.189	1	0.000592375	-0.0599303	0.24	0.126	1	0.00472716	-0.0423528	0.366	0.219	1
ENSMUSG00000039988	Ankrd13c	3.32064e-07	-0.0788294	0.398	0.23	0.0158205	0.145012	-0.144956	0.402	0.289	1	1.51601e-05	-0.0683519	0.471	0.248	0.722272	0.607084	-0.0733991	0.376	0.244	1
ENSMUSG00000016758	Bik	3.32988e-07	0.018013	0.103	0.031	0.0158646	NA	NA	NA	NA	NA	NA	NA	NA	NA	NA	NA	NA	NA	NA	NA
ENSMUSG00000036002	Fam214b	3.33941e-07	-0.0231874	0.226	0.106	0.0159099	0.00918585	-0.0554556	0.166	0.107	1	4.84848e-06	0.0125211	0.375	0.15	0.230996	0.000461613	-0.00135467	0.19	0.086	1
ENSMUSG00000004071	Cdip1	3.34409e-07	-0.0395835	0.416	0.233	0.0159322	6.2069e-06	-0.0651852	0.288	0.185	0.295715	9.96569e-09	0.0519695	0.437	0.191	0.000474795	0.0154239	-0.0400129	0.358	0.218	1
ENSMUSG00000020412	Ascc2	3.34716e-07	-0.000339386	0.197	0.081	0.0159469	0.0368837	-0.0329808	0.148	0.089	1	6.56717e-05	-0.0108552	0.198	0.083	1	0.0817107	0.0046015	0.194	0.086	1
ENSMUSG00000070493	Chchd2	3.36699e-07	0.158578	0.957	0.803	0.0160413	2.19068e-05	0.183057	0.945	0.753	1	0.101254	0.0547707	0.963	0.796	1	1.16442e-05	0.119666	0.956	0.828	0.554763
ENSMUSG00000019791	Hint3	3.42258e-07	-0.00301704	0.307	0.128	0.0163062	8.76359e-06	0.0122267	0.201	0.083	0.417524	3.48059e-11	0.0443312	0.33	0.109	1.65826e-06	NA	NA	NA	NA	NA
ENSMUSG00000047710	Champ1	3.43606e-07	-0.0188068	0.301	0.149	0.0163704	0.748847	-0.091599	0.232	0.165	1	0.00227444	-0.0633321	0.297	0.157	1	0.0712785	-0.0390277	0.238	0.145	1
ENSMUSG00000059866	Tnip2	3.44154e-07	0.00905824	0.307	0.13	0.0163965	0.000497054	0.0266834	0.234	0.094	1	0.000145449	-0.0113338	0.277	0.113	1	0.0175697	-0.0165443	0.195	0.091	1
ENSMUSG00000036748	Cuedc2	3.46535e-07	0.0553245	0.714	0.407	0.01651	2.21315e-05	0.0383785	0.676	0.399	1	0.0525569	-0.0314346	0.728	0.436	1	1.00196e-06	0.0741554	0.683	0.413	0.0477364
ENSMUSG00000037353	Letmd1	3.48827e-07	-0.0050392	0.371	0.176	0.0166191	0.843181	-0.0668003	0.225	0.155	1	3.11933e-09	-0.00571474	0.397	0.175	0.000148614	0.000984047	-0.0353966	0.323	0.178	1
ENSMUSG00000028961	Pgd	3.53351e-07	0.0766676	0.681	0.362	0.0168347	1.01572e-08	0.123424	0.674	0.364	0.000483922	2.05678e-05	0.0602225	0.691	0.364	0.979913	1.29389e-05	0.090191	0.602	0.325	0.616449
ENSMUSG00000027170	Eif3m	3.55183e-07	0.0983822	0.76	0.434	0.016922	8.81506e-06	0.159274	0.706	0.371	0.419976	2.06075e-07	0.0870879	0.739	0.407	0.00981804	0.00187582	0.0596702	0.714	0.433	1
ENSMUSG00000064363	mt-Nd4	3.5586e-07	0.240033	0.995	0.993	0.0169542	5.31783e-12	0.397607	0.993	0.981	2.53357e-07	0.806696	-0.0255877	0.998	0.993	1	4.72562e-11	0.17892	1	0.993	2.25143e-06
ENSMUSG00000095115	Itpripl2	3.56316e-07	0.0240853	0.571	0.308	0.016976	7.87735e-08	0.0616608	0.377	0.158	0.00375301	5.45561e-05	-0.0184396	0.579	0.305	1	0.000144953	0.038575	0.604	0.343	1
ENSMUSG00000035637	Grhpr	3.57482e-07	0.0213982	0.233	0.086	0.0170315	0.0106195	-0.0138891	0.106	0.063	1	0.000757286	-0.00881164	0.185	0.073	1	0.00356369	0.0121927	0.223	0.099	1
ENSMUSG00000024566	Atp9b	3.57817e-07	-0.0290792	0.289	0.146	0.0170475	0.290048	-0.058786	0.175	0.115	1	1.43481e-06	-0.00728722	0.302	0.122	0.0683588	0.0454598	-0.0133316	0.276	0.136	1
ENSMUSG00000040188	Scamp2	3.58409e-07	-0.338068	0.921	0.916	0.0170757	1.69135e-15	-0.453892	0.905	0.897	8.05811e-11	4.55267e-14	-0.31865	0.942	0.883	2.16903e-09	7.89798e-07	-0.224121	0.938	0.916	0.0376284
ENSMUSG00000022957	Itsn1	3.58791e-07	-0.00355242	0.129	0.054	0.0170939	NA	NA	NA	NA	NA	NA	NA	NA	NA	NA	NA	NA	NA	NA	NA
ENSMUSG00000026781	Acbd5	3.60013e-07	0.0166661	0.424	0.199	0.0171521	1.56006e-05	-0.0171393	0.344	0.179	0.74326	1.94417e-11	0.066616	0.467	0.169	9.2626e-07	0.00124401	0.0071168	0.349	0.171	1
ENSMUSG00000019951	Uhrf1bp1l	3.62065e-07	0.00869386	0.171	0.059	0.0172498	NA	NA	NA	NA	NA	8.13207e-08	0.0237698	0.212	0.059	0.00387436	0.00249174	0.00689359	0.121	0.05	1
ENSMUSG00000024997	Prdx3	3.64086e-07	-0.0166756	0.444	0.222	0.0173462	7.01613e-06	-0.0360716	0.345	0.195	0.334269	9.05301e-06	-0.0377931	0.471	0.235	0.431313	0.00150453	0.0162541	0.434	0.226	1
ENSMUSG00000045690	Wdr89	3.65185e-07	0.0162391	0.214	0.077	0.0173985	1.53496e-07	0.0261302	0.142	0.053	0.00731301	4.62608e-15	0.10269	0.362	0.085	2.204e-10	5.15131e-07	0.0483588	0.208	0.072	0.0245424
ENSMUSG00000026223	Itm2c	3.65277e-07	0.120319	0.975	0.899	0.0174029	2.69071e-18	0.363523	0.984	0.899	1.28193e-13	0.434397	0.0186857	0.991	0.923	1	0.000640872	0.084224	0.993	0.96	1
ENSMUSG00000032051	Fdx1	3.67522e-07	0.00654553	0.307	0.134	0.0175099	0.000331898	0.00736287	0.271	0.133	1	7.95789e-05	-0.0150318	0.314	0.126	1	0.0109197	-0.00323989	0.25	0.119	1
ENSMUSG00000007458	M6pr	3.68303e-07	0.059049	0.738	0.441	0.017547	0.00367626	0.0989572	0.706	0.401	1	0.00400969	-0.00698261	0.753	0.476	1	9.71577e-05	0.0469417	0.715	0.466	1
ENSMUSG00000028447	Dctn3	3.70155e-07	0.065815	0.667	0.342	0.0176353	5.97929e-08	0.0694906	0.554	0.267	0.00284871	2.13199e-05	0.0400147	0.652	0.332	1	0.00654453	0.0224114	0.602	0.354	1
ENSMUSG00000032121	Tmem218	3.70519e-07	0.00424981	0.172	0.063	0.0176527	0.281012	-0.0133319	0.129	0.068	1	5.15698e-06	-0.0208747	0.249	0.108	0.245694	0.177719	-0.0152068	0.132	0.068	1
ENSMUSG00000041035	Dpcd	3.76053e-07	0.150448	0.778	0.436	0.0179163	0.000473214	0.0693775	0.673	0.384	1	0.00053129	0.149325	0.827	0.505	1	0.0021213	0.0678772	0.683	0.393	1
ENSMUSG00000021583	Erap1	3.81909e-07	-0.0107806	0.299	0.133	0.0181953	5.24264e-07	-0.00948406	0.259	0.121	0.0249775	5.02764e-10	0.0423367	0.409	0.151	2.39532e-05	0.000725912	0.0152042	0.255	0.109	1
ENSMUSG00000026199	Ankzf1	3.82269e-07	-0.0260472	0.224	0.114	0.0182124	0.145446	-0.0537365	0.138	0.089	1	0.0012041	-0.0207882	0.243	0.116	1	0.000214881	-0.0213327	0.197	0.098	1
ENSMUSG00000024533	Spire1	3.94128e-07	-0.066124	0.541	0.315	0.0187774	0.00220902	-0.00967289	0.306	0.155	1	1.27126e-08	0.0102542	0.378	0.158	0.000605668	0.0044374	-0.0470417	0.493	0.302	1
ENSMUSG00000033732	Sf3b3	4.05241e-07	-0.0215801	0.298	0.141	0.0193069	0.0277819	-0.0433188	0.235	0.137	1	2.17356e-09	0.0177871	0.342	0.132	0.000103555	0.00411325	0.0173675	0.29	0.134	1
ENSMUSG00000030881	Arfip2	4.05468e-07	-0.0111105	0.27	0.121	0.0193177	0.00776717	-0.0465222	0.147	0.097	1	4.10719e-08	-0.030353	0.28	0.126	0.00195679	3.90329e-05	-0.00364384	0.233	0.119	1
ENSMUSG00000038900	Rpl12	4.07049e-07	-0.000801117	0.313	0.133	0.019393	1.40297e-06	0.014734	0.227	0.101	0.0668418	1.38489e-54	0.78036	0.988	0.765	6.59804e-50	4.86505e-14	0.559764	0.768	0.387	2.31785e-09
ENSMUSG00000020946	Gosr2	4.07722e-07	-0.00384983	0.33	0.155	0.0194251	0.000119889	0.00472097	0.266	0.127	1	1.13656e-05	0.0234208	0.384	0.143	0.541489	0.0035381	-0.0197378	0.287	0.153	1
ENSMUSG00000032330	Cox7a2	4.07745e-07	0.200276	0.908	0.61	0.0194262	1.688e-15	0.314969	0.883	0.538	8.04214e-11	1.99096e-08	0.265019	0.905	0.572	0.000948551	1.28357e-08	0.190914	0.875	0.613	0.000611532
ENSMUSG00000010914	Pdhx	4.09983e-07	-0.0454596	0.251	0.133	0.0195328	0.0198465	-0.0571551	0.194	0.127	1	0.00276216	-0.0864727	0.325	0.179	1	1.56759e-05	-0.0268793	0.271	0.146	0.746849
ENSMUSG00000075704	Txnrd2	4.10324e-07	-0.0169342	0.404	0.194	0.0195491	3.64509e-06	0.0274376	0.29	0.122	0.173663	4.41996e-08	0.0442401	0.507	0.208	0.0021058	5.39595e-05	0.0403575	0.372	0.171	1
ENSMUSG00000053333	Dis3l2	4.11916e-07	-0.0327737	0.269	0.13	0.0196249	0.00509013	-0.0473573	0.154	0.093	1	0.00021007	-0.0326617	0.232	0.113	1	0.151821	-0.0344391	0.205	0.109	1
ENSMUSG00000015112	Slc25a13	4.13448e-07	0.0162726	0.119	0.033	0.0196979	9.94843e-06	0.0527125	0.103	0.015	0.473973	2.06372e-10	0.0583315	0.32	0.099	9.8322e-06	5.9274e-05	0.0417688	0.149	0.045	1
ENSMUSG00000052369	Tmem106c	4.15453e-07	0.00518609	0.35	0.163	0.0197934	0.00734768	-0.0230066	0.485	0.28	1	0.00660728	-0.036724	0.334	0.162	1	1.12912e-05	-0.00895027	0.319	0.172	0.537946
ENSMUSG00000073775	Kti12	4.28482e-07	-0.0335585	0.242	0.129	0.0204142	0.039551	-0.0315222	0.214	0.123	1	0.0167651	-0.0753714	0.277	0.148	1	1.03172e-06	-0.036764	0.222	0.127	0.0491544
ENSMUSG00000027108	Ola1	4.35034e-07	0.025603	0.499	0.242	0.0207263	9.91341e-11	0.102064	0.491	0.195	4.72304e-06	5.74241e-10	0.0593174	0.628	0.306	2.73585e-05	7.27662e-07	0.0463633	0.513	0.258	0.034668
ENSMUSG00000005413	Hmox1	4.36353e-07	0.08901	0.466	0.18	0.0207892	1.46036e-11	0.133007	0.396	0.137	6.95761e-07	3.65629e-08	0.0315181	0.565	0.278	0.00174196	1.50545e-09	0.137666	0.401	0.137	7.17243e-05
ENSMUSG00000020362	Cnot6	4.37184e-07	-0.0366337	0.367	0.188	0.0208287	0.15417	-0.0584717	0.288	0.175	1	4.47404e-08	-0.0134646	0.383	0.176	0.00213157	0.0103322	-0.0194704	0.379	0.208	1
ENSMUSG00000106678	Gm43457	4.38802e-07	-0.037917	0.194	0.103	0.0209058	0.772388	-0.059299	0.159	0.112	1	0.00352999	-0.00988139	0.193	0.079	1	0.00435118	-0.0327824	0.213	0.116	1
ENSMUSG00000042705	Commd10	4.38945e-07	-0.00427177	0.305	0.133	0.0209126	0.00076703	0.00727841	0.13	0.055	1	2.76077e-09	-0.0158594	0.342	0.151	0.000131531	3.73987e-05	-0.00891162	0.316	0.173	1
ENSMUSG00000034947	Tmem106a	4.43522e-07	0.0223538	0.313	0.125	0.0211307	0.000588056	0.0124784	0.219	0.095	1	2.85821e-17	0.23205	0.627	0.203	1.36174e-12	0.000159926	0.00461968	0.237	0.107	1
ENSMUSG00000042082	Arsb	4.50224e-07	0.0521473	0.261	0.096	0.02145	6.04023e-09	0.145461	0.248	0.087	0.000287775	2.50786e-05	0.0416636	0.448	0.207	1	2.0904e-07	0.140062	0.507	0.251	0.0099593
ENSMUSG00000038822	Hace1	4.51182e-07	-0.0220543	0.166	0.079	0.0214957	NA	NA	NA	NA	NA	0.00804015	-0.02301	0.171	0.08	1	0.0315232	-0.025333	0.138	0.073	1
ENSMUSG00000034522	Zfp395	4.56331e-07	-0.00255071	0.159	0.061	0.021741	NA	NA	NA	NA	NA	0.0137377	-0.0231581	0.151	0.068	1	0.0002082	0.0126186	0.16	0.064	1
ENSMUSG00000020255	D10Wsu102e	4.58263e-07	-0.00218301	0.226	0.096	0.021833	0.00552201	-0.0451153	0.15	0.09	1	7.43462e-07	-0.0106562	0.261	0.107	0.0354208	0.00115691	0.00234152	0.215	0.096	1
ENSMUSG00000073616	Myeov2	4.59345e-07	0.307259	0.867	0.485	0.0218846	1.67355e-16	0.32705	0.804	0.413	7.97329e-12	3.60847e-28	0.454482	0.858	0.384	1.71919e-23	3.77794e-12	0.23438	0.841	0.508	1.79992e-07
ENSMUSG00000007029	Vars	4.60289e-07	0.0160112	0.447	0.209	0.0219295	0.000208865	0.0071087	0.272	0.129	1	7.20105e-10	0.0698355	0.516	0.21	3.43079e-05	4.49195e-08	0.0548003	0.292	0.115	0.0021401
ENSMUSG00000034792	Gna15	4.62009e-07	-0.3841	0.768	0.721	0.0220115	1.07871e-06	-0.332804	0.802	0.726	0.0513931	1.17999e-06	-0.349508	0.729	0.641	0.0562182	0.000125065	-0.257493	0.804	0.732	1
ENSMUSG00000104960	Snhg8	4.62838e-07	0.0158299	0.697	0.395	0.022051	3.5193e-06	0.132783	0.62	0.309	0.16767	7.85346e-11	0.189811	0.745	0.338	3.74162e-06	1.28425e-06	0.0106984	0.629	0.387	0.0611854
ENSMUSG00000029111	Nelfa	4.65224e-07	-0.0381155	0.299	0.155	0.0221646	0.056098	-0.0823774	0.174	0.122	1	2.28984e-05	-0.00755826	0.295	0.124	1	0.00380066	-0.0417726	0.221	0.124	1
ENSMUSG00000026110	Mgat4a	4.66324e-07	-0.415703	0.878	0.866	0.0222171	4.18254e-06	-0.364624	0.829	0.795	0.199269	0.21011	-0.211225	0.757	0.657	1	1.79285e-06	-0.240846	0.911	0.873	0.0854166
ENSMUSG00000041958	Pigs	4.67228e-07	0.0467394	0.391	0.152	0.0222602	3.55719e-09	0.109224	0.33	0.1	0.000169475	9.42425e-08	0.00841392	0.376	0.152	0.00448999	2.48805e-10	0.0506081	0.372	0.166	1.18538e-05
ENSMUSG00000106317	Gm43848	4.72939e-07	-0.00732534	0.171	0.07	0.0225323	NA	NA	NA	NA	NA	0.000166915	-0.0491572	0.191	0.098	1	0.0728157	-0.0229524	0.122	0.069	1
ENSMUSG00000050912	Tmem123	4.7383e-07	0.0525003	0.4	0.165	0.0225747	1.1425e-06	0.0782334	0.36	0.141	0.0544323	1.21223e-07	0.0160198	0.551	0.258	0.00577541	1.66734e-07	0.0496633	0.388	0.173	0.00794373
ENSMUSG00000026748	Plxdc2	4.78604e-07	0.108028	0.986	0.942	0.0228021	0.512806	-0.0515127	0.974	0.958	1	6.42673e-30	0.454423	0.966	0.745	3.06189e-25	0.208614	0.0457945	0.977	0.955	1
ENSMUSG00000067148	Polr1c	4.80715e-07	-0.0176149	0.322	0.15	0.0229027	0.358081	-0.0256279	0.25	0.129	1	1.82347e-11	-0.0127608	0.341	0.136	8.68756e-07	0.1714	-0.0240529	0.276	0.149	1
ENSMUSG00000022024	Sugt1	4.82704e-07	-0.0117623	0.646	0.373	0.0229975	0.0191599	-0.0899478	0.37	0.247	1	0.42991	-0.0483891	0.631	0.358	1	0.0144331	-0.0395803	0.513	0.326	1
ENSMUSG00000001844	Zdhhc4	4.8315e-07	0.0229729	0.225	0.079	0.0230187	0.043727	0.00870146	0.198	0.093	1	4.01235e-06	0.000815097	0.235	0.093	0.19116	0.00106658	0.0114104	0.181	0.073	1
ENSMUSG00000025903	Lypla1	4.85227e-07	-0.0299947	0.38	0.198	0.0231177	0.211508	-0.106679	0.314	0.218	1	1.57402e-06	-0.0350799	0.432	0.219	0.0749909	0.00365261	-0.0443768	0.334	0.191	1
ENSMUSG00000054814	Usp46	4.8534e-07	-0.0571445	0.19	0.106	0.023123	0.10828	-0.0865139	0.137	0.108	1	2.45291e-06	-0.0453743	0.277	0.127	0.116864	0.0192981	-0.0344789	0.153	0.087	1
ENSMUSG00000040782	Rfwd2	4.8612e-07	-0.0714253	0.53	0.315	0.0231602	0.608993	-0.12891	0.454	0.323	1	0.00134425	-0.0838194	0.554	0.333	1	0.740282	-0.0828159	0.476	0.325	1
ENSMUSG00000001280	Sp1	4.87532e-07	-0.044292	0.412	0.226	0.0232275	0.298027	-0.0964662	0.327	0.221	1	0.00459522	-0.035865	0.519	0.279	1	0.0273675	-0.0192771	0.402	0.225	1
ENSMUSG00000078923	Ube2v1	4.87801e-07	0.0523221	0.55	0.256	0.0232403	2.45248e-08	0.0541486	0.479	0.242	0.00116843	4.8687e-09	0.0420089	0.644	0.305	0.000231959	0.00130308	-0.00533777	0.457	0.263	1
ENSMUSG00000018574	Acadvl	4.87879e-07	0.00668506	0.358	0.154	0.023244	6.60245e-05	0.000248483	0.274	0.13	1	1.47922e-09	-0.026129	0.353	0.154	7.04745e-05	7.16322e-06	0.00510571	0.319	0.159	0.341277
ENSMUSG00000068245	Phf11d	4.88512e-07	0.0526416	0.376	0.161	0.0232742	0.00044107	-0.00483268	0.179	0.087	1	1.16719e-08	0.0588283	0.331	0.11	0.000556085	0.00205352	0.0200272	0.275	0.136	1
ENSMUSG00000022710	Usp7	4.89734e-07	-0.0414081	0.539	0.308	0.0233324	0.133477	-0.128887	0.443	0.317	1	0.00276374	-0.0300364	0.569	0.322	1	0.052088	-0.000479828	0.525	0.31	1
ENSMUSG00000031988	Vps26b	4.89795e-07	-0.0214877	0.314	0.155	0.0233353	0.00616866	-0.0792036	0.237	0.159	1	0.00012227	-0.0444565	0.362	0.184	1	0.0847795	-0.027189	0.275	0.153	1
ENSMUSG00000047881	Rell1	4.90321e-07	0.0658849	0.198	0.048	0.0233604	2.69243e-18	0.232014	0.358	0.059	1.28275e-13	2.58732e-12	0.0681892	0.165	0.016	1.23267e-07	NA	NA	NA	NA	NA
ENSMUSG00000018362	Kpna2	4.98136e-07	-0.0222024	0.267	0.124	0.0237327	0.10851	-0.0161278	0.225	0.121	1	0.000108717	-0.0161025	0.309	0.139	1	0.0541359	-0.00882844	0.233	0.125	1
ENSMUSG00000019806	Aig1	4.98471e-07	0.0108174	0.558	0.285	0.0237486	1.91012e-07	0.103697	0.571	0.286	0.00910036	3.48418e-10	0.0568404	0.701	0.389	1.65997e-05	0.0417283	0.00510361	0.434	0.24	1
ENSMUSG00000038102	Trappc11	4.98634e-07	-0.0202583	0.258	0.113	0.0237564	0.662431	-0.0446965	0.156	0.099	1	0.0132229	-0.0188419	0.271	0.117	1	0.208227	-0.0405019	0.207	0.12	1
ENSMUSG00000087687	Pet100	5.02198e-07	-0.0200446	0.513	0.271	0.0239262	0.000140959	0.0387969	0.443	0.212	1	4.04251e-14	0.079758	0.569	0.218	1.92597e-09	1.67832e-07	0.0480947	0.519	0.259	0.00799601
ENSMUSG00000028837	Psmb2	5.03955e-07	0.0348805	0.749	0.45	0.0240099	0.00394824	0.0739822	0.705	0.416	1	5.56892e-05	-0.0226027	0.765	0.483	1	0.0891134	0.0407095	0.727	0.489	1
ENSMUSG00000021557	Agtpbp1	5.04242e-07	0.00401429	0.18	0.069	0.0240236	NA	NA	NA	NA	NA	0.000364886	0.0361489	0.107	0.023	1	0.0706225	0.0138253	0.144	0.048	1
ENSMUSG00000032615	Nt5m	5.04524e-07	-0.0275939	0.226	0.119	0.024037	0.0534418	-0.016837	0.135	0.069	1	1.49515e-06	-0.00167073	0.236	0.087	0.0712336	0.000161555	-0.00260863	0.2	0.101	1
ENSMUSG00000021709	Erbb2ip	5.06573e-07	-0.0321768	0.516	0.286	0.0241347	0.439266	-0.11122	0.374	0.255	1	5.36864e-06	0.00629071	0.532	0.26	0.255778	0.24019	-0.0396128	0.459	0.272	1
ENSMUSG00000005514	Por	5.06891e-07	-0.0348208	0.38	0.191	0.0241498	0.154213	-0.082865	0.274	0.184	1	1.82536e-05	-0.0233362	0.415	0.203	0.869657	0.0454773	0.0134544	0.374	0.183	1
ENSMUSG00000002279	Lmf1	5.07068e-07	-0.00918937	0.44	0.215	0.0241582	0.0109812	-0.0396529	0.329	0.191	1	0.000106199	-0.0687271	0.378	0.199	1	0.0180727	-0.0358656	0.404	0.237	1
ENSMUSG00000003762	Adck4	5.10766e-07	-0.0317435	0.246	0.119	0.0243344	0.515322	-0.043374	0.11	0.076	1	0.000214546	-0.0214886	0.236	0.104	1	0.0603544	-0.0438726	0.208	0.124	1
ENSMUSG00000015943	Bola1	5.12267e-07	-0.0430915	0.464	0.246	0.0244059	0.026869	-0.016642	0.3	0.154	1	1.39456e-07	0.00771906	0.46	0.204	0.00664412	0.0066308	-0.036272	0.374	0.213	1
ENSMUSG00000041420	Meis3	5.12362e-07	0.0372117	0.307	0.119	0.0244105	2.38094e-08	0.103994	0.294	0.093	0.00113435	7.7074e-09	0.0525204	0.299	0.086	0.000367203	0.000101497	0.0268063	0.202	0.08	1
ENSMUSG00000030407	Qpctl	5.13803e-07	-0.0126089	0.19	0.083	0.0244791	0.12296	-0.020153	0.12	0.065	1	0.0186093	-0.0196387	0.171	0.079	1	0.0611607	-0.0246788	0.154	0.083	1
ENSMUSG00000035493	Tgfbi	5.1478e-07	-0.0162118	0.342	0.183	0.0245256	1.18035e-09	-0.594713	0.288	0.493	5.62355e-05	0.235894	-0.167921	0.401	0.297	1	0.614334	-0.0579812	0.25	0.165	1
ENSMUSG00000015002	Efr3a	5.23609e-07	0.00902789	0.55	0.293	0.0249463	0.208676	-0.0399943	0.397	0.234	1	4.5731e-08	0.000844852	0.568	0.29	0.00217876	1.16843e-05	-0.00558387	0.486	0.273	0.556674
ENSMUSG00000038880	Mrps34	5.24868e-07	-0.0178589	0.472	0.271	0.0250063	0.00833225	-0.0484902	0.394	0.241	1	2.24407e-05	0.0162612	0.533	0.27	1	0.0035954	0.0113245	0.423	0.249	1
ENSMUSG00000024726	Carnmt1	5.27777e-07	0.00228844	0.255	0.106	0.0251449	0.00112891	-0.0085576	0.169	0.088	1	1.1392e-09	-0.0107026	0.24	0.094	5.42751e-05	0.000805196	-0.0145566	0.194	0.1	1
ENSMUSG00000013858	Tmem259	5.35119e-07	-0.0422879	0.596	0.365	0.0254947	0.0172482	-0.0845246	0.502	0.325	1	0.00069153	-0.0306451	0.645	0.385	1	0.000851638	-0.0360158	0.551	0.339	1
ENSMUSG00000014959	Gorasp2	5.37958e-07	-0.0442084	0.478	0.265	0.0256299	0.0506052	-0.0734416	0.359	0.236	1	0.000259694	-0.0538776	0.577	0.324	1	0.00202122	0.005958	0.473	0.243	1
ENSMUSG00000035765	Dym	5.3812e-07	0.0130397	0.259	0.098	0.0256376	0.00142456	-0.0074939	0.181	0.085	1	0.000113578	-0.0159093	0.255	0.1	1	8.51942e-05	-0.00124352	0.2	0.094	1
ENSMUSG00000098112	Bin2	5.45133e-07	-0.31784	0.829	0.765	0.0259718	2.32358e-08	-0.431276	0.766	0.765	0.00110703	0.000185513	-0.224668	0.857	0.765	1	0.00327574	-0.222402	0.81	0.739	1
ENSMUSG00000032897	Nfyc	5.47943e-07	-0.0197201	0.252	0.116	0.0261056	0.00110433	-0.0462998	0.177	0.111	1	0.00414674	-0.0536901	0.252	0.128	1	3.34582e-07	0.00356654	0.227	0.109	0.0159405
ENSMUSG00000035439	Haus8	5.47981e-07	-0.00425632	0.246	0.102	0.0261075	3.76229e-06	0.0272043	0.187	0.071	0.179247	5.61807e-09	0.0565384	0.348	0.119	0.000267662	5.16097e-07	0.044739	0.163	0.054	0.0245884
ENSMUSG00000032383	Ppib	5.48211e-07	0.0957163	0.971	0.881	0.0261184	0.345906	-0.0573044	0.977	0.924	1	1.65592e-05	-0.159932	0.983	0.947	0.788929	0.00178463	0.0876772	0.972	0.928	1
ENSMUSG00000000088	Cox5a	5.53572e-07	0.113902	0.842	0.544	0.0263738	2.33775e-08	0.139527	0.795	0.482	0.00111377	0.00552239	0.0846914	0.837	0.516	1	1.87115e-05	0.109018	0.792	0.52	0.891474
ENSMUSG00000021607	Mrpl36	5.57721e-07	-0.00270772	0.564	0.292	0.0265715	0.000639897	0.00827705	0.432	0.232	1	7.56082e-09	-0.00269945	0.535	0.255	0.00036022	1.01736e-07	0.03609	0.513	0.286	0.00484699
ENSMUSG00000003234	Abcf3	5.65937e-07	-0.0447923	0.315	0.167	0.0269629	0.0641247	-0.0837198	0.245	0.16	1	0.00906425	-0.0506875	0.295	0.146	1	0.0724834	-0.0688234	0.285	0.185	1
ENSMUSG00000081485	Gm12338	5.7015e-07	0.0656363	0.578	0.368	0.0271636	5.32501e-07	0.119096	0.471	0.255	0.02537	2.2107e-07	0.118147	0.645	0.359	0.0105325	0.0106053	0.0525878	0.529	0.366	1
ENSMUSG00000031835	Mbtps1	5.7124e-07	-0.0291	0.397	0.198	0.0272156	0.0959723	-0.0485397	0.353	0.201	1	1.70216e-05	0.00454418	0.446	0.201	0.810958	0.000174577	-0.0307502	0.293	0.161	1
ENSMUSG00000042831	Alkbh6	5.71489e-07	-0.016022	0.303	0.146	0.0272274	9.73859e-06	-0.00278982	0.365	0.189	0.463975	0.000309942	-0.0282962	0.277	0.119	1	0.0101287	-0.0363474	0.211	0.12	1
ENSMUSG00000074505	Fat3	5.73391e-07	0.00413889	0.19	0.077	0.0273181	0.00286519	-0.0121798	0.115	0.059	1	0.000137598	-0.0283903	0.18	0.087	1	0.0371223	-0.0417259	0.173	0.105	1
ENSMUSG00000031490	Eif4ebp1	5.74119e-07	-0.0330962	0.459	0.244	0.0273528	0.00577856	-0.0091048	0.215	0.109	1	9.71902e-06	-0.00645913	0.334	0.144	0.463043	0.00013003	0.0716676	0.411	0.187	1
ENSMUSG00000029467	Atp2a2	5.75679e-07	-0.0178861	0.662	0.391	0.0274271	0.637205	-0.187201	0.584	0.456	1	2.42212e-05	-0.00253502	0.656	0.389	1	0.0355852	-0.0165594	0.714	0.482	1
ENSMUSG00000031617	Tmem184c	5.8332e-07	0.00550113	0.206	0.079	0.0277911	0.00317641	0.0239713	0.153	0.055	1	1.3401e-05	-0.00301657	0.212	0.075	0.638464	0.000203892	0.0292484	0.173	0.062	1
ENSMUSG00000038486	Sv2a	5.84175e-07	-0.00755497	0.277	0.12	0.0278318	0.140234	-0.0546135	0.223	0.14	1	2.0886e-07	0.0296942	0.241	0.073	0.00995074	0.268278	-0.044192	0.271	0.166	1
ENSMUSG00000026860	Sh3glb2	5.87966e-07	0.00414527	0.334	0.146	0.0280125	0.208243	-0.00414517	0.243	0.123	1	0.0007594	-0.0153649	0.378	0.168	1	0.0118439	0.00123627	0.291	0.142	1
ENSMUSG00000097769	Snhg4	5.89726e-07	0.0235662	0.243	0.089	0.0280963	0.00486483	0.0471961	0.252	0.095	1	1.22147e-10	-0.00644979	0.32	0.124	5.81944e-06	9.56229e-06	0.0254206	0.207	0.081	0.455576
ENSMUSG00000028029	Aimp1	5.91713e-07	0.0478682	0.682	0.372	0.028191	2.19529e-05	0.0148322	0.557	0.313	1	9.46633e-09	0.0589026	0.687	0.357	0.000451004	0.00225244	-0.00515931	0.607	0.366	1
ENSMUSG00000008604	Ubqln4	5.93383e-07	0.000625405	0.151	0.063	0.0282705	0.395065	-0.0202358	0.112	0.061	1	0.0013407	-0.0223027	0.173	0.081	1	0.023424	-0.0175433	0.107	0.058	1
ENSMUSG00000068739	Sars	6.05389e-07	0.0630511	0.572	0.263	0.0288426	4.87162e-09	0.0415007	0.45	0.215	0.000232099	3.40098e-18	0.123851	0.574	0.211	1.62033e-13	0.00515222	0.0115405	0.46	0.252	1
ENSMUSG00000020075	Ddx21	6.06893e-07	-0.0282225	0.491	0.276	0.0289142	0.0144711	-0.0307251	0.452	0.259	1	0.000174592	0.0100595	0.533	0.264	1	1.99159e-05	0.000959546	0.449	0.24	0.948851
ENSMUSG00000028127	Abcd3	6.07619e-07	-0.0862767	0.413	0.242	0.0289488	0.138887	-0.0711016	0.36	0.232	1	0.0339944	-0.0490785	0.431	0.223	1	0.239196	-0.0910447	0.413	0.278	1
ENSMUSG00000037300	Ttc13	6.13339e-07	-0.0191216	0.444	0.228	0.0292213	0.111678	-0.0952905	0.441	0.29	1	6.47291e-06	-0.0410976	0.507	0.267	0.308389	0.00319339	-0.0495151	0.425	0.26	1
ENSMUSG00000054304	D130007C19Rik	6.14148e-07	-0.0245502	0.184	0.094	0.0292599	NA	NA	NA	NA	NA	6.58561e-09	0.0139122	0.151	0.041	0.000313758	0.019653	-0.033376	0.249	0.133	1
ENSMUSG00000038495	Otud7b	6.17292e-07	-0.0261368	0.347	0.175	0.0294096	0.254715	-0.0963467	0.261	0.178	1	0.00275554	-0.0609498	0.347	0.173	1	0.000336849	-0.0370181	0.303	0.169	1
ENSMUSG00000030604	Zfp626	6.19029e-07	-0.0559959	0.187	0.107	0.0294924	NA	NA	NA	NA	NA	0.000454387	-0.0507438	0.205	0.101	1	0.0466974	-0.0471633	0.109	0.073	1
ENSMUSG00000036644	Tbc1d9b	6.23865e-07	-0.0214974	0.442	0.226	0.0297228	0.0177724	-0.0316221	0.335	0.183	1	1.09224e-08	0.0573786	0.594	0.273	0.000520375	0.00639502	-0.0423877	0.343	0.201	1
ENSMUSG00000037190	Cyb561d2	6.26735e-07	-0.0358302	0.423	0.209	0.0298595	0.00115801	0.0151246	0.327	0.149	1	8.42475e-05	-0.0343112	0.384	0.179	1	0.00122938	-0.00461452	0.367	0.185	1
ENSMUSG00000020850	Prpf8	6.27839e-07	-0.023678	0.523	0.277	0.0299121	0.00831645	-0.0477523	0.471	0.287	1	0.00930494	-0.00225142	0.642	0.343	1	6.73325e-05	0.0407148	0.488	0.257	1
ENSMUSG00000032812	Arap1	6.38135e-07	-0.0481421	0.448	0.257	0.0304027	0.0585425	-0.0272268	0.334	0.19	1	6.04895e-08	0.03547	0.468	0.187	0.0028819	0.0121587	-0.00208886	0.323	0.176	1
ENSMUSG00000032870	Smap2	6.4412e-07	-0.208063	0.964	0.941	0.0306878	1.30117e-31	-0.522649	0.922	0.921	6.19917e-27	0.000156228	-0.140502	0.972	0.912	1	0.000642729	-0.105535	0.968	0.924	1
ENSMUSG00000053460	Ggcx	6.45507e-07	-0.0069797	0.173	0.074	0.0307539	NA	NA	NA	NA	NA	0.00182182	-0.0333805	0.145	0.071	1	0.00266149	-0.0177007	0.153	0.083	1
ENSMUSG00000028016	Ints12	6.53414e-07	-0.0132709	0.235	0.107	0.0311306	0.000681685	0.007434	0.172	0.086	1	2.43652e-07	0.0001986	0.299	0.122	0.0116083	1.27125e-06	0.0310092	0.248	0.1	0.0605662
ENSMUSG00000001542	Ell2	6.56594e-07	0.036713	0.166	0.043	0.0312821	NA	NA	NA	NA	NA	3.56119e-08	0.0472076	0.138	0.023	0.00169666	NA	NA	NA	NA	NA
ENSMUSG00000024026	Glo1	6.58975e-07	-0.025098	0.403	0.207	0.0313955	0.0275957	-0.0370366	0.56	0.354	1	0.000674382	-0.040699	0.432	0.228	1	0.00386976	-0.0392188	0.408	0.246	1
ENSMUSG00000058351	Smim4	6.61949e-07	0.0472619	0.295	0.107	0.0315372	4.28348e-08	0.0501109	0.276	0.096	0.00204078	6.95819e-15	0.0788173	0.414	0.124	3.31509e-10	0.000856204	0.0202545	0.252	0.106	1
ENSMUSG00000040560	Wdr7	6.63687e-07	-0.000560957	0.158	0.057	0.03162	NA	NA	NA	NA	NA	1.76168e-08	0.0147234	0.207	0.065	0.000839316	0.0782051	0.01365	0.138	0.057	1
ENSMUSG00000096954	Gdap10	6.68586e-07	-0.000850391	0.161	0.066	0.0318534	NA	NA	NA	NA	NA	2.62841e-05	0.0105989	0.121	0.033	1	0.168898	-3.3586e-05	0.126	0.06	1
ENSMUSG00000038398	Upf3a	6.72834e-07	0.00146642	0.246	0.101	0.0320558	0.0334276	-0.00650328	0.115	0.058	1	0.0138331	-0.0271003	0.28	0.118	1	0.00322485	-0.0347463	0.173	0.098	1
ENSMUSG00000083594	Gm13722	6.76165e-07	-0.357069	0.856	0.809	0.0322145	0.00175271	-0.294993	0.754	0.67	1	0.131934	-0.273867	0.586	0.45	1	0.149166	-0.213653	0.746	0.663	1
ENSMUSG00000026878	Rab14	6.78805e-07	-0.264746	0.944	0.91	0.0323403	2.623e-14	-0.396341	0.933	0.92	1.24967e-09	3.39959e-08	-0.29208	0.967	0.938	0.00161967	1.94297e-06	-0.165166	0.959	0.923	0.092569
ENSMUSG00000031887	Tradd	6.82286e-07	-0.0272836	0.242	0.12	0.0325062	0.0135924	-0.026096	0.229	0.124	1	0.0164442	-0.0218422	0.257	0.107	1	4.42654e-06	-0.00624466	0.201	0.094	0.210894
ENSMUSG00000091811	Inafm1	6.88718e-07	-0.00391658	0.276	0.121	0.0328126	0.00379726	-0.0283461	0.194	0.113	1	1.38781e-08	0.0183445	0.323	0.118	0.000661194	0.0419687	0.000996351	0.136	0.061	1
ENSMUSG00000018846	Pank3	6.89431e-07	0.00443584	0.386	0.178	0.0328465	0.00696824	-0.0311294	0.291	0.162	1	2.00967e-10	0.0274772	0.393	0.149	9.57468e-06	4.03381e-07	0.0202028	0.393	0.191	0.0192183
ENSMUSG00000022698	Naa50	6.90765e-07	0.0479876	0.48	0.211	0.0329101	0.00981816	0.0184173	0.432	0.218	1	7.1508e-10	-0.000300883	0.499	0.23	3.40686e-05	8.06581e-07	-0.00204394	0.466	0.249	0.0384279
ENSMUSG00000005804	Bloc1s6	6.91713e-07	-0.0292361	0.262	0.127	0.0329553	0.774729	-0.100508	0.201	0.144	1	6.93558e-05	-0.0262166	0.351	0.171	1	0.037321	-0.0566559	0.297	0.18	1
ENSMUSG00000019528	Gyg	6.94215e-07	0.0382691	0.349	0.142	0.0330745	0.000655878	0.00591388	0.244	0.112	1	6.19444e-17	0.0908251	0.491	0.18	2.95122e-12	5.23025e-06	-0.00694429	0.289	0.143	0.249185
ENSMUSG00000003226	Ranbp2	6.9793e-07	-0.0456149	0.441	0.241	0.0332515	0.0469436	-0.0867494	0.366	0.243	1	0.00105941	-0.0486248	0.481	0.252	1	0.00190947	0.0102417	0.414	0.226	1
ENSMUSG00000051768	Xrcc1	6.98477e-07	-0.00803458	0.199	0.089	0.0332776	0.18997	-0.0299059	0.148	0.086	1	0.0010591	-0.0174986	0.241	0.098	1	0.0119643	-0.003824	0.184	0.099	1
ENSMUSG00000001052	Sec24b	7.01059e-07	-0.0325744	0.336	0.163	0.0334006	0.0490302	-0.0789039	0.231	0.155	1	0.000448024	-0.0314398	0.392	0.182	1	0.00380804	-0.0121297	0.287	0.156	1
ENSMUSG00000023460	Rab12	7.05117e-07	-0.0359076	0.535	0.299	0.0335939	0.0194456	-0.0994742	0.462	0.308	1	0.000224894	-0.0360716	0.485	0.25	1	0.000169044	-0.0199857	0.501	0.306	1
ENSMUSG00000030753	Prkrir	7.05389e-07	-0.0524153	0.279	0.151	0.0336068	0.3282	-0.0652264	0.205	0.134	1	9.00898e-05	-0.059733	0.271	0.143	1	0.00444748	-0.0479797	0.245	0.155	1
ENSMUSG00000020326	Ccng1	7.05741e-07	0.0087915	0.31	0.138	0.0336236	0.036229	-0.0358884	0.26	0.146	1	5.09398e-06	0.0465485	0.428	0.159	0.242693	7.71484e-06	0.0210115	0.322	0.145	0.367558
ENSMUSG00000024833	Pola2	7.07153e-07	-0.0393916	0.216	0.11	0.0336909	0.00877993	-0.0331543	0.145	0.078	1	7.29971e-05	-0.0277483	0.196	0.089	1	0.0565352	-0.0337977	0.192	0.108	1
ENSMUSG00000015176	Nolc1	7.07857e-07	0.00297623	0.401	0.189	0.0337244	2.82139e-05	-0.0226548	0.318	0.165	1	0.000830536	0.0140983	0.46	0.212	1	0.00433718	0.0178047	0.359	0.183	1
ENSMUSG00000026627	Tmem206	7.10894e-07	-0.0506335	0.488	0.272	0.0338691	0.946881	-0.0959515	0.495	0.338	1	0.000494796	-0.00621642	0.437	0.197	1	0.0857479	-0.0542495	0.417	0.249	1
ENSMUSG00000014956	Ppp1cb	7.12269e-07	-0.0358236	0.516	0.278	0.0339346	0.000787815	-0.075148	0.398	0.25	1	9.05601e-06	-0.021209	0.526	0.271	0.431456	0.961679	-0.0405271	0.428	0.271	1
ENSMUSG00000071662	Polr2g	7.13131e-07	0.0155651	0.678	0.375	0.0339757	4.09218e-07	0.0349189	0.594	0.331	0.0194964	0.522454	-0.0453741	0.56	0.296	1	1.32982e-05	0.0368314	0.7	0.424	0.633565
ENSMUSG00000035969	Rusc2	7.18924e-07	0.0206199	0.116	0.032	0.0342517	NA	NA	NA	NA	NA	NA	NA	NA	NA	NA	NA	NA	NA	NA	NA
ENSMUSG00000104910	Gm43331	7.20119e-07	-0.00585777	0.131	0.06	0.0343086	NA	NA	NA	NA	NA	1.33457e-05	-0.0121083	0.199	0.082	0.635828	NA	NA	NA	NA	NA
ENSMUSG00000024955	Esrra	7.2038e-07	-0.0562922	0.244	0.132	0.034321	0.0192206	-0.0566112	0.141	0.105	1	9.17441e-07	-0.0299273	0.266	0.121	0.0437096	0.15328	-0.0343784	0.212	0.116	1
ENSMUSG00000072844	G530011O06Rik	7.2369e-07	0.0144375	0.622	0.356	0.0344788	NA	NA	NA	NA	NA	5.36294e-06	-0.0219516	0.198	0.091	0.255506	0.000960711	-0.0615135	0.281	0.199	1
ENSMUSG00000042558	Adprhl2	7.23938e-07	-0.0514773	0.362	0.196	0.0344906	0.00194394	-0.0580892	0.241	0.145	1	0.0215441	-0.0502467	0.375	0.187	1	0.00990928	-0.0239986	0.337	0.194	1
ENSMUSG00000105728	Gm42819	7.24066e-07	-0.0500045	0.198	0.107	0.0344967	NA	NA	NA	NA	NA	0.228621	-0.0231587	0.198	0.083	1	0.345016	-0.0194789	0.112	0.061	1
ENSMUSG00000034801	Sos2	7.24665e-07	-0.0506558	0.329	0.166	0.0345252	0.414781	-0.0600698	0.209	0.129	1	3.07806e-07	-0.0237672	0.358	0.159	0.0146648	0.0774788	-0.0223638	0.276	0.151	1
ENSMUSG00000097731	2700016F22Rik	7.26393e-07	-0.0129208	0.315	0.145	0.0346075	0.0318047	-0.0873999	0.229	0.161	1	0.0042716	-0.0261434	0.358	0.175	1	0.420148	-0.0379956	0.269	0.167	1
ENSMUSG00000025268	Maged2	7.27611e-07	-0.0152752	0.275	0.127	0.0346656	0.000221807	0.0226251	0.169	0.063	1	5.10436e-07	0.0107709	0.247	0.098	0.0243187	0.296434	-0.0378462	0.296	0.172	1
ENSMUSG00000005312	Ubqln1	7.35633e-07	-0.00216029	0.441	0.215	0.0350478	0.736813	-0.305373	0.464	0.348	1	3.87166e-06	-0.00326582	0.496	0.243	0.184457	0.00147308	-0.0207734	0.418	0.231	1
ENSMUSG00000058258	Idi1	7.36182e-07	0.0461012	0.157	0.034	0.0350739	1.14335e-05	0.0339436	0.127	0.04	0.544726	5.24389e-08	0.0498984	0.177	0.028	0.00249835	8.00782e-05	0.074129	0.245	0.086	1
ENSMUSG00000032171	Pin1	7.47302e-07	-0.0229525	0.495	0.268	0.0356037	0.000456677	-0.0142956	0.436	0.246	1	5.4316e-08	-0.0148647	0.555	0.283	0.00258778	0.00123473	-0.0124839	0.47	0.28	1
ENSMUSG00000046791	2410016O06Rik	7.49521e-07	0.0090341	0.398	0.175	0.0357094	0.0722748	-0.0989307	0.306	0.21	1	0.0059885	-0.0775503	0.344	0.189	1	0.025964	-0.0466881	0.387	0.226	1
ENSMUSG00000031109	Enox2	7.53537e-07	-0.00805458	0.146	0.061	0.0359008	NA	NA	NA	NA	NA	0.00155779	-0.0170954	0.18	0.075	1	0.0448371	-0.0183318	0.106	0.058	1
ENSMUSG00000033972	Zfp944	7.5775e-07	-0.0510615	0.171	0.097	0.0361015	0.117311	-0.0401239	0.137	0.088	1	0.00290174	-0.0153313	0.19	0.081	1	0.793751	-0.0429787	0.139	0.089	1
ENSMUSG00000022305	Lrp12	7.60248e-07	0.00289639	0.239	0.1	0.0362205	0.00177005	0.0278947	0.175	0.065	1	4.35097e-11	0.0514684	0.266	0.071	2.07293e-06	4.78579e-07	0.0107366	0.233	0.102	0.022801
ENSMUSG00000097582	Gm26527	7.61993e-07	0.0970612	0.763	0.46	0.0363036	4.25217e-09	0.256595	0.769	0.436	0.000202586	0.0101211	-0.0345741	0.86	0.688	1	0.0996622	0.0823873	0.898	0.758	1
ENSMUSG00000074797	Itpa	7.64225e-07	-0.0351881	0.316	0.157	0.03641	0.0200117	-0.0398549	0.247	0.133	1	0.0592022	-0.0910857	0.365	0.202	1	7.18917e-05	-0.022504	0.269	0.142	1
ENSMUSG00000027067	Ssrp1	7.67923e-07	0.0298576	0.508	0.247	0.0365861	2.81458e-05	0.015326	0.456	0.239	1	4.84287e-06	-0.000337256	0.577	0.287	0.230729	0.00180265	0.0188284	0.473	0.261	1
ENSMUSG00000039218	Srrm2	7.68964e-07	-0.294702	0.953	0.935	0.0366357	2.90495e-19	-0.375969	0.945	0.936	1.384e-14	7.7864e-09	-0.24056	0.969	0.948	0.000370968	1.63745e-06	-0.214278	0.961	0.935	0.0780129
ENSMUSG00000002768	Mea1	7.74669e-07	0.0311147	0.428	0.182	0.0369076	3.82711e-06	0.0424284	0.321	0.141	0.182335	1.95326e-08	0.00583929	0.428	0.175	0.00093059	1.66778e-08	0.039643	0.327	0.155	0.00079458
ENSMUSG00000039523	Cep104	7.76938e-07	-0.00605404	0.226	0.093	0.0370156	0.788492	-0.0763857	0.121	0.095	1	2.67147e-05	0.00409124	0.257	0.094	1	0.0210532	-0.0152071	0.171	0.083	1
ENSMUSG00000038286	Bphl	7.77893e-07	0.0114564	0.33	0.144	0.0370612	9.92432e-06	-0.00781786	0.2	0.101	0.472824	1.70855e-05	-0.0323213	0.3	0.141	0.814005	0.000199233	-0.00961455	0.273	0.141	1
ENSMUSG00000021822	Plau	7.81088e-07	0.0479754	0.229	0.083	0.0372134	0.800543	-0.1376	0.267	0.208	1	1.07094e-12	0.121435	0.378	0.107	5.10227e-08	2.85486e-06	0.132462	0.409	0.202	0.136014
ENSMUSG00000037225	Fgf2	7.82365e-07	0.0710794	0.162	0.026	0.0372742	NA	NA	NA	NA	NA	1.20352e-10	0.0907601	0.166	0.024	5.73392e-06	NA	NA	NA	NA	NA
ENSMUSG00000028772	Zcchc17	7.82697e-07	-0.0216765	0.456	0.227	0.0372901	0.00555355	-0.0678662	0.38	0.234	1	2.20558e-05	-0.0358064	0.496	0.236	1	0.00347171	-0.0220886	0.448	0.249	1
ENSMUSG00000006010	BC003331	7.91504e-07	-0.0456831	0.501	0.286	0.0377096	0.430916	-0.117624	0.359	0.25	1	1.04304e-10	-0.00880389	0.415	0.183	4.96934e-06	0.000317916	-0.0384148	0.472	0.267	1
ENSMUSG00000014418	Hps5	7.92488e-07	-0.0299789	0.29	0.142	0.0377565	0.278216	-0.105067	0.285	0.199	1	0.176559	-0.156872	0.509	0.358	1	0.29177	-0.0922634	0.418	0.267	1
ENSMUSG00000021957	Tkt	7.95558e-07	0.185664	0.824	0.451	0.0379027	0.0163428	0.0631328	0.705	0.442	1	0.000212775	0.0593562	0.806	0.548	1	0.000439793	0.101747	0.793	0.533	1
ENSMUSG00000040446	Rprd1a	7.9749e-07	-0.0460501	0.276	0.146	0.0379948	0.48975	-0.0684895	0.184	0.122	1	0.000568713	-0.0686922	0.286	0.157	1	0.0581306	-0.0676495	0.287	0.173	1
ENSMUSG00000001524	Gtf2h4	7.9867e-07	-0.0255468	0.224	0.113	0.038051	0.000962529	-0.0397829	0.171	0.102	1	7.31175e-07	-0.0223403	0.221	0.094	0.0348354	5.52728e-06	0.00981417	0.208	0.094	0.263336
ENSMUSG00000026179	Pnkd	8.14082e-07	0.00406265	0.537	0.275	0.0387853	0.000439698	-0.00610114	0.441	0.246	1	0.000139008	-0.0275989	0.54	0.278	1	0.00227185	-0.0190065	0.478	0.285	1
ENSMUSG00000024130	Abca3	8.15444e-07	-0.0419404	0.218	0.128	0.0388502	0.0256473	-0.0310154	0.149	0.093	1	4.50902e-07	0.00293775	0.244	0.09	0.0214823	0.000278981	-0.0514897	0.277	0.175	1
ENSMUSG00000030505	Prmt3	8.16535e-07	-0.0103278	0.237	0.099	0.0389022	0.00627017	-0.0922226	0.256	0.173	1	0.00010271	-0.0344756	0.194	0.092	1	0.000643714	0.00151319	0.202	0.098	1
ENSMUSG00000044792	Isca1	8.25046e-07	0.0291103	0.195	0.084	0.0393076	0.0439724	-0.0182688	0.109	0.069	1	8.30664e-06	0.0584028	0.274	0.114	0.395753	0.200391	-0.0143063	0.131	0.074	1
ENSMUSG00000075229	Ccdc58	8.25276e-07	0.00502506	0.212	0.081	0.0393186	0.00221184	0.00335838	0.18	0.077	1	0.000735596	-0.000772466	0.221	0.084	1	0.027989	0.00084602	0.205	0.097	1
ENSMUSG00000090136	Gm10177	8.2765e-07	0.150761	0.843	0.548	0.0394317	3.18605e-06	0.0591606	0.468	0.29	0.151793	6.34896e-10	0.26147	0.728	0.4	3.02484e-05	0.000167495	0.176099	0.831	0.518	1
ENSMUSG00000039683	Sdk1	8.32822e-07	0.0113854	0.217	0.084	0.0396781	NA	NA	NA	NA	NA	NA	NA	NA	NA	NA	NA	NA	NA	NA	NA
ENSMUSG00000032485	Scap	8.34816e-07	-0.0395295	0.299	0.152	0.0397731	0.0767681	-0.041534	0.239	0.135	1	3.53613e-07	-0.00405886	0.359	0.152	0.0168472	7.24366e-05	-0.0135168	0.306	0.158	1
ENSMUSG00000089810	Gm16536	8.42772e-07	-0.0344513	0.126	0.065	0.0401522	NA	NA	NA	NA	NA	0.0506	-0.0339234	0.103	0.054	1	0.0689443	-0.00714531	0.116	0.066	1
ENSMUSG00000027508	Pag1	8.4886e-07	-0.277267	0.913	0.869	0.0404423	5.52382e-07	-0.336998	0.883	0.86	0.0263172	0.00018482	-0.28577	0.933	0.898	1	5.12246e-05	-0.197149	0.932	0.897	1
ENSMUSG00000018363	Smurf2	8.56697e-07	-0.0518546	0.314	0.17	0.0408156	0.313851	-0.11288	0.251	0.179	1	0.00637266	-0.0772512	0.379	0.221	1	2.88418e-05	-0.0273602	0.327	0.186	1
ENSMUSG00000060098	Prmt7	8.59097e-07	-0.0480131	0.276	0.148	0.0409299	0.0507159	-0.0635833	0.191	0.12	1	0.00188239	-0.0195733	0.182	0.087	1	0.241769	-0.0291966	0.255	0.137	1
ENSMUSG00000019790	Stxbp5	8.6093e-07	-0.0922276	0.353	0.208	0.0410173	0.762185	-0.0918428	0.241	0.171	1	0.000266375	-0.0145882	0.401	0.18	1	0.0028417	-0.0366973	0.319	0.18	1
ENSMUSG00000031967	Afg3l1	8.69948e-07	-0.0640965	0.466	0.271	0.041447	0.000700737	-0.0635142	0.381	0.231	1	0.00125015	-0.0138804	0.443	0.211	1	0.00814661	-0.0352039	0.455	0.274	1
ENSMUSG00000048234	Rnf149	8.7819e-07	0.0380283	0.228	0.103	0.0418396	0.0082072	0.0293652	0.12	0.05	1	3.15008e-08	0.0784806	0.322	0.143	0.00150079	0.000954854	0.0608389	0.18	0.073	1
ENSMUSG00000070738	Dgkd	8.84826e-07	0.153839	0.723	0.37	0.0421557	1.63686e-06	0.0920654	0.638	0.357	0.0779851	8.459e-09	0.0849127	0.663	0.324	0.000403012	0.0506053	0.0585528	0.555	0.306	1
ENSMUSG00000061411	Nol4l	8.85226e-07	-0.0785972	0.337	0.19	0.0421748	0.210033	-0.150643	0.289	0.23	1	2.36002e-06	-0.0557833	0.636	0.392	0.112439	0.0145833	-0.0923308	0.33	0.227	1
ENSMUSG00000025810	Nrp1	8.90625e-07	0.265317	0.891	0.58	0.0424321	4.70223e-22	0.342679	0.434	0.064	2.24028e-17	1.93598e-29	0.406608	0.365	0.017	9.2236e-25	2.35382e-32	0.534365	0.552	0.062	1.12143e-27
ENSMUSG00000078515	Ddi2	8.91548e-07	0.00998352	0.517	0.265	0.042476	0.000260839	-0.00894491	0.383	0.201	1	1.01024e-09	0.00473702	0.585	0.298	4.8131e-05	0.000145697	0.0192085	0.492	0.285	1
ENSMUSG00000029208	Guf1	8.92621e-07	-0.0261408	0.257	0.126	0.0425272	0.525743	-0.026698	0.117	0.066	1	2.29234e-05	-0.0276784	0.201	0.089	1	0.0425236	-0.0385778	0.228	0.129	1
ENSMUSG00000018669	Cdk5rap3	8.94782e-07	-0.0515526	0.508	0.281	0.0426301	0.00192922	-0.0586833	0.59	0.388	1	0.627876	-0.061477	0.554	0.328	1	0.504107	-0.0888514	0.464	0.304	1
ENSMUSG00000022820	Ndufb4	9.00638e-07	0.0589246	0.218	0.097	0.0429091	0.184898	0.0330473	0.146	0.076	1	3.64046e-08	0.160517	0.603	0.283	0.00173442	0.00084531	0.069955	0.2	0.102	1
ENSMUSG00000062867	Impdh2	9.04409e-07	0.0494262	0.464	0.192	0.0430887	3.84815e-06	0.0489733	0.408	0.196	0.183337	1.86035e-06	-0.000849472	0.507	0.236	0.0886327	6.52928e-07	0.056213	0.417	0.201	0.0311075
ENSMUSG00000052906	Ubxn8	9.1213e-07	-0.0117911	0.292	0.139	0.0434566	0.990132	-0.0428733	0.209	0.118	1	0.000123069	-0.0258863	0.274	0.129	1	2.78727e-06	0.0150387	0.247	0.122	0.132794
ENSMUSG00000017210	Med24	9.13374e-07	-0.0165368	0.114	0.054	0.0435159	NA	NA	NA	NA	NA	8.67354e-07	0.000501479	0.124	0.047	0.0413233	0.00248414	-0.0215265	0.107	0.058	1
ENSMUSG00000002660	Clpp	9.14509e-07	-0.0206231	0.366	0.184	0.0435699	0.0569759	-0.0097906	0.296	0.151	1	1.07247e-06	-0.00748268	0.428	0.185	0.0510959	2.23286e-06	0.0124214	0.345	0.17	0.10638
ENSMUSG00000015027	Galns	9.16158e-07	0.0424597	0.164	0.046	0.0436485	5.05588e-06	0.0336335	0.213	0.081	0.240877	2.05414e-08	0.0130573	0.19	0.055	0.000978654	7.59057e-05	0.0241128	0.224	0.091	1
ENSMUSG00000030421	Uri1	9.20589e-07	-0.0113749	0.274	0.117	0.0438596	0.000249316	-0.0310039	0.137	0.079	1	3.97183e-05	-0.0190711	0.253	0.1	1	0.0594872	-0.0304974	0.247	0.139	1
ENSMUSG00000038909	Kat7	9.21872e-07	-0.0447237	0.405	0.22	0.0439208	0.0107575	-0.0835893	0.325	0.215	1	0.00486854	-0.0260871	0.527	0.271	1	0.0132208	-0.0127527	0.333	0.186	1
ENSMUSG00000024594	Prrc1	9.21873e-07	-0.0432245	0.334	0.173	0.0439208	0.00243455	-0.0580102	0.267	0.162	1	0.00407654	-0.071257	0.35	0.18	1	0.00548442	-0.0445291	0.285	0.17	1
ENSMUSG00000029110	Rnf4	9.29336e-07	-0.0366585	0.434	0.236	0.0442763	0.0235141	-0.106161	0.37	0.253	1	0.000448563	-0.0630513	0.538	0.313	1	0.00147356	-0.0477218	0.38	0.221	1
ENSMUSG00000041025	Iffo2	9.34203e-07	-0.0228724	0.234	0.107	0.0445082	0.0480191	-0.0271801	0.108	0.063	1	1.97533e-09	0.00869916	0.23	0.08	9.41107e-05	0.0159998	0.0114114	0.149	0.059	1
ENSMUSG00000028926	Cdk14	9.3645e-07	0.0155068	0.43	0.202	0.0446153	5.97482e-05	0.0421592	0.234	0.098	1	5.53569e-09	0.0501701	0.303	0.095	0.000263737	0.00759126	0.0110679	0.253	0.118	1
ENSMUSG00000037470	Uggt1	9.38162e-07	-0.0546653	0.454	0.256	0.0446968	0.389219	-0.158304	0.37	0.274	1	0.000292752	-0.0258595	0.569	0.306	1	0.00364671	-0.0401338	0.457	0.281	1
ENSMUSG00000020171	Yeats4	9.41776e-07	-0.0183645	0.635	0.367	0.044869	0.154308	-0.0811858	0.611	0.404	1	0.356127	-0.111573	0.706	0.492	1	0.000132744	-0.00020105	0.607	0.372	1
ENSMUSG00000028405	Aco1	9.42073e-07	-0.0115054	0.201	0.088	0.0448832	0.0270225	-0.025697	0.161	0.089	1	8.07942e-06	-0.0228823	0.202	0.078	0.384928	0.000375175	-0.000641178	0.208	0.095	1
ENSMUSG00000028962	Slc4a2	9.42442e-07	-0.048353	0.334	0.173	0.0449008	0.142825	-0.0957143	0.265	0.177	1	4.96907e-06	-0.0288401	0.39	0.184	0.236742	0.146439	-0.0315848	0.349	0.192	1
ENSMUSG00000020253	Ppm1m	9.4447e-07	-0.0340782	0.388	0.195	0.0449974	5.05576e-07	0.00942528	0.294	0.134	0.0240872	2.1651e-07	-0.00697235	0.37	0.159	0.0103152	0.014402	-0.00199721	0.333	0.178	1
ENSMUSG00000040612	Ildr2	9.53564e-07	-0.0198841	0.336	0.16	0.0454306	NA	NA	NA	NA	NA	NA	NA	NA	NA	NA	0.00295485	0.0348615	0.499	0.265	1
ENSMUSG00000072847	A530017D24Rik	9.57849e-07	-0.00894722	0.149	0.066	0.0456348	NA	NA	NA	NA	NA	0.0015808	-0.0131554	0.14	0.06	1	NA	NA	NA	NA	NA
ENSMUSG00000031776	Arl2bp	9.58422e-07	0.0138822	0.206	0.079	0.0456621	2.83996e-06	0.0518885	0.224	0.079	0.135304	4.88184e-09	-0.0099142	0.267	0.104	0.000232586	0.00323348	0.0107319	0.19	0.079	1
ENSMUSG00000106149	Gm43430	9.59673e-07	-0.0145123	0.224	0.1	0.0457217	0.0746895	-0.0243746	0.125	0.071	1	1.32778e-05	-0.00658328	0.247	0.107	0.632593	0.00031114	-0.00641712	0.222	0.108	1
ENSMUSG00000034820	Cpsf7	9.6019e-07	-0.025051	0.332	0.164	0.0457463	0.0172762	-0.0622626	0.212	0.141	1	0.0023922	-0.0599771	0.334	0.165	1	0.00367526	-0.039284	0.271	0.153	1
ENSMUSG00000047804	Akap10	9.66614e-07	-0.0207491	0.327	0.157	0.0460524	0.145119	-0.0525716	0.226	0.138	1	0.000136442	-0.0163671	0.369	0.158	1	0.000819373	-0.0274856	0.258	0.131	1
ENSMUSG00000034563	Ccpg1	9.67488e-07	-0.00784937	0.549	0.345	0.046094	0.281106	-0.13791	0.299	0.252	1	4.54177e-05	0.0312079	0.593	0.344	1	0.570834	-0.0175524	0.506	0.362	1
ENSMUSG00000029173	Sepsecs	9.72399e-07	-0.00312646	0.11	0.04	0.046328	NA	NA	NA	NA	NA	0.00744248	-0.00907602	0.118	0.048	1	NA	NA	NA	NA	NA
ENSMUSG00000024687	Osbp	9.73348e-07	-0.054121	0.373	0.203	0.0463732	0.0260297	-0.145471	0.293	0.224	1	0.000655992	-0.0444205	0.451	0.219	1	3.63061e-05	-0.0319342	0.323	0.173	1
ENSMUSG00000071711	Mpst	9.7418e-07	0.0221674	0.316	0.124	0.0464129	0.000263041	0.0186296	0.195	0.08	1	2.06511e-11	0.0706936	0.365	0.109	9.83882e-07	0.00356658	0.00168492	0.243	0.101	1
ENSMUSG00000078572	1810043H04Rik	9.7693e-07	0.0503208	0.577	0.262	0.0465439	5.61507e-06	0.0934079	0.535	0.239	0.267519	7.05709e-09	0.126465	0.678	0.277	0.000336221	3.77724e-08	0.0278212	0.533	0.279	0.00179959
ENSMUSG00000103094	Gm37558	9.92838e-07	-0.00947291	0.211	0.089	0.0473018	0.0399404	-0.0401613	0.16	0.102	1	2.65384e-13	-0.0101434	0.317	0.125	1.26437e-08	0.0662842	-0.0168438	0.153	0.078	1
ENSMUSG00000014301	Pam16	9.93497e-07	-0.0293132	0.454	0.255	0.0473332	0.0141744	-0.0261857	0.411	0.223	1	2.2173e-07	0.0331398	0.527	0.243	0.0105639	0.041327	-0.0526366	0.387	0.248	1
ENSMUSG00000026064	Ptp4a1	9.96347e-07	0.00736034	0.461	0.22	0.0474689	0.000437609	0.0309756	0.386	0.184	1	1.70084e-10	0.0719964	0.501	0.194	8.10329e-06	0.000746731	0.00634332	0.364	0.191	1
ENSMUSG00000059534	Uqcr10	1.01124e-06	0.203004	0.843	0.491	0.0481784	4.7451e-07	0.187817	0.823	0.521	0.0226071	1.18186e-17	0.307721	0.852	0.455	5.63075e-13	2.40684e-06	0.154155	0.794	0.497	0.114669
ENSMUSG00000070691	Runx3	1.01972e-06	0.0578093	0.103	0.009	0.0485825	9.23756e-19	0.338536	0.274	0.007	4.40105e-14	1.25694e-08	0.0723392	0.11	0.007	0.000598845	NA	NA	NA	NA	NA
ENSMUSG00000102602	A930004J17Rik	1.03476e-06	-0.0305716	0.306	0.152	0.0492988	0.100127	-0.0538057	0.237	0.147	1	3.55213e-07	-0.0428727	0.347	0.164	0.0169234	2.95864e-05	-0.0589999	0.239	0.142	1
ENSMUSG00000031993	Snx19	1.03495e-06	-0.0272344	0.215	0.1	0.0493081	0.647867	-0.0445092	0.141	0.091	1	1.92294e-08	-0.00174115	0.246	0.098	0.000916148	0.0434419	-0.00492941	0.189	0.09	1
ENSMUSG00000004789	Dlst	1.03908e-06	-0.015115	0.376	0.18	0.0495048	6.79524e-05	-0.00449312	0.363	0.18	1	0.0602567	-0.0426265	0.431	0.219	1	0.00153246	-0.0213359	0.308	0.17	1
ENSMUSG00000040043	Rbms2	1.04136e-06	0.0266876	0.193	0.062	0.0496135	0.00130072	0.0617739	0.187	0.054	1	1.19111e-11	0.0531844	0.292	0.07	5.67481e-07	0.00118377	0.0202839	0.174	0.067	1
ENSMUSG00000001964	Emd	1.04471e-06	-0.0245931	0.45	0.234	0.0497733	1.63673e-05	-0.00999999	0.325	0.169	0.779787	6.37634e-05	-0.027995	0.445	0.216	1	0.00183735	-0.0144694	0.403	0.226	1
ENSMUSG00000026687	Aldh9a1	1.04873e-06	-0.0111699	0.338	0.154	0.0499644	NA	NA	NA	NA	NA	0.00164013	-0.053638	0.19	0.103	1	0.0142409	-0.0162669	0.185	0.092	1
ENSMUSG00000039230	Tbcd	1.05037e-06	0.0286623	0.214	0.064	0.0500427	0.000861287	0.02179	0.165	0.064	1	5.01496e-09	-0.00361556	0.226	0.073	0.000238928	0.000106001	0.00144171	0.148	0.063	1
ENSMUSG00000026970	Rbms1	1.05054e-06	0.0169301	0.392	0.164	0.0500509	0.000554898	0.0265097	0.229	0.095	1	0.000417718	-0.0860503	0.42	0.25	1	4.54023e-07	0.0506242	0.218	0.081	0.021631
ENSMUSG00000029401	Rilpl2	1.05674e-06	0.0378206	0.251	0.092	0.0503463	0.0248142	-0.0232185	0.166	0.096	1	2.10833e-05	-0.0324181	0.325	0.148	1	1.61819e-06	0.0512935	0.199	0.073	0.0770956
ENSMUSG00000073563	Csnk1g3	1.05825e-06	-0.0076881	0.365	0.174	0.0504183	6.3765e-05	0.0010278	0.313	0.152	1	3.53828e-07	-0.0119999	0.435	0.203	0.0168574	0.0100555	-0.00774342	0.317	0.159	1
ENSMUSG00000029777	Gars	1.064e-06	0.0430368	0.423	0.176	0.0506923	0.0454158	-0.0176027	0.25	0.136	1	0.000805917	-0.00274978	0.356	0.152	1	6.32364e-05	0.0187712	0.353	0.171	1
ENSMUSG00000102277	A130050O07Rik	1.06449e-06	-0.0190395	0.221	0.1	0.0507157	0.451224	-0.0689623	0.132	0.102	1	0.0999893	-0.0135808	0.135	0.053	1	0.5383	-0.0376026	0.159	0.098	1
ENSMUSG00000001419	Mef2d	1.06574e-06	0.033646	0.293	0.111	0.0507749	0.000937132	0.055146	0.217	0.077	1	3.15123e-10	0.0384682	0.302	0.095	1.50134e-05	0.00117525	0.0142706	0.197	0.087	1
ENSMUSG00000041168	Lonp1	1.07211e-06	0.00714614	0.263	0.11	0.0510784	0.107716	-0.0234489	0.205	0.106	1	1.9223e-05	0.00847808	0.311	0.13	0.915841	0.0116974	-0.00453303	0.237	0.114	1
ENSMUSG00000048677	Tpcn2	1.07557e-06	0.0372001	0.168	0.045	0.0512433	3.90939e-07	0.075935	0.202	0.049	0.0186255	1.78192e-08	0.0518417	0.257	0.066	0.00084896	0.0194294	0.0324126	0.171	0.061	1
ENSMUSG00000038299	Wdr36	1.07986e-06	-0.0201208	0.207	0.094	0.0514477	0.23315	-0.0158077	0.14	0.071	1	8.6762e-05	-0.0111726	0.216	0.083	1	0.0157103	0.0262585	0.21	0.085	1
ENSMUSG00000031353	Rbbp7	1.08012e-06	0.00210344	0.536	0.274	0.0514601	0.0410561	-0.00824386	0.483	0.27	1	0.000158242	0.00637491	0.532	0.263	1	0.000347882	0.0118929	0.499	0.282	1
ENSMUSG00000015749	Anp32e	1.09712e-06	-0.0260181	0.514	0.276	0.0522703	0.0331371	-0.0820348	0.505	0.314	1	3.71846e-05	-0.0276015	0.574	0.304	1	0.00108498	-0.0299037	0.506	0.307	1
ENSMUSG00000034620	Tmem5	1.10434e-06	-0.04151	0.404	0.214	0.0526142	9.62105e-06	-0.0293663	0.293	0.152	0.458376	0.00101482	-0.0388114	0.344	0.16	1	0.000582613	-0.0338272	0.38	0.214	1
ENSMUSG00000025373	Rnf41	1.11425e-06	-0.00158175	0.35	0.159	0.053086	0.000298259	-0.0622925	0.291	0.182	1	0.00127655	-0.0416215	0.437	0.222	1	3.91716e-05	0.0191036	0.306	0.145	1
ENSMUSG00000042354	Gnl3	1.11492e-06	-0.00592105	0.443	0.216	0.0531182	0.00166408	0.00847372	0.329	0.157	1	3.81588e-09	-0.0149358	0.446	0.201	0.0001818	3.21329e-07	0.0505493	0.396	0.191	0.0153091
ENSMUSG00000024360	Etf1	1.11775e-06	-0.0156044	0.501	0.267	0.0532529	2.47326e-05	-0.00956626	0.453	0.251	1	1.57959e-06	0.0431815	0.575	0.274	0.0752565	1.84031e-09	-0.0147003	0.477	0.265	8.7678e-05
ENSMUSG00000042502	Cd2bp2	1.12252e-06	0.0130939	0.302	0.128	0.0534802	0.000215251	0.0136557	0.268	0.117	1	5.87709e-06	-0.00266288	0.291	0.108	0.280002	1.89481e-05	-0.0144176	0.237	0.114	0.902743
ENSMUSG00000036167	Pphln1	1.12335e-06	-0.0132696	0.302	0.142	0.0535196	0.398734	-0.0943783	0.297	0.198	1	8.82339e-10	0.00357622	0.414	0.175	4.20373e-05	0.00186927	0.00734019	0.311	0.153	1
ENSMUSG00000026116	Tmem131	1.12451e-06	-0.0136717	0.528	0.28	0.053575	0.000414937	-0.0688504	0.348	0.22	1	5.71327e-07	0.0231437	0.53	0.258	0.0272198	0.000606453	0.00296952	0.49	0.268	1
ENSMUSG00000028639	Ybx1	1.13276e-06	0.212185	0.947	0.704	0.0539682	9.85333e-06	0.232455	0.945	0.744	0.469442	3.02834e-07	0.192437	0.946	0.717	0.0144279	2.5256e-14	0.255294	0.953	0.756	1.20327e-09
ENSMUSG00000104060	Gm37954	1.13917e-06	-0.4121	0.637	0.578	0.0542736	4.92702e-07	-0.541677	0.521	0.58	0.0234738	0.939321	-0.222099	0.585	0.446	1	0.375194	-0.247655	0.633	0.528	1
ENSMUSG00000058388	Phtf1	1.15568e-06	0.00588831	0.162	0.064	0.0550599	0.000368461	-0.00599244	0.138	0.069	1	8.16319e-06	0.0133496	0.196	0.068	0.388919	0.00015572	-0.0155178	0.153	0.072	1
ENSMUSG00000022452	Smdt1	1.16714e-06	0.0772391	0.813	0.535	0.0556059	4.51404e-08	0.195417	0.798	0.47	0.00215062	8.35204e-08	0.175902	0.823	0.489	0.00397916	0.0557287	0.106553	0.799	0.53	1
ENSMUSG00000034108	Ccs	1.16794e-06	-0.00522554	0.451	0.209	0.0556442	0.000125357	-0.0356828	0.37	0.204	1	3.27516e-08	-0.00734638	0.495	0.221	0.00156038	0.000985305	-0.0110223	0.387	0.208	1
ENSMUSG00000024085	Man2a1	1.17152e-06	0.00836403	0.258	0.109	0.0558145	0.0281136	-0.0191519	0.192	0.098	1	4.12515e-08	0.0421033	0.392	0.143	0.00196534	1.91919e-05	0.0381358	0.232	0.09	0.914361
ENSMUSG00000059456	Ptk2b	1.17314e-06	0.0091442	0.56	0.297	0.0558921	1.26162e-17	0.164867	0.371	0.093	6.01076e-13	1.1116e-08	0.0380894	0.532	0.238	0.0005296	0.0756091	-0.0058193	0.417	0.231	1
ENSMUSG00000039771	Polr2j	1.17736e-06	0.0202131	0.625	0.34	0.0560928	0.000803322	-0.00047031	0.562	0.313	1	0.00489914	-0.0426173	0.593	0.326	1	7.88829e-05	-0.0254607	0.57	0.353	1
ENSMUSG00000014470	Rnf166	1.18269e-06	-0.0595599	0.508	0.307	0.0563471	0.347645	-0.11106	0.365	0.253	1	0.000505783	-0.0596835	0.628	0.394	1	0.0017731	-0.0488129	0.461	0.289	1
ENSMUSG00000041219	Arhgap11a	1.19054e-06	-0.0302955	0.168	0.085	0.056721	0.0581458	-0.0649586	0.149	0.107	1	0.00127306	-0.016297	0.152	0.061	1	0.0349455	-0.016577	0.104	0.055	1
ENSMUSG00000020114	Cand1	1.19525e-06	-0.0184323	0.36	0.166	0.0569452	0.00126052	-0.0323335	0.274	0.154	1	1.15981e-09	-0.0046781	0.389	0.16	5.52568e-05	0.00467702	-0.0359196	0.291	0.168	1
ENSMUSG00000005674	Tomm40l	1.19874e-06	0.00421122	0.147	0.057	0.0571118	0.000388174	0.0118265	0.103	0.044	1	0.0479395	-0.00268837	0.106	0.036	1	NA	NA	NA	NA	NA
ENSMUSG00000031176	Dynlt3	1.20091e-06	0.0440178	0.572	0.282	0.0572151	1.47745e-07	0.0640938	0.576	0.295	0.007039	1.4645e-06	0.0421037	0.591	0.287	0.0697733	2.41609e-05	0.0523861	0.586	0.316	1
ENSMUSG00000046711	Hmga1	1.20368e-06	-0.0471606	0.499	0.289	0.0573468	0.0402315	-0.026875	0.438	0.248	1	3.88938e-05	0.0650914	0.712	0.413	1	0.0222902	-0.0281428	0.544	0.338	1
ENSMUSG00000036087	Slain2	1.20826e-06	-0.0396995	0.372	0.196	0.0575653	0.0104544	-0.0905667	0.282	0.186	1	0.000113814	-0.0541586	0.406	0.208	1	0.0243268	-0.0386811	0.323	0.189	1
ENSMUSG00000097660	Gm26762	1.20951e-06	0.0112374	0.19	0.066	0.0576245	0.0119675	0.0158285	0.179	0.069	1	1.22934e-11	0.0210984	0.255	0.081	5.85695e-07	0.755318	-0.00374644	0.142	0.066	1
ENSMUSG00000028278	Rragd	1.21501e-06	0.0604145	0.12	0.014	0.057887	NA	NA	NA	NA	NA	NA	NA	NA	NA	NA	NA	NA	NA	NA	NA
ENSMUSG00000020457	Drg1	1.21682e-06	-0.0430393	0.443	0.239	0.057973	0.0302031	-0.0788401	0.359	0.232	1	0.000261538	-0.0996503	0.437	0.267	1	0.000515655	-0.0150812	0.425	0.244	1
ENSMUSG00000039195	1110008P14Rik	1.22125e-06	0.0637567	0.202	0.057	0.0581838	9.73051e-10	0.0659519	0.169	0.045	4.63591e-05	1.89393e-10	0.0491692	0.184	0.044	9.02323e-06	2.41892e-05	0.0386698	0.127	0.047	1
ENSMUSG00000053007	Creb5	1.22984e-06	0.0382011	0.184	0.056	0.0585934	NA	NA	NA	NA	NA	NA	NA	NA	NA	NA	NA	NA	NA	NA	NA
ENSMUSG00000024472	Dcp2	1.24254e-06	-0.016455	0.312	0.15	0.0591985	0.0780035	-0.0516548	0.206	0.132	1	1.92041e-06	-0.0212473	0.409	0.183	0.0914943	0.000757398	-0.0446796	0.245	0.137	1
ENSMUSG00000038372	Gmds	1.24267e-06	-0.0182735	0.153	0.075	0.0592043	0.0399263	-0.0185221	0.124	0.066	1	0.000683472	-0.0127448	0.179	0.082	1	0.00379435	-0.0118806	0.179	0.09	1
ENSMUSG00000021764	Ndufs4	1.25814e-06	0.00640024	0.578	0.32	0.0599415	0.00600146	0.0112471	0.44	0.233	1	2.70283e-08	0.0423899	0.638	0.314	0.00128771	0.00327047	0.0257479	0.522	0.293	1
ENSMUSG00000002413	Braf	1.25979e-06	-0.065974	0.407	0.23	0.06002	0.039158	-0.0703973	0.226	0.147	1	2.49226e-05	-0.0339767	0.361	0.165	1	0.077101	-0.0594641	0.366	0.23	1
ENSMUSG00000027222	Pex16	1.25991e-06	-0.0335533	0.215	0.108	0.0600257	0.00209892	-0.0424246	0.156	0.094	1	2.58068e-06	-0.0348055	0.208	0.103	0.122951	1.47802e-05	-0.000705611	0.234	0.111	0.704175
ENSMUSG00000022329	Stk3	1.26386e-06	-0.0300892	0.209	0.104	0.060214	0.205273	-0.0151543	0.15	0.074	1	0.00483828	-0.0465326	0.205	0.102	1	0.126767	-0.0142381	0.162	0.089	1
ENSMUSG00000105071	Gm43336	1.2707e-06	0.0337578	0.232	0.075	0.0605398	4.07948e-05	0.0501564	0.193	0.067	1	3.99522e-07	0.0278287	0.263	0.106	0.0190344	0.0214661	0.0322005	0.132	0.045	1
ENSMUSG00000050621	Rps27rt	1.27332e-06	0.328935	0.393	0.203	0.0606647	1.65087e-05	0.540189	0.344	0.157	0.786522	7.42835e-21	0.907355	0.521	0.153	3.53909e-16	0.000105439	0.43627	0.377	0.206	1
ENSMUSG00000048833	Slc39a9	1.27458e-06	-0.0162359	0.247	0.117	0.0607249	0.00311446	-0.0439425	0.171	0.103	1	1.11705e-05	-0.0396626	0.26	0.119	0.532197	0.0089223	0.00742548	0.221	0.103	1
ENSMUSG00000106918	Mrpl33	1.27975e-06	0.123965	0.695	0.353	0.0609711	0.0998677	-0.0207454	0.711	0.463	1	1.38009e-12	0.25497	0.843	0.445	6.57518e-08	5.38013e-06	0.0911841	0.652	0.365	0.256325
ENSMUSG00000021096	Ppm1a	1.28321e-06	-0.0300028	0.373	0.186	0.0611362	0.0956297	-0.0499953	0.321	0.19	1	1.34608e-06	-0.0082168	0.406	0.185	0.0641313	0.000321054	-0.0294118	0.353	0.199	1
ENSMUSG00000028524	Sgip1	1.29095e-06	-0.0152406	0.437	0.256	0.0615045	0.795005	-0.202868	0.363	0.288	1	0.000533699	-0.0416628	0.561	0.308	1	0.000113956	-0.00364148	0.116	0.057	1
ENSMUSG00000028478	Clta	1.29682e-06	0.105017	0.99	0.959	0.0617845	0.000254183	0.122607	0.981	0.913	1	3.23068e-07	0.178012	0.991	0.916	0.0153919	5.27299e-05	0.114973	0.986	0.923	1
ENSMUSG00000024423	Impact	1.30942e-06	-0.0269469	0.453	0.239	0.0623848	0.0569182	-0.0271046	0.323	0.183	1	1.89519e-06	0.0146136	0.61	0.329	0.0902924	0.0174422	-0.0293648	0.524	0.325	1
ENSMUSG00000004054	Map3k11	1.31111e-06	-0.0313908	0.365	0.187	0.0624654	0.085693	-0.0523578	0.24	0.145	1	0.00278182	-0.0697518	0.372	0.202	1	0.000838607	-0.00850652	0.314	0.162	1
ENSMUSG00000036990	Otud4	1.33308e-06	-0.0122672	0.313	0.145	0.0635121	1.30375e-09	0.120361	0.407	0.15	6.21145e-05	1.01021e-07	0.00373345	0.375	0.151	0.00481294	2.98072e-05	-0.0126615	0.243	0.125	1
ENSMUSG00000026000	Lancl1	1.34015e-06	-0.0142979	0.222	0.095	0.0638486	0.192837	-0.0332482	0.139	0.084	1	0.00129164	-0.0230002	0.218	0.097	1	3.13872e-05	-0.0093492	0.213	0.098	1
ENSMUSG00000034354	Mtmr3	1.34582e-06	-0.055677	0.361	0.202	0.0641189	0.303942	-0.105064	0.254	0.185	1	2.25247e-05	-0.0301231	0.451	0.213	1	0.00202379	-0.030153	0.334	0.188	1
ENSMUSG00000074754	Gm561	1.34794e-06	0.0120114	0.478	0.234	0.0642198	0.000146995	-0.000252129	0.435	0.238	1	0.000278234	0.00832064	0.476	0.212	1	0.000770427	-0.038236	0.42	0.254	1
ENSMUSG00000081087	Rps15a-ps7	1.35103e-06	0.306845	0.765	0.634	0.0643672	0.825197	0.0234172	0.463	0.499	1	NA	NA	NA	NA	NA	6.76888e-21	0.440604	0.954	0.831	3.2249e-16
ENSMUSG00000014767	Tbp	1.35421e-06	-0.0662686	0.325	0.186	0.0645188	0.0674858	-0.0512772	0.134	0.092	1	0.000842407	-0.0559622	0.275	0.138	1	0.27491	-0.0261455	0.237	0.137	1
ENSMUSG00000001891	Ugp2	1.37727e-06	-0.0659119	0.492	0.279	0.0656172	0.311449	-0.0752028	0.399	0.255	1	6.95748e-06	-0.0568152	0.512	0.292	0.331475	9.45341e-06	-0.0066536	0.485	0.28	0.450389
ENSMUSG00000027203	Dut	1.38202e-06	0.0209549	0.122	0.032	0.0658438	0.00630474	0.00280104	0.164	0.079	1	NA	NA	NA	NA	NA	NA	NA	NA	NA	NA
ENSMUSG00000096188	Cmtm4	1.40619e-06	-0.00618674	0.36	0.174	0.066995	0.000602197	-0.0014218	0.153	0.069	1	2.88501e-06	-0.0250066	0.345	0.159	0.137451	1.22869e-05	0.00786618	0.312	0.158	0.585383
ENSMUSG00000020455	Trim11	1.4066e-06	-0.0649113	0.275	0.156	0.0670145	0.311942	-0.07326	0.21	0.145	1	0.000218194	-0.087538	0.316	0.174	1	2.13586e-05	-0.0434663	0.233	0.133	1
ENSMUSG00000031831	Dnaaf1	1.4125e-06	-0.0199825	0.113	0.052	0.0672959	NA	NA	NA	NA	NA	0.000814676	-0.00351578	0.118	0.046	1	NA	NA	NA	NA	NA
ENSMUSG00000089704	Galnt2	1.42453e-06	-0.0082198	0.286	0.132	0.0678689	0.0869869	-0.0564972	0.193	0.125	1	0.0012298	-0.0180012	0.344	0.17	1	0.103661	-0.0376265	0.201	0.125	1
ENSMUSG00000048154	Kmt2d	1.42806e-06	-0.34619	0.755	0.673	0.0680372	6.93689e-07	-0.41854	0.76	0.735	0.0330494	0.000332127	-0.222022	0.793	0.657	1	0.0467286	-0.196436	0.768	0.665	1
ENSMUSG00000022508	Bcl6	1.42917e-06	0.022734	0.153	0.049	0.0680899	NA	NA	NA	NA	NA	7.35159e-12	0.0647445	0.229	0.052	3.50252e-07	NA	NA	NA	NA	NA
ENSMUSG00000021224	Numb	1.42938e-06	-0.340618	0.712	0.653	0.0680998	2.82738e-19	-0.5787	0.769	0.821	1.34705e-14	0.00269639	-0.277175	0.681	0.6	1	2.6378e-07	-0.326049	0.755	0.738	0.0125673
ENSMUSG00000056076	Eif3b	1.43028e-06	0.0651738	0.594	0.287	0.0681428	0.0145209	-0.0211624	0.473	0.274	1	9.70355e-06	-0.00298701	0.597	0.311	0.462306	0.000825965	0.0339252	0.51	0.274	1
ENSMUSG00000064068	Mtx1	1.43728e-06	-0.0499282	0.381	0.199	0.0684764	0.00840586	-0.020444	0.336	0.179	1	0.0179865	-0.0835077	0.401	0.226	1	0.00584869	-0.0172843	0.385	0.204	1
ENSMUSG00000052681	Rap1b	1.46617e-06	-0.2727	0.893	0.833	0.0698526	8.79002e-08	-0.288961	0.872	0.784	0.00418783	0.000173346	-0.236136	0.905	0.828	1	0.0029811	-0.129782	0.925	0.829	1
ENSMUSG00000040351	Ankib1	1.46636e-06	-0.0173104	0.341	0.157	0.0698616	0.00428073	-0.0459409	0.238	0.138	1	5.68991e-06	-0.0112527	0.341	0.149	0.271085	0.0192944	-0.0206653	0.301	0.151	1
ENSMUSG00000037851	Iars	1.4733e-06	-0.0579306	0.327	0.177	0.0701923	0.101481	-0.0583904	0.21	0.134	1	0.00107139	-0.0422552	0.319	0.16	1	0.0117906	-0.0218636	0.293	0.161	1
ENSMUSG00000017858	Ift52	1.49104e-06	-0.0253704	0.314	0.151	0.0710376	0.00124405	-0.0231704	0.244	0.132	1	1.44311e-07	-0.0148356	0.337	0.14	0.0068754	0.386082	-0.0157035	0.258	0.146	1
ENSMUSG00000004633	Chn2	1.49152e-06	0.0327737	0.611	0.327	0.0710605	0.711116	-0.0790172	0.584	0.4	1	1.0322e-07	-0.0118094	0.544	0.286	0.00491772	0.00923188	-0.0344132	0.491	0.301	1
ENSMUSG00000024259	Slc25a46	1.50443e-06	-0.0252795	0.286	0.14	0.0716756	0.124452	-0.0610084	0.219	0.135	1	0.00361378	-0.0683692	0.281	0.144	1	0.0215227	-0.0227628	0.273	0.148	1
ENSMUSG00000028868	Wasf2	1.50731e-06	-0.278954	0.895	0.844	0.0718129	2.39787e-15	-0.466524	0.908	0.903	1.14242e-10	4.20382e-07	-0.280656	0.874	0.817	0.0200283	0.00161268	-0.181385	0.919	0.874	1
ENSMUSG00000071659	Hnrnpul2	1.50859e-06	0.00378745	0.543	0.285	0.0718737	0.174073	-0.0994485	0.467	0.311	1	0.0664357	-0.00651051	0.614	0.344	1	1.06447e-05	-0.0164689	0.482	0.294	0.507146
ENSMUSG00000032519	Slc25a38	1.51053e-06	-0.00979894	0.194	0.09	0.0719661	0.00472477	-0.0153565	0.152	0.08	1	0.375713	-0.0517503	0.17	0.093	1	0.0846706	-0.00605412	0.169	0.09	1
ENSMUSG00000038462	Uqcrfs1	1.51492e-06	0.0733518	0.713	0.375	0.0721751	1.11865e-05	0.0682491	0.62	0.325	0.532959	0.000991154	-0.0100226	0.691	0.393	1	5.79497e-05	0.0215508	0.64	0.385	1
ENSMUSG00000001995	Sipa1l2	1.51618e-06	-0.0191272	0.57	0.311	0.0722352	0.0158437	-0.0525574	0.377	0.232	1	9.08209e-05	0.0287893	0.566	0.277	1	1.21371e-07	0.0369994	0.446	0.23	0.00578247
ENSMUSG00000022898	Dscr3	1.54521e-06	-0.0227849	0.279	0.125	0.0736185	0.00105095	-0.00468318	0.194	0.094	1	4.49334e-08	0.000790168	0.267	0.103	0.00214076	1.04084e-05	0.00243267	0.234	0.11	0.495886
ENSMUSG00000028954	Nub1	1.5492e-06	-0.0153925	0.483	0.258	0.0738084	0.00334382	-0.0766784	0.321	0.214	1	3.76578e-07	-0.0258732	0.4	0.203	0.0179413	0.0890501	-0.0304371	0.367	0.202	1
ENSMUSG00000048351	Coa7	1.55054e-06	-0.0120935	0.156	0.066	0.0738725	NA	NA	NA	NA	NA	0.0024628	-0.0162636	0.135	0.062	1	0.0057731	0.0104243	0.121	0.054	1
ENSMUSG00000001424	Snd1	1.55453e-06	0.00350738	0.427	0.196	0.0740624	0.000424529	-0.0089967	0.292	0.155	1	3.52004e-06	0.0141679	0.512	0.239	0.167705	3.74221e-05	-0.0291253	0.36	0.205	1
ENSMUSG00000073643	Wdfy1	1.55453e-06	-0.0341896	0.415	0.22	0.0740624	0.0114883	-0.0789754	0.407	0.258	1	0.00110121	-0.0873683	0.507	0.301	1	0.0142086	0.0445357	0.609	0.348	1
ENSMUSG00000028973	Abcb8	1.55938e-06	0.0260417	0.185	0.059	0.0742935	1.11993e-05	0.0118183	0.123	0.048	0.53357	2.5417e-06	0.00586411	0.188	0.055	0.121094	0.0189928	0.0248502	0.147	0.061	1
ENSMUSG00000062127	Cttnbp2nl	1.58362e-06	-0.299596	0.851	0.799	0.0754483	0.000438062	-0.304875	0.846	0.795	1	0.0565066	-0.148219	0.913	0.771	1	0.0724007	-0.187188	0.841	0.771	1
ENSMUSG00000006442	Srm	1.58626e-06	-0.0169051	0.456	0.243	0.0755743	0.000531609	-0.0301024	0.356	0.204	1	1.19102e-08	-0.00745199	0.403	0.18	0.000567439	0.000216225	0.0339564	0.416	0.219	1
ENSMUSG00000006517	Mvd	1.59099e-06	0.0159223	0.113	0.036	0.0757995	NA	NA	NA	NA	NA	7.45444e-05	0.024686	0.233	0.076	1	0.00305232	0.0203522	0.121	0.043	1
ENSMUSG00000029559	2210016L21Rik	1.59211e-06	-0.0163224	0.455	0.225	0.0758527	0.00307773	-0.047931	0.315	0.191	1	0.000306045	-0.0153274	0.504	0.244	1	1.36177e-05	-0.00904783	0.385	0.209	0.648786
ENSMUSG00000025381	Cnpy2	1.59468e-06	0.091247	0.863	0.583	0.0759755	0.00404103	0.0857482	0.786	0.514	1	0.000572437	0.0113167	0.813	0.529	1	8.37305e-05	0.0513086	0.801	0.564	1
ENSMUSG00000001707	Eef1e1	1.59484e-06	-0.00906443	0.302	0.141	0.0759832	0.000881466	0.0234087	0.276	0.127	1	2.79999e-07	-0.0241174	0.367	0.16	0.01334	0.000429643	0.0220757	0.334	0.159	1
ENSMUSG00000024151	Msh2	1.6001e-06	-0.0320372	0.307	0.148	0.0762334	0.195153	-0.0222395	0.174	0.094	1	7.147e-05	-0.0289876	0.257	0.123	1	0.0187261	-0.0458881	0.249	0.142	1
ENSMUSG00000024985	Tcf7l2	1.60156e-06	-0.429639	0.596	0.585	0.0763031	3.91032e-11	-0.552664	0.419	0.539	1.86299e-06	0.955649	-0.287563	0.488	0.425	1	0.000324472	-0.292806	0.62	0.565	1
ENSMUSG00000033417	Cacul1	1.60903e-06	-0.0109489	0.273	0.127	0.0766589	0.00013855	-0.0229336	0.208	0.113	1	0.000954301	0.0101862	0.378	0.149	1	6.20854e-05	-0.00940469	0.259	0.131	1
ENSMUSG00000061950	Ppp4r1	1.62305e-06	-0.034978	0.29	0.138	0.0773269	0.204327	-0.0599546	0.214	0.137	1	0.0133663	-0.0719417	0.344	0.186	1	1.62744e-05	-0.017183	0.248	0.128	0.775359
ENSMUSG00000024851	Pitpnm1	1.62451e-06	0.00116332	0.266	0.115	0.0773965	2.22072e-07	0.0180428	0.241	0.102	0.0105802	1.98385e-10	0.0201381	0.373	0.138	9.45167e-06	0.0180465	0.0114883	0.217	0.094	1
ENSMUSG00000022295	Atp6v1c1	1.63018e-06	0.152859	0.795	0.463	0.0776666	0.00976083	-0.0282035	0.482	0.29	1	4.89601e-06	0.0204355	0.586	0.29	0.23326	0.000444041	0.00993504	0.724	0.492	1
ENSMUSG00000018286	Psmb6	1.63532e-06	0.106883	0.832	0.52	0.0779117	3.49466e-05	0.110602	0.724	0.431	1	0.000430479	-0.014568	0.742	0.454	1	0.0528742	0.0514998	0.787	0.563	1
ENSMUSG00000060675	Pla2g16	1.6374e-06	0.00988849	0.296	0.122	0.0780105	NA	NA	NA	NA	NA	5.1583e-06	-0.00462436	0.355	0.15	0.245757	NA	NA	NA	NA	NA
ENSMUSG00000031934	Panx1	1.64632e-06	0.00471143	0.106	0.039	0.0784356	0.0299807	0.00469132	0.118	0.049	1	NA	NA	NA	NA	NA	NA	NA	NA	NA	NA
ENSMUSG00000021585	Cast	1.64711e-06	0.0174687	0.252	0.097	0.0784732	0.00200727	-0.0495866	0.182	0.106	1	0.00100916	-0.0304843	0.21	0.095	1	5.52202e-07	0.0410108	0.248	0.09	0.0263086
ENSMUSG00000031231	Cox7b	1.66418e-06	0.178648	0.836	0.481	0.0792865	6.65496e-12	0.234167	0.775	0.404	3.17062e-07	3.05621e-11	0.263847	0.843	0.456	1.45607e-06	0.000116575	0.148108	0.788	0.505	1
ENSMUSG00000057143	Trim12c	1.66506e-06	-0.0766191	0.479	0.288	0.0793287	0.18285	-0.200667	0.446	0.368	1	NA	NA	NA	NA	NA	0.0852085	-0.0318127	0.11	0.076	1
ENSMUSG00000070394	Tmem256	1.66687e-06	0.221186	0.805	0.426	0.0794147	8.07194e-20	0.415514	0.832	0.397	3.84572e-15	1.03091e-19	0.324002	0.765	0.3	4.91155e-15	5.18458e-11	0.277985	0.772	0.399	2.47009e-06
ENSMUSG00000068284	Usf3	1.68394e-06	-0.0432811	0.253	0.134	0.0802281	0.372865	-0.0938083	0.237	0.166	1	0.00273435	-0.0567826	0.272	0.138	1	0.0245913	-0.0450693	0.208	0.124	1
ENSMUSG00000037669	Ldah	1.6856e-06	-0.0206622	0.394	0.203	0.0803072	4.10657e-05	-0.0283893	0.309	0.163	1	0.0101897	-0.0754912	0.389	0.21	1	0.0164704	-0.0567145	0.345	0.21	1
ENSMUSG00000032547	Ryk	1.68642e-06	-0.0575634	0.398	0.213	0.0803462	0.0488977	-0.0724676	0.357	0.217	1	1.96549e-08	-0.0124935	0.37	0.162	0.000936419	0.0406258	-0.0482135	0.37	0.214	1
ENSMUSG00000028991	Mtor	1.69128e-06	-0.0193182	0.179	0.079	0.0805775	0.00258668	-0.0256272	0.146	0.079	1	0.000112298	-0.0063165	0.229	0.093	1	0.143963	-0.012291	0.147	0.073	1
ENSMUSG00000049313	Sorl1	1.6924e-06	-0.0131774	0.352	0.169	0.0806311	6.87998e-07	0.107764	0.273	0.091	0.0327783	4.32777e-09	0.0452381	0.652	0.327	0.000206188	3.97367e-08	0.0330281	0.18	0.065	0.00189317
ENSMUSG00000016559	H3f3b	1.69354e-06	-0.111886	0.992	0.974	0.0806855	0.435515	-0.00709739	0.978	0.906	1	0.100985	-0.0124902	0.992	0.953	1	0.248572	-0.0714564	0.982	0.937	1
ENSMUSG00000074892	B3galt5	1.69401e-06	-0.0296716	0.295	0.145	0.0807078	1.00801e-05	-0.00519909	0.189	0.088	0.480245	0.0094756	-0.100306	0.467	0.287	1	0.0280396	-0.0241415	0.144	0.077	1
ENSMUSG00000029360	Gm9754	1.69763e-06	-0.00152554	0.151	0.058	0.08088	NA	NA	NA	NA	NA	1.37973e-05	-0.00635642	0.187	0.068	0.657347	0.000301762	0.00117225	0.128	0.059	1
ENSMUSG00000030816	Rnf40	1.69918e-06	-0.0156601	0.199	0.091	0.0809539	0.000548974	-0.042913	0.153	0.089	1	7.3421e-07	7.22472e-05	0.252	0.091	0.03498	0.00654581	0.00572458	0.17	0.072	1
ENSMUSG00000078350	Smim1	1.70792e-06	-0.0398624	0.309	0.165	0.0813702	0.340162	-0.0632107	0.148	0.107	1	0.00658069	-0.0185698	0.355	0.169	1	0.582545	-0.0243735	0.242	0.13	1
ENSMUSG00000050017	Pitpnb	1.70837e-06	-0.0230523	0.304	0.15	0.0813917	0.0731734	-0.0720161	0.195	0.137	1	0.00370564	-0.0379579	0.333	0.157	1	0.387971	-0.0395098	0.256	0.148	1
ENSMUSG00000097008	Gm26860	1.7118e-06	-0.0811895	0.268	0.167	0.0815554	0.0971214	-0.0988598	0.236	0.166	1	0.0899976	-0.0333319	0.162	0.081	1	0.180822	-0.0559893	0.27	0.182	1
ENSMUSG00000070476	Fam217b	1.71736e-06	-0.0474753	0.353	0.19	0.0818203	8.39972e-09	0.0582077	0.238	0.085	0.000400188	0.000289825	-0.0138294	0.252	0.109	1	6.13233e-05	0.0218827	0.318	0.133	1
ENSMUSG00000064367	mt-Nd5	1.73208e-06	0.235972	0.924	0.722	0.0825213	1.596e-07	0.334025	0.893	0.676	0.00760382	4.50933e-18	0.477418	0.939	0.75	2.14838e-13	1.74635e-07	0.285079	0.893	0.645	0.00832012
ENSMUSG00000034120	Srsf2	1.74753e-06	-0.311104	0.84	0.76	0.0832574	0.403693	-0.194483	0.723	0.596	1	0.0678383	-0.220883	0.924	0.783	1	0.24391	-0.122563	0.769	0.642	1
ENSMUSG00000026832	Cytip	1.74789e-06	0.0770731	0.159	0.03	0.0832749	NA	NA	NA	NA	NA	6.40147e-05	0.0343839	0.146	0.034	1	NA	NA	NA	NA	NA
ENSMUSG00000017670	Elmo2	1.75259e-06	-0.000583795	0.294	0.126	0.0834988	0.00248441	0.0227763	0.168	0.062	1	1.44513e-07	0.0236366	0.26	0.084	0.00688503	0.00184454	0.00812463	0.178	0.076	1
ENSMUSG00000026489	Adck3	1.75418e-06	0.00189216	0.131	0.055	0.0835744	NA	NA	NA	NA	NA	0.00329969	0.00213917	0.126	0.046	1	0.269606	-0.012607	0.131	0.065	1
ENSMUSG00000021040	Slirp	1.75711e-06	0.115052	0.561	0.254	0.0837141	2.33875e-10	0.103647	0.498	0.232	1.11425e-05	1.28657e-17	0.214473	0.649	0.254	6.1296e-13	5.54044e-08	0.107899	0.504	0.256	0.00263963
ENSMUSG00000027332	Ivd	1.76678e-06	-0.0303858	0.251	0.122	0.0841748	0.184971	-0.00700874	0.12	0.063	1	4.58687e-05	-0.0497863	0.384	0.184	1	1.04628e-05	0.011222	0.195	0.084	0.498477
ENSMUSG00000002052	Supt6	1.76747e-06	0.00971156	0.429	0.188	0.0842076	0.113593	-0.0761901	0.306	0.2	1	2.29273e-05	-0.00700683	0.481	0.227	1	4.92244e-05	0.00168354	0.349	0.17	1
ENSMUSG00000021048	Mthfd1	1.772e-06	0.00861224	0.205	0.077	0.0844233	0.00368909	0.00908277	0.194	0.085	1	2.9625e-12	0.0573503	0.285	0.073	1.41142e-07	8.54796e-05	0.0128651	0.184	0.082	1
ENSMUSG00000027823	Gmps	1.77813e-06	-0.0893299	0.406	0.245	0.0847154	0.116657	-0.104883	0.314	0.221	1	0.000547291	-0.0614058	0.398	0.22	1	0.01999	-0.0825072	0.364	0.241	1
ENSMUSG00000034403	Pja1	1.78287e-06	-0.0252442	0.279	0.132	0.0849413	0.016572	-0.037896	0.195	0.113	1	0.0182151	-0.0552911	0.3	0.152	1	0.0106903	-0.0171414	0.276	0.148	1
ENSMUSG00000021619	Atg10	1.78826e-06	-0.0452327	0.26	0.134	0.0851982	0.67514	-0.0812387	0.168	0.127	1	0.00140373	-0.0572378	0.292	0.149	1	0.010332	-0.0596998	0.264	0.162	1
ENSMUSG00000029247	Paics	1.78844e-06	0.00426726	0.484	0.236	0.0852068	0.010813	0.00752506	0.461	0.257	1	1.83598e-05	-0.0383769	0.454	0.233	0.874717	0.00010672	-0.000194899	0.478	0.269	1
ENSMUSG00000022747	St3gal6	1.79267e-06	-0.249386	0.882	0.795	0.0854083	2.8005e-07	-0.295386	0.75	0.66	0.0133424	0.00224165	-0.257148	0.771	0.653	1	2.76111e-07	-0.240105	0.798	0.712	0.0131547
ENSMUSG00000024451	Arap3	1.80188e-06	-0.087783	0.499	0.312	0.0858469	0.0338562	-0.118646	0.342	0.243	1	0.00343457	-0.0884313	0.481	0.271	1	0.697455	-0.0952088	0.475	0.322	1
ENSMUSG00000094127	G530012D18Rik	1.80403e-06	0.00108616	0.405	0.189	0.0859493	0.146928	-0.0479862	0.134	0.087	1	2.2193e-06	-0.00562093	0.383	0.172	0.105734	0.000488904	-0.00226048	0.342	0.183	1
ENSMUSG00000097367	Gm26718	1.83526e-06	-0.0114621	0.153	0.065	0.0874374	NA	NA	NA	NA	NA	0.00104274	-0.0269758	0.154	0.074	1	0.179808	-0.0118792	0.12	0.063	1
ENSMUSG00000066900	Suds3	1.84584e-06	-0.00623948	0.455	0.229	0.0879415	0.000871309	-0.0563382	0.377	0.221	1	3.4452e-07	0.00616222	0.496	0.221	0.016414	0.0387907	-0.0215812	0.441	0.249	1
ENSMUSG00000022351	Sqle	1.86133e-06	0.0514078	0.136	0.027	0.0886791	0.000168523	0.0644363	0.142	0.031	1	6.38652e-12	0.0836615	0.166	0.017	3.04273e-07	2.26351e-08	0.0855979	0.232	0.065	0.0010784
ENSMUSG00000020198	Ap3d1	1.87492e-06	-0.0178824	0.466	0.238	0.0893266	0.0121405	-0.0706052	0.288	0.182	1	8.27764e-05	0.0057029	0.53	0.259	1	2.19877e-06	0.0423351	0.4	0.185	0.104756
ENSMUSG00000027236	Eif3j1	1.87764e-06	0.00596387	0.435	0.244	0.0894566	0.183563	-0.0622027	0.324	0.198	1	2.42139e-07	0.060994	0.44	0.199	0.0115362	3.66836e-05	0.02069	0.273	0.151	1
ENSMUSG00000003033	Ap1m1	1.87975e-06	-0.0362853	0.259	0.13	0.0895568	0.0079203	-0.0672616	0.26	0.174	1	0.000174505	-0.0588142	0.337	0.169	1	0.000262648	-0.0117297	0.284	0.146	1
ENSMUSG00000021012	Zc3h14	1.90598e-06	-0.0260867	0.423	0.222	0.0908064	0.124695	-0.0965088	0.342	0.229	1	0.258559	-0.0755129	0.505	0.293	1	0.000158426	-0.010577	0.392	0.212	1
ENSMUSG00000033701	Acbd6	1.90996e-06	-0.00203395	0.587	0.32	0.0909964	0.000212828	-0.0424947	0.395	0.229	1	1.43225e-05	-0.0227773	0.516	0.256	0.682366	3.63944e-05	-0.00982643	0.451	0.248	1
ENSMUSG00000016308	Ube2a	1.91091e-06	-0.0649055	0.482	0.278	0.0910415	0.000105514	-0.0147601	0.459	0.253	1	0.00247568	-0.0303708	0.49	0.253	1	0.0134483	-0.0622059	0.512	0.328	1
ENSMUSG00000022911	Arl13b	1.91391e-06	-0.0284417	0.202	0.094	0.0911846	0.135516	-0.0672393	0.129	0.096	1	0.0142113	-0.0457427	0.187	0.096	1	0.00548228	-0.035774	0.121	0.077	1
ENSMUSG00000040618	Pck2	1.91444e-06	-0.05172	0.365	0.198	0.0912098	0.0770803	-0.131851	0.236	0.197	1	4.33642e-06	-0.026103	0.37	0.175	0.2066	0.0363999	-0.0630441	0.273	0.18	1
ENSMUSG00000001285	Myg1	1.93372e-06	-0.0222602	0.356	0.176	0.0921281	1.93394e-06	-0.0206145	0.244	0.139	0.0921386	0.0133288	-0.0660872	0.289	0.158	1	5.00585e-05	-0.0343645	0.333	0.183	1
ENSMUSG00000021911	Parg	1.93372e-06	-0.0364236	0.323	0.164	0.0921281	0.252737	-0.0917015	0.223	0.16	1	9.86475e-05	-0.0332756	0.383	0.19	1	0.00853905	-0.0566245	0.244	0.153	1
ENSMUSG00000034274	Thoc5	1.93717e-06	-0.021747	0.214	0.097	0.0922926	0.116016	-0.0228458	0.143	0.079	1	0.000288059	-0.00924543	0.277	0.114	1	0.00020778	-0.00560722	0.205	0.109	1
ENSMUSG00000020232	Hmg20b	1.93765e-06	-0.0483822	0.549	0.312	0.0923157	0.0197561	-0.0601149	0.381	0.24	1	1.74632e-10	0.0141069	0.53	0.243	8.31998e-06	0.000177878	0.00394343	0.502	0.289	1
ENSMUSG00000074649	BC029722	1.94085e-06	0.0218564	0.319	0.125	0.0924679	8.52363e-06	0.017079	0.232	0.096	0.406091	1.01809e-07	0.0269669	0.328	0.112	0.00485047	8.61237e-05	0.0231018	0.275	0.121	1
ENSMUSG00000056268	Dennd1b	1.9433e-06	-0.0889502	0.382	0.222	0.0925846	0.901234	-0.131312	0.325	0.233	1	9.55349e-08	-0.0575844	0.383	0.191	0.00455157	0.0265611	-0.0591204	0.369	0.229	1
ENSMUSG00000022370	Mrpl13	1.94422e-06	0.0314114	0.493	0.245	0.0926287	1.8384e-08	0.0266433	0.384	0.183	0.000875868	1.33733e-05	-0.0150406	0.491	0.243	0.637146	1.68186e-05	0.0391944	0.449	0.233	0.80129
ENSMUSG00000033589	Reep4	1.95181e-06	-0.0207973	0.237	0.11	0.0929902	0.0102015	-0.0184406	0.196	0.103	1	0.00368367	-0.0612597	0.156	0.088	1	0.00510053	-0.0357606	0.199	0.121	1
ENSMUSG00000052794	1700030K09Rik	1.95189e-06	-0.0418832	0.294	0.151	0.0929939	0.123458	-0.0751596	0.204	0.139	1	0.00197557	-0.035998	0.331	0.164	1	0.00969797	-0.024837	0.238	0.132	1
ENSMUSG00000032279	Idh3a	1.96128e-06	0.0169062	0.307	0.125	0.0934411	0.00438504	0.039451	0.264	0.101	1	9.5038e-05	-0.00734795	0.314	0.129	1	0.0164185	-0.00495936	0.295	0.147	1
ENSMUSG00000104339	C130089K02Rik	1.96282e-06	-0.340951	0.755	0.678	0.0935148	8.7422e-05	-0.379909	0.614	0.578	1	0.413233	-0.210691	0.614	0.454	1	0.25224	-0.173317	0.639	0.53	1
ENSMUSG00000031429	Psmd10	1.96664e-06	-0.0451343	0.362	0.189	0.0936969	5.06864e-05	-0.0427183	0.241	0.143	1	4.44855e-07	-0.0292684	0.358	0.17	0.0211942	0.0280413	-0.0359214	0.344	0.188	1
ENSMUSG00000032245	Cln6	1.97717e-06	0.0274205	0.184	0.053	0.0941981	1.07997e-09	0.064448	0.135	0.024	5.14529e-05	0.000258232	0.0173356	0.191	0.057	1	2.54602e-05	0.0250495	0.132	0.041	1
ENSMUSG00000021276	Cinp	1.99044e-06	-0.0152993	0.224	0.099	0.0948306	0.105719	-0.0463628	0.185	0.115	1	2.42083e-07	-0.0180006	0.269	0.11	0.0115336	0.0679488	-0.0488211	0.207	0.126	1
ENSMUSG00000023572	Ccndbp1	1.99656e-06	-0.0293159	0.389	0.2	0.0951222	0.000114011	-0.0231219	0.316	0.168	1	8.92903e-07	-0.0294632	0.353	0.163	0.0425406	0.000914011	-0.0291941	0.369	0.212	1
ENSMUSG00000022503	Nubp1	2.0091e-06	-0.000870926	0.386	0.183	0.0957194	0.00011125	0.0320268	0.335	0.152	1	1.07822e-05	-0.0171837	0.421	0.195	0.513695	0.000369869	0.0545774	0.444	0.212	1
ENSMUSG00000024120	Lrpprc	2.01193e-06	-0.0112257	0.444	0.217	0.0958542	0.000213706	-0.0499398	0.366	0.216	1	0.0027069	-0.0288827	0.563	0.304	1	0.184826	-0.0329629	0.371	0.212	1
ENSMUSG00000060147	Serpinb6a	2.01871e-06	0.0105436	0.168	0.059	0.0961773	NA	NA	NA	NA	NA	8.64211e-05	0.00159627	0.118	0.035	1	NA	NA	NA	NA	NA
ENSMUSG00000042426	Dhx29	2.0221e-06	-0.0235503	0.261	0.122	0.0963389	0.112097	-0.0411312	0.156	0.095	1	2.16595e-05	-0.0326015	0.269	0.124	1	0.000187072	-0.00933003	0.211	0.109	1
ENSMUSG00000017765	Slc12a4	2.02677e-06	0.0163854	0.178	0.06	0.0965612	0.0873496	-0.00179245	0.134	0.06	1	2.97048e-05	0.0197649	0.233	0.076	1	0.00123138	0.00514846	0.16	0.061	1
ENSMUSG00000033809	Alg3	2.03178e-06	-0.00287915	0.313	0.136	0.0968002	2.67511e-05	-0.0104925	0.235	0.118	1	0.000195201	-0.0468498	0.281	0.139	1	0.000574881	-0.0234722	0.287	0.161	1
ENSMUSG00000015337	Endog	2.03563e-06	-0.0199429	0.128	0.064	0.0969835	0.0241382	-0.00601686	0.129	0.063	1	0.00133514	-0.00177968	0.131	0.059	1	0.0767826	-0.0332896	0.101	0.058	1
ENSMUSG00000028187	Rpf1	2.03792e-06	-0.0285891	0.345	0.176	0.0970924	0.00190889	-0.0615696	0.226	0.141	1	0.05597	-0.0734046	0.33	0.178	1	0.974838	-0.0728907	0.28	0.186	1
ENSMUSG00000033623	Pcgf3	2.04339e-06	-0.0315822	0.281	0.141	0.0973534	0.656016	-0.0857775	0.162	0.123	1	8.65666e-05	-0.0611509	0.303	0.154	1	0.971081	-0.0551856	0.201	0.129	1
ENSMUSG00000031201	Brcc3	2.04675e-06	-0.0300959	0.257	0.121	0.0975133	0.319655	-0.0290165	0.168	0.094	1	0.00307714	-0.0255891	0.246	0.106	1	0.232431	-0.0195719	0.233	0.123	1
ENSMUSG00000061436	Hipk2	2.05194e-06	-0.0936015	0.488	0.299	0.0977608	6.61356e-05	-0.0268093	0.391	0.23	1	6.6034e-05	-0.015794	0.484	0.245	1	0.0110723	-0.057289	0.477	0.299	1
ENSMUSG00000006215	Zbtb17	2.05201e-06	-0.0106521	0.157	0.068	0.097764	NA	NA	NA	NA	NA	0.000121158	-0.0318948	0.173	0.074	1	0.0415061	-0.018474	0.109	0.061	1
ENSMUSG00000090112	Shprh	2.05234e-06	-0.0485426	0.36	0.192	0.0977795	0.645519	-0.095229	0.235	0.168	1	2.86219e-06	-0.0371513	0.417	0.197	0.136363	0.000384177	-0.0676643	0.296	0.183	1
ENSMUSG00000023939	Mrpl14	2.06227e-06	-0.00723864	0.484	0.249	0.0982528	0.000256719	0.00835872	0.357	0.18	1	5.98398e-08	0.00740645	0.566	0.266	0.00285095	0.000983448	-0.00256111	0.461	0.254	1
ENSMUSG00000020605	Hs1bp3	2.0627e-06	-0.0269109	0.277	0.137	0.0982734	0.00292397	-0.0298182	0.238	0.135	1	1.6489e-06	0.0144192	0.386	0.169	0.0785585	0.00596782	-0.00641271	0.211	0.105	1
ENSMUSG00000047368	Abhd17b	2.06398e-06	-0.0655569	0.292	0.159	0.0983343	0.00957925	-0.044905	0.151	0.093	1	3.80561e-06	-0.0398151	0.275	0.129	0.181311	2.59791e-05	-0.0460426	0.185	0.114	1
ENSMUSG00000053317	Sec61b	2.06761e-06	0.143935	0.906	0.624	0.0985073	2.70645e-14	0.304206	0.682	0.337	1.28943e-09	1.21102e-13	0.241814	0.914	0.581	5.76968e-09	7.98957e-10	0.152901	0.793	0.505	3.80647e-05
ENSMUSG00000025888	Casp1	2.07129e-06	-0.0493732	0.472	0.267	0.0986824	0.162554	-0.105293	0.304	0.218	1	0.13054	-0.146011	0.403	0.281	1	3.28255e-06	0.0213036	0.448	0.239	0.15639
ENSMUSG00000030034	Ino80b	2.0745e-06	0.00920022	0.351	0.153	0.0988356	0.0060082	0.00630418	0.222	0.11	1	5.34086e-07	-0.00873643	0.353	0.149	0.0254455	0.000441471	-0.0307266	0.289	0.153	1
ENSMUSG00000058586	Serhl	2.08692e-06	-0.0248745	0.254	0.117	0.0994273	0.000790163	-0.00777689	0.184	0.091	1	0.000122546	-0.00651771	0.142	0.049	1	0.000146103	0.00598017	0.203	0.092	1
ENSMUSG00000026358	Rgs1	2.09315e-06	0.00596758	0.332	0.166	0.0997238	5.27718e-20	0.369998	0.545	0.187	2.51421e-15	3.30328e-27	0.533716	0.802	0.322	1.57378e-22	0.0047611	-0.0367669	0.366	0.229	1
ENSMUSG00000079610	Ankrd39	2.09465e-06	-0.0488407	0.266	0.143	0.0997954	0.040297	-0.0381125	0.22	0.133	1	2.414e-07	-0.022786	0.194	0.087	0.011501	0.00205808	-0.0168733	0.228	0.119	1
ENSMUSG00000020921	Tmem101	2.09718e-06	-0.0525866	0.363	0.198	0.0999158	0.377952	-0.104266	0.39	0.264	1	0.0225615	-0.0934861	0.407	0.231	1	0.120552	-0.058113	0.356	0.229	1
ENSMUSG00000034021	Pds5b	2.09886e-06	-0.0336957	0.306	0.15	0.0999962	0.194249	-0.0927224	0.225	0.159	1	3.26916e-06	0.00367886	0.361	0.145	0.155753	0.00136923	-0.0166227	0.297	0.155	1
ENSMUSG00000029217	Tec	2.10499e-06	0.0148276	0.472	0.223	0.100288	0.00262148	0.00869123	0.377	0.191	1	1.12595e-06	0.0595905	0.614	0.282	0.0536437	0.0520862	0.00148279	0.438	0.258	1
ENSMUSG00000034892	Rps29	2.1077e-06	0.193207	0.989	0.908	0.100417	5.66916e-12	0.319633	0.995	0.933	2.70096e-07	3.23548e-54	0.78008	0.997	0.909	1.54148e-49	1.31141e-12	0.330133	0.984	0.885	6.24795e-08
ENSMUSG00000028439	Fam219a	2.11688e-06	0.028841	0.235	0.079	0.100855	0.000743782	0.0315055	0.159	0.053	1	2.75153e-10	0.0480712	0.25	0.065	1.31091e-05	0.000558703	0.0384354	0.166	0.061	1
ENSMUSG00000054509	Parp4	2.12185e-06	0.00219864	0.235	0.102	0.101091	0.0564761	-0.05477	0.196	0.123	1	9.81604e-05	-0.0100675	0.26	0.105	1	0.000189432	-0.0173481	0.189	0.096	1
ENSMUSG00000026288	Inpp5d	2.13488e-06	-0.313239	0.908	0.886	0.101712	1.09287e-09	-0.283406	0.905	0.857	5.20678e-05	0.000141902	-0.134442	0.949	0.876	1	0.00156881	-0.2237	0.94	0.911	1
ENSMUSG00000028224	Nbn	2.1485e-06	-0.00802173	0.178	0.073	0.102361	0.00121449	0.00978627	0.154	0.064	1	0.00117903	-0.0192967	0.194	0.074	1	0.000828376	-0.00438219	0.158	0.075	1
ENSMUSG00000024527	Afg3l2	2.15075e-06	0.00179969	0.277	0.112	0.102468	0.00042813	-0.00702036	0.187	0.097	1	6.84065e-08	-0.0148844	0.309	0.124	0.00325909	6.12175e-08	-0.01633	0.231	0.113	0.00291659
ENSMUSG00000002257	Def6	2.16145e-06	-0.0212839	0.27	0.124	0.102978	1.86711e-06	0.0363079	0.285	0.109	0.0889547	1.00332e-07	0.0416245	0.311	0.104	0.00478012	0.00238649	-0.0175883	0.175	0.089	1
ENSMUSG00000056735	A930024E05Rik	2.16325e-06	-0.0433418	0.226	0.117	0.103064	NA	NA	NA	NA	NA	0.00074011	-0.00933884	0.188	0.079	1	0.042862	-0.0243201	0.145	0.078	1
ENSMUSG00000044339	Alkbh2	2.17267e-06	0.0505029	0.217	0.057	0.103512	NA	NA	NA	NA	NA	4.12283e-11	0.0243996	0.194	0.049	1.96424e-06	1.62247e-05	0.0115222	0.145	0.058	0.772995
ENSMUSG00000027429	Sec23b	2.17906e-06	-0.0607578	0.364	0.193	0.103817	0.384549	-0.0781937	0.319	0.21	1	7.75621e-06	-0.0322835	0.387	0.189	0.369529	0.110581	-0.0349637	0.328	0.193	1
ENSMUSG00000040139	9430038I01Rik	2.19245e-06	0.0110345	0.217	0.088	0.104455	1.85017e-06	-0.0138165	0.224	0.111	0.0881477	3.0434e-06	-0.0277885	0.299	0.142	0.144997	0.000149104	0.0112259	0.134	0.054	1
ENSMUSG00000006585	Cdt1	2.1941e-06	-0.00338904	0.107	0.041	0.104533	NA	NA	NA	NA	NA	NA	NA	NA	NA	NA	NA	NA	NA	NA	NA
ENSMUSG00000005481	Ddx39	2.20281e-06	0.020454	0.353	0.148	0.104948	0.0348061	0.0210193	0.316	0.146	1	0.00103262	-0.0115065	0.359	0.152	1	8.59142e-07	0.0374981	0.38	0.182	0.0409321
ENSMUSG00000026321	Tnfrsf11a	2.21216e-06	-0.0216175	0.523	0.282	0.105394	0.00342001	-0.311515	0.33	0.343	1	0.0325411	-0.140143	0.392	0.26	1	8.65215e-05	0.0334814	0.517	0.277	1
ENSMUSG00000026753	Ppp6c	2.21341e-06	-0.0451995	0.459	0.259	0.105453	0.000739773	-0.0650113	0.392	0.236	1	2.3609e-05	-0.050665	0.488	0.259	1	0.0123737	-0.0736652	0.43	0.277	1
ENSMUSG00000086322	E130218I03Rik	2.21508e-06	0.0177298	0.138	0.046	0.105533	1.06245e-05	0.0340159	0.118	0.031	0.506183	3.67323e-06	0.0126133	0.135	0.032	0.175004	NA	NA	NA	NA	NA
ENSMUSG00000028960	Ube4b	2.21544e-06	-0.0262586	0.279	0.134	0.10555	0.000190813	-0.020705	0.199	0.106	1	8.75009e-09	0.0110805	0.347	0.138	0.000416881	2.94367e-05	0.0258751	0.281	0.121	1
ENSMUSG00000025287	Acot9	2.2214e-06	-0.00230823	0.241	0.106	0.105834	0.00437927	-0.00199829	0.204	0.105	1	2.40144e-09	0.06423	0.404	0.141	0.000114412	0.000378388	0.0260828	0.219	0.096	1
ENSMUSG00000028538	St3gal3	2.2264e-06	0.00301541	0.188	0.075	0.106072	0.00275735	-0.0595336	0.138	0.101	1	6.67798e-05	-0.0211637	0.166	0.072	1	0.0673855	-0.0105992	0.169	0.076	1
ENSMUSG00000036825	Ssx2ip	2.22884e-06	0.0496732	0.179	0.045	0.106189	NA	NA	NA	NA	NA	NA	NA	NA	NA	NA	1.68803e-05	0.0251471	0.106	0.035	0.804229
ENSMUSG00000032571	Pik3r4	2.23714e-06	-0.0126136	0.281	0.128	0.106584	0.950352	-0.0493591	0.181	0.109	1	2.08039e-05	-0.0579671	0.292	0.146	0.991162	0.00333011	-0.00500834	0.219	0.11	1
ENSMUSG00000034203	Chchd4	2.24514e-06	-0.0380924	0.347	0.18	0.106965	0.00320093	-0.0459772	0.324	0.189	1	0.00506485	-0.0747243	0.375	0.205	1	7.61294e-05	-0.041927	0.337	0.195	1
ENSMUSG00000062376	Borcs7	2.26272e-06	0.034639	0.47	0.21	0.107803	0.072498	-0.00811875	0.293	0.147	1	4.26872e-06	-0.00216603	0.306	0.123	0.203375	0.00074328	0.00342032	0.36	0.188	1
ENSMUSG00000025178	Pi4k2a	2.27135e-06	-0.0912606	0.503	0.308	0.108214	0.0111335	-0.163201	0.327	0.25	1	0.0305833	-0.089808	0.593	0.354	1	0.0477755	-0.0240754	0.326	0.177	1
ENSMUSG00000009418	Nav1	2.29526e-06	-0.00217831	0.426	0.2	0.109353	1.34856e-09	0.0710527	0.151	0.029	6.42493e-05	1.66399e-12	0.0973378	0.291	0.065	7.92774e-08	NA	NA	NA	NA	NA
ENSMUSG00000026749	Nek6	2.29783e-06	-0.055836	0.538	0.335	0.109476	0.0595096	-0.0828842	0.429	0.286	1	0.079419	-0.0459115	0.633	0.387	1	0.150189	-0.0507896	0.509	0.338	1
ENSMUSG00000032527	Pccb	2.30367e-06	0.00212375	0.243	0.096	0.109754	0.0850227	-0.0197204	0.116	0.065	1	9.95296e-05	-0.0207035	0.28	0.122	1	5.80908e-05	0.00405508	0.256	0.115	1
ENSMUSG00000021411	Pxdc1	2.30748e-06	-0.0525466	0.364	0.196	0.109935	7.73278e-07	0.0822749	0.207	0.061	0.0368413	0.116558	-0.109065	0.457	0.264	1	1.08325e-08	0.116783	0.324	0.103	0.000516092
ENSMUSG00000003235	Eif2b5	2.31024e-06	-0.00368706	0.365	0.163	0.110067	0.0315904	-0.038082	0.273	0.155	1	0.0152246	-0.0557713	0.421	0.217	1	1.79237e-05	0.0266624	0.316	0.145	0.853939
ENSMUSG00000051256	Jagn1	2.32554e-06	-0.0198518	0.559	0.353	0.110796	0.000394352	-0.0203449	0.5	0.342	1	0.984726	-0.141359	0.602	0.407	1	0.000431707	-0.0291767	0.544	0.372	1
ENSMUSG00000031527	Eri1	2.33959e-06	-0.0219465	0.323	0.158	0.111465	0.00429037	-0.0361327	0.195	0.115	1	0.00038032	-0.0245468	0.311	0.137	1	0.0015547	-0.000865108	0.4	0.211	1
ENSMUSG00000010461	Eya4	2.34018e-06	0.0116144	0.154	0.06	0.111493	NA	NA	NA	NA	NA	4.14296e-06	0.0203456	0.173	0.048	0.197383	0.0182751	0.000542549	0.102	0.043	1
ENSMUSG00000024273	2700062C07Rik	2.34627e-06	-0.0429935	0.266	0.138	0.111784	0.108193	-0.0185422	0.177	0.093	1	4.67787e-06	-0.0175958	0.249	0.108	0.222868	0.829513	-0.0552326	0.219	0.135	1
ENSMUSG00000022451	Twf1	2.35293e-06	-0.0504446	0.479	0.267	0.1121	0.38785	-0.0834837	0.262	0.176	1	0.00140362	-0.0399876	0.518	0.266	1	3.41242e-05	-0.0168176	0.401	0.229	1
ENSMUSG00000037400	Atp11b	2.35407e-06	-0.06885	0.343	0.199	0.112155	0.443415	-0.0837814	0.278	0.179	1	0.00494033	-0.0882845	0.384	0.204	1	0.0017624	-0.0298942	0.319	0.173	1
ENSMUSG00000030795	Fus	2.35412e-06	-0.29008	0.922	0.881	0.112157	3.91197e-10	-0.346118	0.849	0.796	1.86378e-05	0.000912041	-0.186045	0.928	0.841	1	0.0042179	-0.134089	0.888	0.829	1
ENSMUSG00000060992	Copz1	2.3666e-06	-0.0192796	0.447	0.229	0.112752	0.022006	0.0237205	0.398	0.196	1	3.34786e-11	0.0221868	0.535	0.243	1.59502e-06	2.07296e-10	0.00899524	0.413	0.222	9.87619e-06
[truncated: 9,149 more rows]

## Sheet: IRM cluster7
Ensembl_ID	Symbol	B6.p_val	B6.avg_logFC	B6.pct.1	B6.pct.2	B6.p_val_adj	CAST.p_val	CAST.avg_logFC	CAST.pct.1	CAST.pct.2	CAST.p_val_adj	PWK.p_val	PWK.avg_logFC	PWK.pct.1	PWK.pct.2	PWK.p_val_adj	WSB.p_val	WSB.avg_logFC	WSB.pct.1	WSB.pct.2	WSB.p_val_adj
ENSMUSG00000033355	Rtp4	1.52735e-62	1.15857	0.784	0.141	7.27677e-58	4.76378e-59	1.10805	0.671	0.034	2.26961e-54	1.11777e-59	1.06142	0.737	0.083	5.32537e-55	6.19216e-57	1.19152	0.743	0.1	2.95013e-52
ENSMUSG00000074896	Ifit3	1.16733e-57	1.64467	0.668	0.06	5.56149e-53	6.20209e-43	1.40689	0.542	0.033	2.95486e-38	9.47216e-39	1.08828	0.551	0.074	4.51282e-34	9.78151e-53	1.57785	0.586	0.031	4.66021e-48
ENSMUSG00000025492	Ifitm3	4.20729e-52	1.57837	0.75	0.159	2.00448e-47	1.81298e-42	1.88157	0.588	0.04	8.63757e-38	1.26132e-74	1.67182	0.788	0.094	6.00933e-70	6.71237e-49	1.56694	0.673	0.089	3.19797e-44
ENSMUSG00000072620	Slfn2	3.21192e-44	0.935244	0.764	0.259	1.53026e-39	4.9593e-35	0.805662	0.452	0.03	2.36276e-30	1.65297e-36	0.925274	0.789	0.259	7.87526e-32	1.13803e-34	0.950104	0.696	0.175	5.42193e-30
ENSMUSG00000046718	Bst2	1.71526e-43	1.11049	0.909	0.588	8.17203e-39	5.18051e-39	1.09719	0.795	0.376	2.46815e-34	1.83613e-51	1.07788	0.923	0.567	8.7479e-47	1.05151e-37	1.04496	0.779	0.364	5.0097e-33
ENSMUSG00000079017	Ifi27l2a	4.76522e-43	1.24598	0.742	0.258	2.27029e-38	7.33294e-63	1.92854	0.831	0.171	3.49363e-58	NA	NA	NA	NA	NA	1.97573e-45	1.23475	0.814	0.3	9.41296e-41
ENSMUSG00000073489	Ifi204	5.10529e-41	1.25983	0.628	0.099	2.43231e-36	5.45827e-35	1.0522	0.458	0.02	2.60048e-30	1.08213e-24	0.662781	0.35	0.017	5.15559e-20	NA	NA	NA	NA	NA
ENSMUSG00000029561	Oasl2	5.72241e-41	0.979739	0.547	0.044	2.72633e-36	1.58744e-24	0.662177	0.333	0.003	7.56303e-20	5.10587e-49	1.11725	0.61	0.032	2.43259e-44	4.07435e-25	0.593663	0.332	0.009	1.94114e-20
ENSMUSG00000026104	Stat1	7.53339e-41	1.01845	0.759	0.285	3.58913e-36	3.88802e-26	0.807369	0.627	0.181	1.85237e-21	7.91782e-34	0.80873	0.687	0.253	3.77229e-29	4.74453e-38	0.996805	0.708	0.214	2.26043e-33
ENSMUSG00000035692	Isg15	1.73099e-40	1.23947	0.588	0.074	8.24697e-36	6.00824e-25	0.836399	0.333	0.014	2.86251e-20	7.45099e-24	0.702434	0.327	0.023	3.54987e-19	5.17173e-34	1.05572	0.403	0.03	2.46397e-29
ENSMUSG00000022587	Ly6e	1.43425e-37	0.56798	0.998	0.975	6.8332e-33	1.1954e-49	1.31271	0.944	0.571	5.69525e-45	1.80185e-41	0.461919	0.998	0.989	8.58454e-37	2.4899e-35	0.498992	0.998	0.993	1.18626e-30
ENSMUSG00000030107	Usp18	2.80488e-36	0.843873	0.495	0.042	1.33633e-31	2.99366e-21	0.627329	0.279	0.005	1.42627e-16	1.43799e-26	0.639637	0.367	0.024	6.85103e-22	7.31402e-32	0.819399	0.431	0.023	3.48462e-27
ENSMUSG00000040483	Xaf1	6.77909e-35	0.73339	0.652	0.206	3.22976e-30	1.00145e-29	0.680255	0.627	0.181	4.77121e-25	7.61931e-28	0.691037	0.617	0.199	3.63007e-23	3.5071e-30	0.725183	0.609	0.183	1.67089e-25
ENSMUSG00000025498	Irf7	2.12912e-34	0.890237	0.486	0.037	1.01438e-29	1.34267e-19	0.650087	0.249	0.002	6.39688e-15	1.3667e-49	1.0565	0.61	0.042	6.51136e-45	3.54302e-32	0.773086	0.41	0.021	1.688e-27
ENSMUSG00000034422	Parp14	4.5951e-34	0.931842	0.752	0.346	2.18924e-29	5.93393e-28	0.949281	0.689	0.254	2.8271e-23	2.50353e-34	0.947157	0.753	0.339	1.19276e-29	6.44225e-30	0.938223	0.696	0.319	3.06928e-25
ENSMUSG00000030921	Trim30a	5.50434e-32	0.843964	0.82	0.446	2.62243e-27	3.83313e-30	0.894139	0.741	0.269	1.82622e-25	2.15114e-37	0.820662	0.776	0.35	1.02487e-32	4.13402e-28	0.738915	0.739	0.401	1.96957e-23
ENSMUSG00000024079	Eif2ak2	2.78805e-30	0.706476	0.644	0.259	1.32831e-25	1.24413e-25	0.732814	0.516	0.114	5.92741e-21	6.43839e-33	0.702585	0.703	0.286	3.06744e-28	9.75458e-25	0.668843	0.616	0.253	4.64738e-20
ENSMUSG00000045932	Ifit2	1.48209e-29	1.03983	0.425	0.027	7.0611e-25	1.15925e-25	0.859387	0.317	0.006	5.52302e-21	6.88492e-33	1.01945	0.591	0.109	3.28018e-28	9.36351e-31	0.900603	0.363	0.013	4.46106e-26
ENSMUSG00000035352	Ccl12	3.43416e-29	2.06086	0.694	0.314	1.63614e-24	3.6196e-09	1.01702	0.118	0.002	0.000172449	5.94387e-08	0.698579	0.114	0.007	0.00283184	4.37148e-17	1.79404	0.558	0.237	2.0827e-12
ENSMUSG00000026222	Sp100	2.15694e-28	0.721077	0.58	0.162	1.02763e-23	9.18206e-26	0.528738	0.343	0.025	4.37461e-21	6.68675e-34	0.769452	0.721	0.249	3.18577e-29	2.80505e-33	0.729227	0.614	0.178	1.33641e-28
ENSMUSG00000033880	Lgals3bp	3.73924e-28	0.789251	0.785	0.404	1.78149e-23	1.1906e-35	0.848972	0.518	0.062	5.6724e-31	3.74854e-35	1.02319	0.672	0.146	1.78592e-30	2.04487e-20	0.719438	0.73	0.359	9.74235e-16
ENSMUSG00000043263	Pyhin1	1.16062e-27	0.74048	0.411	0.055	5.52954e-23	8.46922e-18	0.483305	0.249	0.01	4.03499e-13	1.39657e-23	0.64667	0.424	0.077	6.65368e-19	1.32765e-15	0.294314	0.172	0.007	6.32534e-11
ENSMUSG00000073555	Gm4951	4.10269e-27	0.758251	0.455	0.1	1.95464e-22	NA	NA	NA	NA	NA	NA	NA	NA	NA	NA	8.1625e-21	0.69029	0.383	0.097	3.88886e-16
ENSMUSG00000034459	Ifit1	8.10068e-25	0.978831	0.354	0.02	3.85941e-20	2.94584e-22	0.935364	0.275	0.003	1.40349e-17	7.64825e-31	0.910645	0.398	0.014	3.64386e-26	2.31992e-29	0.931633	0.33	0.01	1.10528e-24
ENSMUSG00000091649	Phf11b	3.07941e-24	0.723079	0.5	0.131	1.46712e-19	1.3565e-36	0.769205	0.506	0.085	6.46277e-32	1.34955e-19	0.545846	0.393	0.09	6.42965e-15	6.70992e-19	0.668902	0.449	0.116	3.19681e-14
ENSMUSG00000062488	Ifit3b	1.03652e-23	0.819441	0.329	0.013	4.93828e-19	3.37489e-25	0.772192	0.333	0.008	1.6079e-20	8.1527e-41	1.08658	0.518	0.034	3.88419e-36	1.79591e-24	0.732311	0.294	0.004	8.55624e-20
ENSMUSG00000054404	Slfn5	2.89782e-23	0.605484	0.365	0.037	1.38061e-18	3.46839e-15	0.399506	0.227	0.01	1.65244e-10	4.59789e-24	0.575742	0.368	0.028	2.19057e-19	1.48605e-16	0.551037	0.332	0.044	7.07999e-12
ENSMUSG00000066861	Oas1g	5.32667e-23	0.615404	0.4	0.058	2.53779e-18	3.71198e-20	0.445946	0.275	0.008	1.7685e-15	3.16734e-29	0.599261	0.374	0.028	1.50902e-24	3.63589e-15	0.412803	0.238	0.029	1.73225e-10
ENSMUSG00000070327	Rnf213	1.42097e-21	0.599618	0.482	0.148	6.76991e-17	1.04312e-18	0.424187	0.363	0.087	4.96975e-14	3.19699e-15	0.435004	0.402	0.123	1.52314e-10	1.20566e-23	0.644375	0.496	0.165	5.74413e-19
ENSMUSG00000027514	Zbp1	2.58956e-21	0.587254	0.332	0.017	1.23374e-16	5.02461e-25	0.592798	0.349	0.017	2.39387e-20	1.84133e-14	0.303513	0.217	0.011	8.77266e-10	6.69424e-18	0.441277	0.238	0.006	3.18934e-13
ENSMUSG00000060519	Tor3a	1.38692e-20	0.684684	0.608	0.293	6.60771e-16	3.36299e-07	0.424248	0.438	0.201	0.0160223	3.90904e-17	0.667108	0.561	0.22	1.86238e-12	1.90463e-14	0.601158	0.544	0.274	9.07422e-10
ENSMUSG00000020641	Rsad2	1.51391e-20	0.731616	0.248	0.01	7.21271e-16	3.53302e-08	0.343288	0.104	0.001	0.00168324	2.0306e-10	0.368272	0.114	0.003	9.67438e-06	NA	NA	NA	NA	NA
ENSMUSG00000075602	Ly6a	2.4973e-20	0.705788	0.398	0.07	1.18979e-15	2.73084e-13	0.602425	0.231	0.009	1.30106e-08	4.60699e-13	0.268339	0.136	0.007	2.19491e-08	6.77122e-19	0.978385	0.303	0.029	3.22601e-14
ENSMUSG00000000386	Mx1	2.29192e-19	0.55468	0.294	0.022	1.09194e-14	9.19585e-51	1.21998	0.62	0.066	4.38118e-46	2.26376e-43	1.03684	0.632	0.104	1.07853e-38	8.07012e-14	0.330419	0.177	0.008	3.84485e-09
ENSMUSG00000015947	Fcgr1	7.35051e-19	0.50081	0.958	0.871	3.502e-14	6.25109e-17	0.474388	0.938	0.842	2.97821e-12	1.68036e-17	0.475447	0.95	0.844	8.00574e-13	2.47642e-24	0.46934	0.97	0.919	1.17984e-19
ENSMUSG00000068245	Phf11d	8.31912e-19	0.715759	0.506	0.161	3.96348e-14	2.64356e-21	0.661839	0.432	0.087	1.25947e-16	3.3383e-21	0.616783	0.452	0.11	1.59047e-16	7.09747e-18	0.663608	0.457	0.136	3.38145e-13
ENSMUSG00000057596	Trim30d	1.22402e-18	0.555758	0.58	0.26	5.83158e-14	2.01718e-30	0.630531	0.369	0.024	9.61043e-26	7.85202e-17	0.553108	0.609	0.265	3.74094e-12	NA	NA	NA	NA	NA
ENSMUSG00000073490	AI607873	1.45262e-18	0.524247	0.267	0.014	6.92071e-14	1.13397e-08	0.26353	0.125	0.001	0.000540257	NA	NA	NA	NA	NA	NA	NA	NA	NA	NA
ENSMUSG00000000682	Cd52	2.72188e-18	0.535279	0.887	0.752	1.29679e-13	8.7725e-22	1.1966	0.749	0.442	4.17948e-17	1.1053e-10	0.390875	0.865	0.701	5.26599e-06	0.000596753	0.328231	0.849	0.737	1
ENSMUSG00000061232	H2-K1	9.50673e-18	0.592602	0.964	0.871	4.52929e-13	1.07741e-26	1.0647	0.912	0.698	5.13312e-22	1.93696e-35	0.990168	0.946	0.744	9.22824e-31	1.20013e-22	0.641057	0.936	0.798	5.71779e-18
ENSMUSG00000039899	Fgl2	1.45422e-17	0.565106	0.347	0.078	6.92833e-13	1.79154e-06	0.264791	0.173	0.03	0.0853542	3.98439e-19	0.627562	0.597	0.262	1.89828e-14	3.66922e-14	0.583558	0.416	0.129	1.74812e-09
ENSMUSG00000035208	Slfn8	1.51056e-17	0.555037	0.62	0.306	7.19675e-13	2.78453e-17	0.703026	0.739	0.384	1.32663e-12	2.05287e-18	0.499594	0.701	0.406	9.78048e-14	6.49885e-16	0.486006	0.598	0.33	3.09625e-11
ENSMUSG00000046879	Irgm1	1.12901e-16	0.522053	0.492	0.185	5.37893e-12	5.265e-18	0.474432	0.299	0.029	2.5084e-13	4.25124e-11	0.346009	0.275	0.047	2.02542e-06	6.213e-13	0.422293	0.37	0.123	2.96006e-08
ENSMUSG00000040033	Stat2	1.78411e-16	0.41668	0.332	0.086	8.50002e-12	8.73071e-11	0.399669	0.285	0.075	4.15957e-06	5.23255e-15	0.428116	0.342	0.102	2.49294e-10	6.54632e-11	0.375056	0.282	0.076	3.11886e-06
ENSMUSG00000082292	Gm12250	5.65034e-16	0.565049	0.418	0.105	2.69199e-11	3.19164e-13	0.484552	0.301	0.045	1.52059e-08	3.05514e-12	0.311785	0.232	0.037	1.45556e-07	1.15774e-13	0.429981	0.252	0.03	5.51581e-09
ENSMUSG00000078921	Tgtp2	8.17202e-16	0.450052	0.237	0.021	3.89339e-11	NA	NA	NA	NA	NA	5.27404e-27	0.820047	0.437	0.036	2.51271e-22	7.46417e-11	0.317077	0.151	0.007	3.55615e-06
ENSMUSG00000060802	B2m	1.43408e-15	0.357342	0.993	0.981	6.83239e-11	2.57227e-28	0.553325	0.99	0.952	1.2255e-23	6.38164e-26	0.529919	0.995	0.973	3.04041e-21	7.01569e-19	0.306608	0.993	0.98	3.34248e-14
ENSMUSG00000029798	Herc6	1.88049e-15	0.655208	0.513	0.199	8.95923e-11	3.00345e-15	0.50628	0.436	0.158	1.43094e-10	2.43207e-20	0.655348	0.509	0.175	1.15871e-15	4.23666e-19	0.601456	0.496	0.201	2.01847e-14
ENSMUSG00000078922	Tgtp1	2.06817e-14	0.052955	0.218	0.02	9.85337e-10	NA	NA	NA	NA	NA	2.48188e-29	0.20449	0.477	0.038	1.18244e-24	NA	NA	NA	NA	NA
ENSMUSG00000078853	Igtp	5.13746e-14	0.416711	0.476	0.228	2.44764e-09	1.23924e-09	0.412646	0.394	0.176	5.9041e-05	2.73885e-09	0.357444	0.369	0.154	0.000130487	9.37611e-13	0.568825	0.438	0.159	4.46706e-08
ENSMUSG00000078606	Gm4070	5.42906e-14	0.804922	0.726	0.455	2.58656e-09	1.7787e-12	0.594052	0.496	0.207	8.47428e-08	2.65678e-12	0.612704	0.665	0.394	1.26577e-07	3.06615e-06	0.2757	0.303	0.139	0.14608
ENSMUSG00000040296	Ddx58	5.94296e-14	0.421728	0.452	0.187	2.8314e-09	0.000281731	0.192714	0.295	0.161	1	5.49694e-17	0.489889	0.496	0.207	2.61891e-12	9.92703e-16	0.422507	0.431	0.191	4.72954e-11
ENSMUSG00000063286	Gm8995	7.58351e-14	0.651578	0.678	0.4	3.61301e-09	1.08559e-11	0.640482	0.743	0.517	5.17206e-07	1.58535e-09	0.428709	0.749	0.563	7.5531e-05	1.54604e-08	0.698386	0.603	0.402	0.000736582
ENSMUSG00000017830	Dhx58	9.60625e-14	0.442924	0.36	0.091	4.57671e-09	4.91166e-12	0.184803	0.159	0.015	2.34006e-07	1.48401e-08	0.239396	0.219	0.041	0.000707028	6.21205e-12	0.292916	0.219	0.056	2.95961e-07
ENSMUSG00000026896	Ifih1	1.00289e-13	0.382119	0.332	0.131	4.77807e-09	6.14113e-18	0.470044	0.341	0.077	2.92582e-13	2.84967e-14	0.422368	0.346	0.1	1.35767e-09	4.59993e-10	0.335116	0.29	0.102	2.19155e-05
ENSMUSG00000041736	Tspo	1.01918e-13	0.500177	0.662	0.443	4.85569e-09	1.74141e-13	0.666322	0.43	0.164	8.29662e-09	3.81478e-10	0.403744	0.601	0.374	1.81747e-05	1.04948e-08	0.456202	0.623	0.411	0.000500004
ENSMUSG00000073491	Pydc4	1.207e-13	0.326133	0.178	0.009	5.75051e-09	NA	NA	NA	NA	NA	1.14871e-09	0.144266	0.109	0.003	5.47282e-05	NA	NA	NA	NA	NA
ENSMUSG00000025743	Sdc3	3.46216e-13	0.293489	0.275	0.075	1.64948e-08	6.41118e-09	0.144287	0.112	0.005	0.000305448	NA	NA	NA	NA	NA	3.52944e-08	0.180632	0.151	0.028	0.00168153
ENSMUSG00000073411	H2-D1	4.46216e-13	0.492034	0.966	0.898	2.12591e-08	6.64998e-31	0.909768	0.962	0.812	3.16825e-26	2.8744e-28	0.826499	0.964	0.833	1.36945e-23	9.01436e-11	0.578335	0.807	0.63	4.29471e-06
ENSMUSG00000030157	Clec2d	6.8628e-13	0.523819	0.455	0.195	3.26964e-08	1.80622e-10	0.330919	0.179	0.02	8.60537e-06	4.22928e-15	0.38905	0.347	0.092	2.01495e-10	4.45034e-19	0.512136	0.395	0.147	2.12027e-14
ENSMUSG00000024675	Ms4a4c	8.73369e-13	0.371779	0.183	0.018	4.16099e-08	7.74718e-27	0.710972	0.339	0.001	3.69099e-22	1.80795e-52	1.31056	0.678	0.045	8.61361e-48	NA	NA	NA	NA	NA
ENSMUSG00000041827	Oasl1	1.02812e-12	0.299505	0.129	0.002	4.89826e-08	9.12922e-18	0.460971	0.195	0.001	4.34944e-13	1.50443e-21	0.465822	0.277	0.009	7.16757e-17	NA	NA	NA	NA	NA
ENSMUSG00000027078	Ube2l6	1.16381e-12	0.337015	0.308	0.088	5.54475e-08	5.14264e-07	0.271064	0.241	0.054	0.0245011	2.7911e-06	0.235408	0.291	0.116	0.132977	2.12838e-10	0.269228	0.27	0.112	1.01402e-05
ENSMUSG00000066677	Pydc3	1.30379e-12	0.273088	0.134	0.002	6.21165e-08	NA	NA	NA	NA	NA	2.07577e-13	0.269769	0.175	0.004	9.88957e-09	NA	NA	NA	NA	NA
ENSMUSG00000044703	Phf11a	3.6656e-12	0.253728	0.14	0.008	1.7464e-07	NA	NA	NA	NA	NA	NA	NA	NA	NA	NA	NA	NA	NA	NA	NA
ENSMUSG00000037321	Tap1	6.21291e-12	0.428225	0.513	0.248	2.96001e-07	1.70199e-08	0.375408	0.333	0.114	0.000810877	1.87579e-06	0.281823	0.311	0.117	0.0893684	2.48136e-13	0.411239	0.452	0.213	1.18219e-08
ENSMUSG00000028270	Gbp2	6.84045e-12	0.349345	0.19	0.036	3.25899e-07	6.11434e-05	0.274865	0.141	0.019	1	NA	NA	NA	NA	NA	3.64645e-06	0.273109	0.158	0.045	0.173728
ENSMUSG00000039236	Isg20	6.9054e-12	0.348497	0.213	0.03	3.28994e-07	7.03274e-08	0.204483	0.129	0.012	0.00335061	3.50038e-12	0.207822	0.161	0.016	1.66769e-07	2.94745e-13	0.326059	0.233	0.029	1.40425e-08
ENSMUSG00000049734	Trex1	8.86439e-12	0.457066	0.492	0.196	4.22326e-07	1.80016e-18	0.456665	0.388	0.096	8.57651e-14	6.73072e-23	0.431635	0.581	0.269	3.20672e-18	3.89136e-10	0.36783	0.402	0.174	1.85396e-05
ENSMUSG00000010358	Ifi35	9.07554e-12	0.464036	0.55	0.29	4.32386e-07	5.51981e-13	0.396906	0.498	0.233	2.6298e-08	9.89537e-10	0.353959	0.512	0.264	4.71445e-05	6.83732e-14	0.377245	0.506	0.276	3.25751e-09
ENSMUSG00000069892	9930111J21Rik2	1.36184e-11	0.349084	0.875	0.796	6.4882e-07	NA	NA	NA	NA	NA	NA	NA	NA	NA	NA	0.0128993	0.224449	0.71	0.588	1
ENSMUSG00000024732	Ccdc86	1.38988e-11	0.274125	0.415	0.239	6.62182e-07	0.0708191	0.0924257	0.211	0.129	1	0.00871004	0.0953676	0.286	0.182	1	0.00176621	0.153375	0.285	0.193	1
ENSMUSG00000049401	Ogfr	1.54759e-11	0.327266	0.497	0.281	7.37318e-07	1.07134e-05	0.282555	0.462	0.232	0.510418	1.01024e-07	0.276788	0.492	0.274	0.00481308	5.43339e-05	0.273116	0.442	0.261	1
ENSMUSG00000054072	Iigp1	1.62139e-11	0.464918	0.168	0.007	7.72477e-07	NA	NA	NA	NA	NA	NA	NA	NA	NA	NA	NA	NA	NA	NA	NA
ENSMUSG00000037849	Gm4955	3.53907e-11	0.299037	0.138	0.003	1.68612e-06	NA	NA	NA	NA	NA	NA	NA	NA	NA	NA	NA	NA	NA	NA	NA
ENSMUSG00000002325	Irf9	1.16824e-10	0.240825	0.425	0.254	5.56584e-06	1.52256e-08	0.290259	0.394	0.165	0.000725392	0.000137302	0.197094	0.432	0.27	1	0.00120187	0.24775	0.386	0.232	1
ENSMUSG00000047735	Samd9l	1.58784e-10	0.310436	0.21	0.038	7.56493e-06	NA	NA	NA	NA	NA	NA	NA	NA	NA	NA	NA	NA	NA	NA	NA
ENSMUSG00000060550	H2-Q7	2.58756e-10	0.498421	0.379	0.168	1.23279e-05	1.95289e-09	0.368491	0.257	0.069	9.30418e-05	NA	NA	NA	NA	NA	0.000398237	0.137021	0.106	0.056	1
ENSMUSG00000070501	BC094916	2.62193e-10	0.288929	0.175	0.025	1.24916e-05	1.09503e-07	0.16789	0.104	0.003	0.00521705	2.10312e-11	0.249922	0.191	0.042	1.00199e-06	NA	NA	NA	NA	NA
ENSMUSG00000031609	Sap30	3.31598e-10	0.183756	0.266	0.134	1.57983e-05	1.43921e-05	0.192063	0.275	0.116	0.685681	0.000235253	0.143092	0.229	0.124	1	0.00286044	0.157967	0.261	0.145	1
ENSMUSG00000052776	Oas1a	4.70817e-10	0.303393	0.127	0.013	2.24311e-05	NA	NA	NA	NA	NA	2.22863e-10	0.356291	0.151	0.011	1.06178e-05	1.30394e-17	0.499179	0.278	0.042	6.21235e-13
ENSMUSG00000035385	Ccl2	5.64037e-10	0.481529	0.153	0.014	2.68724e-05	NA	NA	NA	NA	NA	NA	NA	NA	NA	NA	9.77124e-11	0.611771	0.195	0.02	4.65531e-06
ENSMUSG00000038507	Parp12	7.49897e-10	0.376355	0.397	0.172	3.57273e-05	0.00212147	0.216213	0.253	0.113	1	1.75361e-13	0.283459	0.315	0.114	8.35471e-09	2.40381e-12	0.317058	0.318	0.125	1.14525e-07
ENSMUSG00000097224	Gm26716	9.21568e-10	0.248344	0.234	0.069	4.39063e-05	3.41475e-10	0.141583	0.12	0.005	1.62689e-05	7.58958e-08	0.147456	0.114	0.008	0.0036159	1.33449e-06	0.162477	0.141	0.032	0.063579
ENSMUSG00000057143	Trim12c	1.81256e-09	0.307092	0.492	0.288	8.63559e-05	0.00289073	0.126137	0.47	0.368	1	NA	NA	NA	NA	NA	0.00351509	0.0461318	0.113	0.076	1
ENSMUSG00000027951	Adar	2.387e-09	0.23262	0.298	0.131	0.000113724	9.26557e-08	0.261185	0.285	0.098	0.0044144	2.00173e-06	0.254768	0.321	0.151	0.0953683	4.47962e-09	0.248952	0.278	0.116	0.000213422
ENSMUSG00000109408	RP23-25M3.6	2.80128e-09	0.367803	0.281	0.076	0.000133461	2.67141e-07	0.175001	0.131	0.031	0.0127274	1.89268e-07	0.201514	0.173	0.04	0.00901731	2.45916e-11	0.287547	0.219	0.065	1.17162e-06
ENSMUSG00000015340	Cybb	3.26069e-09	0.415156	0.168	0.032	0.000155349	NA	NA	NA	NA	NA	NA	NA	NA	NA	NA	1.93451e-05	0.239258	0.117	0.017	0.92166
ENSMUSG00000074151	Nlrc5	3.85082e-09	0.140894	0.113	0.015	0.000183465	NA	NA	NA	NA	NA	NA	NA	NA	NA	NA	NA	NA	NA	NA	NA
ENSMUSG00000025647	Shisa5	4.37866e-09	0.373932	0.788	0.575	0.000208613	1.82522e-14	0.459886	0.805	0.568	8.69588e-10	1.20372e-12	0.38163	0.9	0.761	5.73488e-08	2.97071e-08	0.244996	0.736	0.597	0.00141534
ENSMUSG00000067212	H2-T23	5.29394e-09	0.392463	0.836	0.669	0.000252219	4.36624e-23	0.746763	0.799	0.447	2.08021e-18	4.2002e-20	0.667361	0.673	0.311	2.0011e-15	7.84414e-19	0.530211	0.798	0.577	3.73719e-14
ENSMUSG00000106734	Gm20559	1.01905e-08	0.250579	0.192	0.046	0.000485504	NA	NA	NA	NA	NA	NA	NA	NA	NA	NA	NA	NA	NA	NA	NA
ENSMUSG00000020638	Cmpk2	1.09548e-08	0.189086	0.114	0.006	0.000521919	NA	NA	NA	NA	NA	NA	NA	NA	NA	NA	NA	NA	NA	NA	NA
ENSMUSG00000049502	Dtx3l	1.14907e-08	0.284947	0.412	0.235	0.000547451	0.00632282	0.193326	0.253	0.126	1	2.86496e-05	0.197462	0.306	0.171	1	1.76556e-05	0.228452	0.386	0.221	0.841166
ENSMUSG00000052749	Trim30b	1.1686e-08	0.278976	0.212	0.055	0.000556756	NA	NA	NA	NA	NA	NA	NA	NA	NA	NA	NA	NA	NA	NA	NA
ENSMUSG00000022216	Psme1	1.33976e-08	0.361697	0.795	0.606	0.000638304	2.11191e-09	0.392852	0.677	0.456	0.000100618	1.43969e-15	0.368047	0.806	0.586	6.8591e-11	5.2853e-06	0.285547	0.741	0.586	0.251808
ENSMUSG00000023341	Mx2	1.38247e-08	0.242503	0.181	0.027	0.000658649	8.22643e-66	1.68709	0.823	0.165	3.91932e-61	1.79557e-49	1.17139	0.747	0.138	8.55462e-45	1.21106e-13	0.304652	0.209	0.026	5.76987e-09
ENSMUSG00000026536	Mnda	1.39538e-08	0.512506	0.164	0.011	0.000664801	NA	NA	NA	NA	NA	NA	NA	NA	NA	NA	NA	NA	NA	NA	NA
ENSMUSG00000055447	Cd47	1.40294e-08	0.318516	0.844	0.727	0.000668401	0.000133048	0.252381	0.785	0.665	1	0.0232129	0.210866	0.771	0.651	1	9.54467e-05	0.222113	0.777	0.706	1
ENSMUSG00000022014	Epsti1	1.6097e-08	0.402468	0.576	0.335	0.000766909	1.97293e-14	0.356049	0.275	0.051	9.39962e-10	1.52642e-14	0.407069	0.569	0.278	7.27231e-10	9.06285e-07	0.286465	0.313	0.131	0.0431781
ENSMUSG00000022906	Parp9	1.86189e-08	0.422531	0.485	0.239	0.00088706	4.39602e-15	0.455363	0.496	0.174	2.09439e-10	3.90762e-09	0.353965	0.441	0.198	0.000186171	9.81402e-12	0.397774	0.464	0.226	4.6757e-07
ENSMUSG00000036438	Calm2	2.02566e-08	-0.208399	0.906	0.939	0.000965084	1.23497e-06	-0.288622	0.882	0.942	0.0588376	6.85036e-06	-0.160065	0.881	0.892	0.326372	3.01133e-08	-0.179839	0.908	0.936	0.00143469
ENSMUSG00000003283	Hck	2.29509e-08	0.20893	0.73	0.61	0.00109345	0.00156207	0.160763	0.801	0.678	1	0.155161	0.115344	0.789	0.697	1	2.57366e-07	0.188427	0.791	0.692	0.0122617
ENSMUSG00000090942	F830016B08Rik	2.91816e-08	0.152993	0.124	0.03	0.0013903	NA	NA	NA	NA	NA	NA	NA	NA	NA	NA	NA	NA	NA	NA	NA
ENSMUSG00000078616	Trim30c	3.33736e-08	0.234534	0.186	0.041	0.00159002	NA	NA	NA	NA	NA	7.18155e-07	0.193836	0.137	0.009	0.0342151	1.26591e-06	0.179286	0.136	0.03	0.0603117
ENSMUSG00000034855	Cxcl10	3.99936e-08	1.57085	0.122	0.005	0.00190542	NA	NA	NA	NA	NA	NA	NA	NA	NA	NA	NA	NA	NA	NA	NA
ENSMUSG00000001123	Lgals9	4.59226e-08	0.304112	0.66	0.466	0.00218789	6.86435e-10	0.376344	0.612	0.36	3.27038e-05	2.26358e-21	0.475297	0.432	0.093	1.07844e-16	8.65609e-08	0.267303	0.664	0.486	0.00412402
ENSMUSG00000002602	Axl	5.20354e-08	0.308974	0.214	0.059	0.00247912	8.27614e-15	0.378808	0.205	0.018	3.943e-10	1.39928e-18	0.521867	0.474	0.156	6.66658e-14	NA	NA	NA	NA	NA
ENSMUSG00000036986	Pml	5.9831e-08	0.237496	0.214	0.081	0.00285053	7.29838e-08	0.232184	0.283	0.116	0.00347717	2.23511e-05	0.209703	0.241	0.094	1	0.00128767	0.116427	0.125	0.049	1
ENSMUSG00000030275	Etnk1	6.02972e-08	0.347368	0.628	0.443	0.00287274	2.66248e-07	0.246926	0.564	0.382	0.0126849	4.16918e-09	0.337084	0.622	0.402	0.000198632	1.54883e-07	0.355597	0.593	0.399	0.00737908
ENSMUSG00000073902	Gm1966	6.10104e-08	0.319187	0.23	0.076	0.00290672	6.30248e-11	0.308167	0.179	0.026	3.00269e-06	NA	NA	NA	NA	NA	NA	NA	NA	NA	NA
ENSMUSG00000035042	Ccl5	6.79511e-08	1.03322	0.145	0.032	0.0032374	NA	NA	NA	NA	NA	NA	NA	NA	NA	NA	NA	NA	NA	NA	NA
ENSMUSG00000086886	Gm15135	8.6723e-08	0.240494	0.291	0.112	0.00413175	1.4279e-08	0.177713	0.221	0.067	0.000680292	1.94038e-07	0.245194	0.283	0.101	0.00924455	2.36284e-10	0.315558	0.341	0.119	1.12573e-05
ENSMUSG00000027959	Sass6	8.85095e-08	0.313784	0.309	0.148	0.00421686	NA	NA	NA	NA	NA	NA	NA	NA	NA	NA	0.00328092	0.0872561	0.12	0.062	1
ENSMUSG00000017707	Serinc3	1.60772e-07	-0.105258	0.994	0.996	0.00765967	0.647925	0.0413013	1	0.999	1	0.941234	0.0557783	0.944	0.917	1	0.2076	-0.0339974	0.995	0.999	1
ENSMUSG00000024338	Psmb8	2.71874e-07	0.28294	0.828	0.697	0.0129529	1.60331e-09	0.396013	0.709	0.519	7.63867e-05	1.32712e-14	0.300354	0.782	0.6	6.3228e-10	2.73027e-05	0.306193	0.751	0.604	1
ENSMUSG00000104941	Gm8953	3.69867e-07	0.163491	0.129	0.027	0.0176216	NA	NA	NA	NA	NA	NA	NA	NA	NA	NA	NA	NA	NA	NA	NA
ENSMUSG00000032841	Prr5l	3.95659e-07	0.180222	0.163	0.052	0.0188504	NA	NA	NA	NA	NA	NA	NA	NA	NA	NA	NA	NA	NA	NA	NA
ENSMUSG00000034708	Grn	4.16448e-07	0.213693	0.986	0.966	0.0198408	8.28575e-11	0.298256	0.982	0.966	3.94758e-06	0.00960147	0.181868	0.991	0.989	1	1.23149e-06	0.181958	0.99	0.975	0.0586719
ENSMUSG00000037921	Ddx60	6.36343e-07	0.265627	0.221	0.067	0.0303173	2.15162e-06	0.177401	0.165	0.035	0.10251	7.73707e-11	0.284867	0.213	0.042	3.68617e-06	1.44878e-08	0.184195	0.163	0.043	0.000690241
ENSMUSG00000039501	Znfx1	7.16342e-07	0.350814	0.508	0.295	0.0341287	7.00809e-13	0.466338	0.506	0.225	3.33886e-08	1.3504e-08	0.377444	0.534	0.291	0.000643373	6.82041e-06	0.181182	0.388	0.262	0.324945
ENSMUSG00000026466	Tor1aip1	8.17637e-07	0.200925	0.73	0.613	0.0389547	0.183055	0.0924903	0.701	0.651	1	0.00294874	0.185278	0.814	0.688	1	2.65912e-06	0.167904	0.659	0.604	0.126688
ENSMUSG00000096727	Psmb9	1.16436e-06	0.259015	0.588	0.408	0.0554736	3.2531e-09	0.354975	0.494	0.256	0.000154988	5.46848e-06	0.28037	0.584	0.357	0.260535	2.84866e-05	0.251905	0.494	0.334	1
ENSMUSG00000038872	Zfhx3	1.1884e-06	-0.174969	0.913	0.943	0.0566191	2.87918e-11	-0.288646	0.888	0.954	1.37173e-06	0.00259365	-0.161627	0.887	0.903	1	0.0716163	-0.0945346	0.943	0.957	1
NA	Gbp6.1	1.34414e-06	0.209272	0.112	0.007	0.0640388	NA	NA	NA	NA	NA	NA	NA	NA	NA	NA	NA	NA	NA	NA	NA
ENSMUSG00000030760	Acer3	1.40608e-06	0.115902	0.607	0.501	0.0669898	0.480619	-0.0305832	0.661	0.619	1	0.0779986	0.016233	0.653	0.577	1	0.0859426	0.0724791	0.602	0.552	1
ENSMUSG00000073409	H2-Q6	1.53199e-06	0.309737	0.316	0.152	0.0729888	2.90652e-06	0.190964	0.167	0.047	0.138475	NA	NA	NA	NA	NA	0.00452044	0.0741647	0.158	0.109	1
ENSMUSG00000014599	Csf1	1.55237e-06	0.228458	0.203	0.07	0.0739598	3.37887e-06	0.187728	0.145	0.028	0.16098	NA	NA	NA	NA	NA	6.47715e-05	0.136724	0.108	0.032	1
ENSMUSG00000020572	Nampt	1.58884e-06	0.216762	0.301	0.153	0.0756971	6.20364e-07	0.219622	0.255	0.104	0.029556	0.000164333	0.197511	0.278	0.125	1	7.16491e-09	0.251505	0.278	0.122	0.000341358
ENSMUSG00000094127	G530012D18Rik	1.72385e-06	0.216623	0.351	0.189	0.0821294	0.179128	0.0187586	0.124	0.087	1	1.58173e-05	0.178228	0.335	0.172	0.753586	3.11057e-06	0.178164	0.317	0.183	0.148197
ENSMUSG00000043740	B430306N03Rik	1.77456e-06	0.190038	0.2	0.073	0.0845451	1.41604e-07	0.203213	0.213	0.081	0.00674642	0.00140527	0.154115	0.111	0.017	1	1.65302e-07	0.150686	0.157	0.052	0.0078755
ENSMUSG00000033538	Casp4	1.81748e-06	0.158309	0.25	0.143	0.0865902	6.71697e-06	0.21758	0.345	0.192	0.320017	0.0189707	0.130838	0.289	0.181	1	0.000378809	0.113046	0.195	0.115	1
ENSMUSG00000052336	Cx3cr1	2.11707e-06	-0.138817	0.994	0.999	0.100864	1.34912e-15	-0.285351	0.98	0.999	6.42762e-11	0.00181875	-0.0908003	0.999	0.999	1	0.00529319	-0.0892045	1	1	1
ENSMUSG00000042726	Trafd1	2.6004e-06	0.258109	0.525	0.357	0.123891	0.000841124	0.222101	0.448	0.285	1	3.35268e-08	0.282331	0.495	0.301	0.00159732	1.25978e-07	0.260107	0.506	0.348	0.00600197
ENSMUSG00000066258	Trim12a	2.72805e-06	0.318569	0.692	0.521	0.129972	0.0829935	0.0673156	0.151	0.085	1	0.199668	0.0832328	0.218	0.147	1	0.0267826	0.054652	0.207	0.168	1
ENSMUSG00000036353	P2ry12	3.31069e-06	-0.237571	0.989	0.998	0.157731	5.41974e-21	-0.3578	0.976	0.999	2.58213e-16	9.72512e-14	-0.186322	0.998	0.999	4.63334e-09	1.6744e-10	-0.196345	0.998	1	7.97735e-06
ENSMUSG00000000275	Trim25	3.69574e-06	0.192342	0.25	0.113	0.176076	1.34927e-06	0.20713	0.207	0.059	0.0642831	0.000348691	0.19983	0.268	0.141	1	0.000876802	0.194941	0.203	0.081	1
[truncated: 9,010 more rows]

## Sheet: Ccl3,Ccl4-enriched cluster10
Ensembl_ID	Symbol	B6.p_val	B6.avg_logFC	B6.pct.1	B6.pct.2	B6.p_val_adj	CAST.p_val	CAST.avg_logFC	CAST.pct.1	CAST.pct.2	CAST.p_val_adj	PWK.p_val	PWK.avg_logFC	PWK.pct.1	PWK.pct.2	PWK.p_val_adj	WSB.p_val	WSB.avg_logFC	WSB.pct.1	WSB.pct.2	WSB.p_val_adj
[truncated: 9,090 more rows]
