# Supplementary material for: Natural genetic variation determines microglia heterogeneity in wild-derived mouse models of Alzheimer’s disease
Source: Cell Rep. Author manuscript; Available in PMC 2021 Mar 7. (PMC7937391; doi:10.1016/j.celrep.2021.108739)
Supplement: 6 [file NIHMS1672405-supplement-6.xlsx]

## Sheet: Interset_DAM6_Amit_Strooper
Orig_Symbol	Intersections			Intersection code sequece
Chst2	Intersection_100000			B6:CAST:PWK:WSB:Amit:de_Strooper
Rpl17	Intersection_100000
Rpl35a	Intersection_100000
Aldh2	Intersection_100000
Wfdc17	Intersection_100000
Cybb	Intersection_100000
Lrpap1	Intersection_100000
Aplp2	Intersection_100000
Acaca	Intersection_100000
St14	Intersection_100000
Rab7b	Intersection_100000
Timp2	Intersection_100000
Sdf4	Intersection_100000
Pacsin1	Intersection_010000
Adssl1	Intersection_010000
Aldoa	Intersection_010000
Il3ra	Intersection_010000
Gpi1	Intersection_010000
Atp6v0c	Intersection_010000
Pdcd1	Intersection_010000
Tspo	Intersection_010000
Rpl35	Intersection_010000
mt-Co3	Intersection_010000
Tmem176a	Intersection_010000
Lsp1	Intersection_010000
Fcer1g	Intersection_010000
Tcap	Intersection_010000
Pilra	Intersection_010000
Cxcl14	Intersection_010000
mt-Cytb	Intersection_010000
Slc11a1	Intersection_010000
H2-Eb1	Intersection_010000
Ptma	Intersection_010000
Rpl36a-ps2	Intersection_010000
Csf2ra	Intersection_010000
Tmem176b	Intersection_010000
Tmsb4x	Intersection_010000
Slamf9	Intersection_010000
Srgn	Intersection_010000
Rpl39-ps	Intersection_010000
mt-Rnr1	Intersection_010000
Rpsa-ps10	Intersection_010000
Atp6v0a4	Intersection_010000
Cd36	Intersection_010000
Lyz1	Intersection_010000
Pdpn	Intersection_010000
Rps15-ps2	Intersection_010000
Rps3a2	Intersection_010000
Dpys	Intersection_010000
Pkm	Intersection_110000
Anxa5	Intersection_110000
Tpi1	Intersection_110000
Ndufa1	Intersection_110000
Npm1	Intersection_110000
Rpl22l1	Intersection_110000
Ssr4	Intersection_110000
Atox1	Intersection_110000
Rpl15-ps3	Intersection_110000
Rpl31-ps8	Intersection_110000
Pabpc1	Intersection_001000
Actr3b	Intersection_001000
Cox8a	Intersection_001000
Smpdl3a	Intersection_001000
Scd2	Intersection_001000
Cox6c	Intersection_001000
mt-Nd6	Intersection_001000
Pcp4	Intersection_001000
2010107E04Rik	Intersection_001000
Lox	Intersection_001000
Rpl10-ps3	Intersection_001000
Rpl15	Intersection_001000
Eef1g	Intersection_001000
Cox7c	Intersection_001000
Tnni2	Intersection_001000
Serf2	Intersection_001000
Cox7a2l	Intersection_001000
Naca	Intersection_001000
Ucp2	Intersection_001000
Tmem163	Intersection_001000
Eif3f	Intersection_001000
Arhgap24	Intersection_001000
Rps23	Intersection_001000
Cox6a1	Intersection_001000
Cox6b1	Intersection_001000
Rps12-ps3	Intersection_001000
Rps6	Intersection_001000
Rtcb	Intersection_001000
Alcam	Intersection_001000
Romo1	Intersection_001000
Uqcr11	Intersection_001000
Rpl19	Intersection_001000
Rpl27-ps3	Intersection_001000
Il1b	Intersection_001000
Rpl38-ps2	Intersection_001000
Rpl12	Intersection_001000
Myeov2	Intersection_001000
Plxdc2	Intersection_001000
Rgs1	Intersection_001000
Rps29	Intersection_001000
Rpl31	Intersection_001000
Usmg5	Intersection_001000
Slc12a2	Intersection_001000
Fcrls	Intersection_001000
Rps27	Intersection_001000
Rpl5	Intersection_001000
Rpl11	Intersection_001000
Atp5g2	Intersection_001000
Klrb1b	Intersection_001000
Upp1	Intersection_001000
Rps3a1	Intersection_101000
Ifitm3	Intersection_101000
Crip1	Intersection_101000
Fabp5	Intersection_101000
Cacna1a	Intersection_101000
Mt1	Intersection_101000
Tmsb10	Intersection_101000
Rpl14	Intersection_011000
Rpl24	Intersection_011000
Rpl36a	Intersection_011000
Rpl38	Intersection_011000
Rpl10a	Intersection_011000
Dcstamp	Intersection_011000
H2-Aa	Intersection_011000
Rpl37	Intersection_011000
Pfdn5	Intersection_011000
Rps20	Intersection_011000
Atp5e	Intersection_011000
Rps17	Intersection_011000
Rpl27a	Intersection_011000
Rpl23a	Intersection_011000
Rpl17-ps5	Intersection_011000
Rps12	Intersection_011000
Il4i1	Intersection_111000
Eef2	Intersection_111000
Gng5	Intersection_111000
Plaur	Intersection_111000
Cpd	Intersection_111000
Cox4i1	Intersection_111000
Uqcrh	Intersection_111000
Etl4	Intersection_111000
Milr1	Intersection_111000
Rps15a	Intersection_111000
Crlf2	Intersection_111000
H2-Ab1	Intersection_111000
Rpl4	Intersection_111000
Rpl19-ps11	Intersection_000100
Rpl17-ps8	Intersection_000100
Rps12l1	Intersection_100100
Fxyd5	Intersection_100100
Rpl10a-ps1	Intersection_100100
Dpp7	Intersection_100100
Rpl35a-ps4	Intersection_010100
Rps8	Intersection_110100
Pgk1-rs7	Intersection_110100
Nrp1	Intersection_001100
Rpl35a-ps2	Intersection_001100
Rpl41	Intersection_101100
Rpl21	Intersection_101100
Rpsa	Intersection_101100
Rpl34	Intersection_101100
Ch25h	Intersection_101100
Rpl39	Intersection_101100
Rps3	Intersection_011100
Rps13	Intersection_011100
Rps16	Intersection_011100
Rpl28	Intersection_011100
Rpl8	Intersection_011100
Cxcl16	Intersection_011100
Rpl7a	Intersection_011100
Rps26	Intersection_011100
Rps27a	Intersection_011100
Rpl35a-ps3	Intersection_011100
Rpl35a-ps6	Intersection_011100
Ctse	Intersection_011100
Gapdh	Intersection_111100
Rps2	Intersection_111100
Rps19	Intersection_111100
Uba52	Intersection_111100
Rpl13a	Intersection_111100
Rps18	Intersection_111100
Rpl26	Intersection_111100
Rps4x	Intersection_111100
Cd74	Intersection_111100
Rpl6	Intersection_111100
Rps11	Intersection_111100
Rpl29	Intersection_111100
Rpl36	Intersection_111100
Rpl18	Intersection_111100
Rps10	Intersection_111100
Gnb2l1	Intersection_111100
Rpl22	Intersection_111100
Tpt1	Intersection_111100
Rpl7	Intersection_111100
Rps25	Intersection_111100
Eef1b2	Intersection_111100
Rps15	Intersection_111100
Rps23-ps1	Intersection_111100
Rpl3	Intersection_111100
Rpl9	Intersection_111100
Rps9	Intersection_111100
Cstb	Intersection_111100
Cd63-ps	Intersection_000010
mmu-mir-703	Intersection_000010
AC151602.1	Intersection_000010
Rps24-ps3	Intersection_000010
Mir682	Intersection_000010
Csf1	Intersection_100010
Igf1	Intersection_100010
Fam20c	Intersection_100010
Cd34	Intersection_010010
Psat1	Intersection_110010
Baiap2l2	Intersection_101010
Rps28	Intersection_011010
Syngr1	Intersection_111010
Itgax	Intersection_111010
Gnas	Intersection_111010
Grn	Intersection_110110
Spp1	Intersection_001110
Mpeg1	Intersection_011110
Rps5	Intersection_111110
Rplp2	Intersection_111110
Rplp1	Intersection_111110
Rpl37a	Intersection_111110
Rps21	Intersection_111110
Olfr111	Intersection_000001
Olfr110	Intersection_000001
Myo5a	Intersection_000001
Ly9	Intersection_000001
Ccl4	Intersection_100001
Lilrb4a	Intersection_100001
Hif1a	Intersection_100001
Apbb2	Intersection_100001
Pld3	Intersection_100001
St8sia6	Intersection_100001
Ramp1	Intersection_110001
Ifi27l2a	Intersection_110001
Atp1a3	Intersection_001001
Rpl18a	Intersection_011001
Fau	Intersection_011001
Rpl13	Intersection_011001
Cox6a2	Intersection_111001
Mif	Intersection_111001
Myo1e	Intersection_111001
Nceh1	Intersection_111001
Rplp0	Intersection_111101
Eef1a1	Intersection_111101
Rpl32	Intersection_111101
Ftl1	Intersection_111101
Cd68	Intersection_100011
Ctsl	Intersection_100011
Cadm1	Intersection_010011
Ctsa	Intersection_010011
Cd83	Intersection_010011
H2-D1	Intersection_010011
H2-K1	Intersection_010011
Trem2	Intersection_110011
Gusb	Intersection_110011
Hexa	Intersection_110011
Serpine2	Intersection_101011
Lgals3bp	Intersection_111011
Capg	Intersection_100111
Lyz2	Intersection_110111
Rpl23	Intersection_101111
Cst7	Intersection_111111
Clec7a	Intersection_111111
Tyrobp	Intersection_111111
Cd52	Intersection_111111
Apoe	Intersection_111111
Ctsd	Intersection_111111
Lpl	Intersection_111111
Axl	Intersection_111111
Ank	Intersection_111111
Npc2	Intersection_111111
Ctsb	Intersection_111111
Fth1	Intersection_111111
Ccl3	Intersection_111111
Cd63	Intersection_111111
Ccl6	Intersection_111111
Rps24	Intersection_111111
Ctsz	Intersection_111111
Rps14	Intersection_111111
B2m	Intersection_111111
Cd9	Intersection_111111

## Sheet: Interset_IRM7_Strooper_Stevens
Orig_Symbol	Intersections			Intersection code sequence
Rsad2	Intersection_100000			B6:CAST:PWK:WSB:de_Strooper:Stevens
AI607873	Intersection_100000
Igtp	Intersection_100000
Dhx58	Intersection_100000
Pydc4	Intersection_100000
Shisa5	Intersection_010000
Ctsz	Intersection_010000
Fth1	Intersection_010000
Mpeg1	Intersection_010000
Cst7	Intersection_010000
Srgn	Intersection_010000
Rpl29	Intersection_010000
Gbp4	Intersection_010000
Cd52	Intersection_110000
Tspo	Intersection_110000
Pydc3	Intersection_001000
Parp12	Intersection_001000
Psme1	Intersection_001000
Lgals9	Intersection_001000
Psmb8	Intersection_001000
Ifi202b	Intersection_001000
Tgtp2	Intersection_101000
Ms4a4c	Intersection_011000
Oasl1	Intersection_011000
Trex1	Intersection_011000
Epsti1	Intersection_011000
Axl	Intersection_011000
Ifih1	Intersection_111000
Clec2d	Intersection_001100
Fgl2	Intersection_101100
Ddx58	Intersection_101100
Fcgr1	Intersection_111100
Ifi209	Intersection_000010
Ifi213	Intersection_000010
Oas2	Intersection_000010
Nlrc5	Intersection_000010
Ddx60	Intersection_000010
Adar	Intersection_000010
Znfx1	Intersection_000010
Sp110	Intersection_000010
Parp9	Intersection_010010
Irgm1	Intersection_110010
Stat2	Intersection_101010
Trim30d	Intersection_111010
Ifi35	Intersection_000110
H2-T23	Intersection_011110
Mx2	Intersection_011110
Parp14	Intersection_111110
Eif2ak2	Intersection_111110
Ifit2	Intersection_111110
Ifit3b	Intersection_111110
Slfn5	Intersection_111110
Oas1g	Intersection_111110
Rnf213	Intersection_111110
Zbp1	Intersection_111110
Mx1	Intersection_111110
Slfn8	Intersection_111110
Herc6	Intersection_111110
Cxcl10	Intersection_000001
H2-Q7	Intersection_000001
Hspa1a	Intersection_000001
Ly6a	Intersection_100101
Isg15	Intersection_111101
Pyhin1	Intersection_111101
Ifit1	Intersection_111101
H2-D1	Intersection_011011
Ifi204	Intersection_111011
Oas1a	Intersection_000111
Ccl12	Intersection_100111
Ifi27l2a	Intersection_110111
Tor3a	Intersection_101111
Rtp4	Intersection_111111
Ifit3	Intersection_111111
Ifitm3	Intersection_111111
Slfn2	Intersection_111111
Bst2	Intersection_111111
Oasl2	Intersection_111111
Stat1	Intersection_111111
Ly6e	Intersection_111111
Usp18	Intersection_111111
Xaf1	Intersection_111111
Irf7	Intersection_111111
Trim30a	Intersection_111111
Sp100	Intersection_111111
Lgals3bp	Intersection_111111
Phf11b	Intersection_111111
Phf11d	Intersection_111111
H2-K1	Intersection_111111
B2m	Intersection_111111

## Sheet: Interset_cl10_Stevens_OA2
Orig_Symbol	Intersections			Intersection code sequence
Csf1	Intersection_10000			B6:CAST:PWK:WSB:Stevens
Cadm1	Intersection_01000
Slc25a5	Intersection_01000
Ctsa	Intersection_01000
Mfsd12	Intersection_01000
Srgn	Intersection_01000
Hmox1	Intersection_01000
Trem2	Intersection_01000
Lipa	Intersection_01000
Lyz1	Intersection_01000
Tpi1	Intersection_11000
Hif1a	Intersection_00100
Pmp22	Intersection_00100
Atp1b3	Intersection_00100
Atp6v1f	Intersection_00100
A630077J23Rik	Intersection_00100
Mt1	Intersection_00010
Ccl2	Intersection_00010
Ank	Intersection_00010
Chst2	Intersection_00010
Cacna1a	Intersection_00010
Abcg1	Intersection_00010
Clec7a	Intersection_10010
Plaur	Intersection_10010
Nme1	Intersection_01010
Dnase2a	Intersection_01010
Slc15a3	Intersection_11010
Bcl2l1	Intersection_00110
Plek	Intersection_00110
Aplp2	Intersection_01110
Atp6v0c	Intersection_11110
Cyba	Intersection_11110
Spp1	Intersection_00001
Gpr84	Intersection_00001
Ccl12	Intersection_00001
Cst7	Intersection_00001
Apoe	Intersection_00001
Cd52	Intersection_00001
B2m	Intersection_00001
Capg	Intersection_00001
Mmp12	Intersection_00001
Ccl6	Intersection_00001
H2-D1	Intersection_00001
Rps2	Intersection_00001
Pkm	Intersection_00001
H2-K1	Intersection_00001
Id2	Intersection_00001
Ccl9	Intersection_00001
Gnas	Intersection_00001
Fam20c	Intersection_00001
Pdcd1	Intersection_00001
Cd14	Intersection_00001
Ldha	Intersection_00001
Lgals3	Intersection_10001
Lpl	Intersection_10001
Lilrb4a	Intersection_10001
Cxcl16	Intersection_10001
Bcl2a1b	Intersection_10001
Aldoa	Intersection_01001
C5ar1	Intersection_01001
Tlr2	Intersection_00101
Ch25h	Intersection_00101
Prdx1	Intersection_01101
Cox6a2	Intersection_01101
Gapdh	Intersection_11101
Cd68	Intersection_11101
Mif	Intersection_11101
Fth1	Intersection_11101
Lyz2	Intersection_01011
Eif4a1	Intersection_10111
Cd63	Intersection_11111
Ctsz	Intersection_11111
Cd9	Intersection_11111
Ctsb	Intersection_11111
Ccl3	Intersection_11111
Ccl4	Intersection_11111
Ctsd	Intersection_11111
Ftl1	Intersection_11111
Cstb	Intersection_11111
Cd83	Intersection_11111
C3ar1	Intersection_11111
Atf3	Intersection_11111

## Sheet: Interset_DAM12_Amit_Strooper
Orig_Symbol	Intersections			Intersection code sequence
Rpl17	Intersection_100000			B6:CAST:PWK:WSB:Amit:de_Strooper
Sh3bgrl3	Intersection_100000
Ppia	Intersection_100000
Tpi1	Intersection_100000
Ptma	Intersection_010000
Rpl35	Intersection_010000
Arpc1b	Intersection_010000
Myl6	Intersection_010000
Anxa5	Intersection_010000
Rpl36a-ps2	Intersection_010000
Crlf2	Intersection_010000
Rpl36al	Intersection_010000
Rpl22l1	Intersection_010000
Rpl10-ps1	Intersection_010000
Tmem176a	Intersection_010000
H2-Ab1	Intersection_010000
H2-Aa	Intersection_010000
Slc25a5	Intersection_010000
Rpl34-ps1	Intersection_010000
Anxa3	Intersection_010000
Rpsa-ps10	Intersection_010000
Srgn	Intersection_010000
Rpl39-ps	Intersection_010000
Atp6v0a4	Intersection_010000
Cxcl14	Intersection_010000
Tcap	Intersection_010000
Rps15-ps2	Intersection_010000
Rps3a2	Intersection_010000
Lyz1	Intersection_010000
H2-Eb1	Intersection_010000
Pdpn	Intersection_010000
Cd36	Intersection_010000
Pkm	Intersection_110000
Eif3h	Intersection_001000
Cox6a1	Intersection_001000
Uqcr11	Intersection_001000
Eef1g	Intersection_001000
Tomm7	Intersection_001000
Tceb2	Intersection_001000
Ndufa2	Intersection_001000
Myeov2	Intersection_001000
Rpl38-ps2	Intersection_001000
2010107E04Rik	Intersection_001000
Rpl10-ps3	Intersection_001000
Bag1	Intersection_001000
Cotl1	Intersection_001000
Rps23	Intersection_001000
Ndufa13	Intersection_001000
Tmsb10	Intersection_001000
Ch25h	Intersection_001000
Snrpg	Intersection_001000
Il4i1	Intersection_001000
Pcp4	Intersection_001000
Rps27	Intersection_001000
Rpl11	Intersection_001000
Gpx1	Intersection_001000
Rps12-ps9	Intersection_001000
Rpl31	Intersection_001000
Rpl12	Intersection_001000
Rps6	Intersection_001000
Rpl23a	Intersection_001000
Rpl5	Intersection_001000
Rpl27-ps3	Intersection_001000
RP23-473E20.3	Intersection_001000
Upp1	Intersection_001000
Rps3a3	Intersection_001000
Rps3a1	Intersection_101000
Rpl35a	Intersection_101000
Gabarap	Intersection_101000
Naca	Intersection_101000
Grcc10	Intersection_101000
Mt1	Intersection_101000
Rpl27a	Intersection_011000
Rpl7a	Intersection_011000
Atp6v1f	Intersection_011000
Cox6c	Intersection_011000
Rps20	Intersection_011000
Rps17	Intersection_011000
Eif3f	Intersection_011000
Hint1	Intersection_011000
Rpl38	Intersection_011000
Ubl5	Intersection_011000
Rpl36a	Intersection_011000
Serf2	Intersection_011000
Hspe1	Intersection_011000
Cd74	Intersection_011000
Rpl17-ps5	Intersection_011000
Ucp2	Intersection_011000
Rpl10a	Intersection_011000
Rps12	Intersection_011000
Dcstamp	Intersection_011000
Eef2	Intersection_111000
Npm1	Intersection_111000
Ndufa1	Intersection_111000
Nme2	Intersection_111000
Cox6b1	Intersection_111000
Cox7a2l	Intersection_111000
Aldoa	Intersection_111000
Akr1a1	Intersection_000100
Ly86	Intersection_000100
Rps15a-ps7	Intersection_000100
Rpl17-ps8	Intersection_000100
Rps12l1	Intersection_100100
Rpl10a-ps1	Intersection_100100
Rpl37rt	Intersection_100100
Cfl1	Intersection_010100
Rpl35a-ps4	Intersection_010100
Rps8	Intersection_110100
Fcer1g	Intersection_110100
Rpl35a-ps2	Intersection_001100
Rpl41	Intersection_101100
Rpl21	Intersection_101100
Rpl34	Intersection_101100
Rpl39	Intersection_101100
Rpl24	Intersection_101100
mt-Co3	Intersection_011100
Rps16	Intersection_011100
Rpl28	Intersection_011100
Cstb	Intersection_011100
Rpl3	Intersection_011100
Rps27a	Intersection_011100
Rpl35a-ps3	Intersection_011100
Rpl35a-ps6	Intersection_011100
Rps2	Intersection_111100
Rps19	Intersection_111100
Rps4x	Intersection_111100
Tpt1	Intersection_111100
Rpl26	Intersection_111100
Rps11	Intersection_111100
Gnb2l1	Intersection_111100
Gapdh	Intersection_111100
Rpl13a	Intersection_111100
Rpsa	Intersection_111100
Rpl29	Intersection_111100
Rps10	Intersection_111100
Rps18	Intersection_111100
Rps9	Intersection_111100
Rps15	Intersection_111100
Rps26	Intersection_111100
Rps3	Intersection_111100
Rpl6	Intersection_111100
Rpl7	Intersection_111100
Rpl22	Intersection_111100
Uba52	Intersection_111100
Tmsb4x	Intersection_111100
Rps23-ps1	Intersection_111100
Rps25	Intersection_111100
Rpl8	Intersection_111100
Gng5	Intersection_111100
Rpl19-ps11	Intersection_111100
Cox8a	Intersection_111100
Cox4i1	Intersection_111100
Rpl14	Intersection_111100
Eef1b2	Intersection_111100
Atox1	Intersection_111100
Rps15a	Intersection_111100
Rpl18	Intersection_111100
Uqcrh	Intersection_111100
Rpl36	Intersection_111100
Atp5e	Intersection_111100
Rpl9	Intersection_111100
Rps13	Intersection_111100
Rpl37	Intersection_111100
Ssr4	Intersection_111100
Rpl30	Intersection_111100
Rps29	Intersection_111100
Pfdn5	Intersection_111100
Rpl4	Intersection_111100
Atp6v0c	Intersection_111100
Gnas	Intersection_000010
Itgax	Intersection_000010
Cd63-ps	Intersection_000010
mmu-mir-703	Intersection_000010
AC151602.1	Intersection_000010
Csf1	Intersection_000010
Grn	Intersection_000010
Rps24-ps3	Intersection_000010
Igf1	Intersection_000010
Psat1	Intersection_000010
Fam20c	Intersection_000010
Baiap2l2	Intersection_000010
Mir682	Intersection_000010
Mpeg1	Intersection_010010
Cd34	Intersection_010010
Spp1	Intersection_001010
Rps28	Intersection_111010
Rps5	Intersection_111110
Rplp1	Intersection_111110
Rplp2	Intersection_111110
Rpl37a	Intersection_111110
Rps21	Intersection_111110
Syngr1	Intersection_111110
Olfr111	Intersection_000001
Atp1a3	Intersection_000001
Myo1e	Intersection_000001
Olfr110	Intersection_000001
Ccl4	Intersection_000001
Nceh1	Intersection_000001
Hif1a	Intersection_000001
St8sia6	Intersection_000001
Pld3	Intersection_000001
Lilrb4a	Intersection_000001
Apbb2	Intersection_000001
Myo5a	Intersection_000001
Ly9	Intersection_000001
Ramp1	Intersection_100001
Ifi27l2a	Intersection_100001
Rpl13	Intersection_011001
Fau	Intersection_011001
Mif	Intersection_111001
Cox6a2	Intersection_111001
Rpl18a	Intersection_111001
Rpl32	Intersection_111101
Rplp0	Intersection_111101
Ftl1	Intersection_111101
Eef1a1	Intersection_111101
H2-D1	Intersection_000011
Serpine2	Intersection_000011
Lgals3bp	Intersection_000011
H2-K1	Intersection_000011
Ctsl	Intersection_000011
Cd68	Intersection_000011
Gusb	Intersection_000011
Cd83	Intersection_000011
Hexa	Intersection_000011
Ctsa	Intersection_000011
Cadm1	Intersection_010011
Trem2	Intersection_110011
Ank	Intersection_110011
Capg	Intersection_110011
Axl	Intersection_001011
Apoe	Intersection_111011
Lyz2	Intersection_110111
Ctsd	Intersection_110111
Ccl3	Intersection_110111
Lpl	Intersection_110111
Ctsb	Intersection_110111
Rpl23	Intersection_101111
Cd9	Intersection_011111
Tyrobp	Intersection_111111
Fth1	Intersection_111111
Cst7	Intersection_111111
Rps24	Intersection_111111
Cd52	Intersection_111111
Rps14	Intersection_111111
Npc2	Intersection_111111
Cd63	Intersection_111111
Clec7a	Intersection_111111
Ctsz	Intersection_111111
Ccl6	Intersection_111111
B2m	Intersection_111111

## Sheet: humanTsai_mouse_intersect
Orig_Symbol	Intersections			Intersection code sequence
Csf1	Intersection_10000			B6:CAST:PWK:WSB:Tsai
Igf1	Intersection_10000
Chst2	Intersection_10000
Ccl4	Intersection_10000
Rpl17	Intersection_10000
Lilrb4a	Intersection_10000
Rpl35a	Intersection_10000
Aldh2	Intersection_10000
Wfdc17	Intersection_10000
Cd68	Intersection_10000
Cybb	Intersection_10000
Apbb2	Intersection_10000
Ctsl	Intersection_10000
Fam20c	Intersection_10000
Lrpap1	Intersection_10000
Aplp2	Intersection_10000
Pld3	Intersection_10000
Acaca	Intersection_10000
St14	Intersection_10000
Rab7b	Intersection_10000
Timp2	Intersection_10000
St8sia6	Intersection_10000
Sdf4	Intersection_10000
Pacsin1	Intersection_01000
Cadm1	Intersection_01000
Adssl1	Intersection_01000
Aldoa	Intersection_01000
Ctsa	Intersection_01000
Il3ra	Intersection_01000
Gpi1	Intersection_01000
Atp6v0c	Intersection_01000
Pdcd1	Intersection_01000
Tspo	Intersection_01000
mt-Co3	Intersection_01000
Tmem176a	Intersection_01000
Lsp1	Intersection_01000
Fcer1g	Intersection_01000
Tcap	Intersection_01000
Cd83	Intersection_01000
Pilra	Intersection_01000
Cxcl14	Intersection_01000
Cd34	Intersection_01000
mt-Cytb	Intersection_01000
H2-Eb1	Intersection_01000
Ptma	Intersection_01000
H2-D1	Intersection_01000
Rpl36a-ps2	Intersection_01000
Csf2ra	Intersection_01000
Tmem176b	Intersection_01000
Slamf9	Intersection_01000
H2-K1	Intersection_01000
Rpl39-ps	Intersection_01000
mt-Rnr1	Intersection_01000
Rpsa-ps10	Intersection_01000
Atp6v0a4	Intersection_01000
Cd36	Intersection_01000
Lyz1	Intersection_01000
Pdpn	Intersection_01000
Rps15-ps2	Intersection_01000
Rps3a2	Intersection_01000
Dpys	Intersection_01000
Ramp1	Intersection_11000
Pkm	Intersection_11000
Trem2	Intersection_11000
Ifi27l2a	Intersection_11000
Psat1	Intersection_11000
Gusb	Intersection_11000
Hexa	Intersection_11000
Anxa5	Intersection_11000
Tpi1	Intersection_11000
Ndufa1	Intersection_11000
Npm1	Intersection_11000
Rpl22l1	Intersection_11000
Ssr4	Intersection_11000
Atox1	Intersection_11000
Rpl15-ps3	Intersection_11000
Rpl31-ps8	Intersection_11000
Atp1a3	Intersection_00100
Pabpc1	Intersection_00100
Actr3b	Intersection_00100
Cox8a	Intersection_00100
Smpdl3a	Intersection_00100
Scd2	Intersection_00100
Cox6c	Intersection_00100
mt-Nd6	Intersection_00100
Pcp4	Intersection_00100
2010107E04Rik	Intersection_00100
Lox	Intersection_00100
Rpl10-ps3	Intersection_00100
Rpl15	Intersection_00100
Eef1g	Intersection_00100
Cox7c	Intersection_00100
Tnni2	Intersection_00100
Serf2	Intersection_00100
Cox7a2l	Intersection_00100
Naca	Intersection_00100
Ucp2	Intersection_00100
Eif3f	Intersection_00100
Arhgap24	Intersection_00100
Rps23	Intersection_00100
Cox6a1	Intersection_00100
Cox6b1	Intersection_00100
Rps12-ps3	Intersection_00100
Rtcb	Intersection_00100
Alcam	Intersection_00100
Romo1	Intersection_00100
Uqcr11	Intersection_00100
Rpl27-ps3	Intersection_00100
Il1b	Intersection_00100
Rpl38-ps2	Intersection_00100
Rpl12	Intersection_00100
Myeov2	Intersection_00100
Plxdc2	Intersection_00100
Rgs1	Intersection_00100
Rps29	Intersection_00100
Usmg5	Intersection_00100
Slc12a2	Intersection_00100
Fcrls	Intersection_00100
Rps27	Intersection_00100
Rpl5	Intersection_00100
Rpl11	Intersection_00100
Atp5g2	Intersection_00100
Klrb1b	Intersection_00100
Upp1	Intersection_00100
Baiap2l2	Intersection_10100
Serpine2	Intersection_10100
Rps3a1	Intersection_10100
Ifitm3	Intersection_10100
Crip1	Intersection_10100
Fabp5	Intersection_10100
Cacna1a	Intersection_10100
Mt1	Intersection_10100
Rpl14	Intersection_01100
Rpl24	Intersection_01100
Rpl36a	Intersection_01100
Rpl38	Intersection_01100
Rpl18a	Intersection_01100
Rpl10a	Intersection_01100
Dcstamp	Intersection_01100
H2-Aa	Intersection_01100
Rpl37	Intersection_01100
Pfdn5	Intersection_01100
Rps28	Intersection_01100
Fau	Intersection_01100
Atp5e	Intersection_01100
Rps17	Intersection_01100
Rpl23a	Intersection_01100
Rpl17-ps5	Intersection_01100
Rps12	Intersection_01100
Syngr1	Intersection_11100
Lgals3bp	Intersection_11100
Cox6a2	Intersection_11100
Mif	Intersection_11100
Myo1e	Intersection_11100
Nceh1	Intersection_11100
Itgax	Intersection_11100
Il4i1	Intersection_11100
Eef2	Intersection_11100
Gnas	Intersection_11100
Gng5	Intersection_11100
Plaur	Intersection_11100
Cpd	Intersection_11100
Cox4i1	Intersection_11100
Uqcrh	Intersection_11100
Etl4	Intersection_11100
Milr1	Intersection_11100
Rps15a	Intersection_11100
Crlf2	Intersection_11100
H2-Ab1	Intersection_11100
Rpl4	Intersection_11100
Rpl19-ps11	Intersection_00010
Rpl17-ps8	Intersection_00010
Capg	Intersection_10010
Rps12l1	Intersection_10010
Fxyd5	Intersection_10010
Rpl10a-ps1	Intersection_10010
Dpp7	Intersection_10010
Rpl35a-ps4	Intersection_01010
Lyz2	Intersection_11010
Grn	Intersection_11010
Pgk1-rs7	Intersection_11010
Nrp1	Intersection_00110
Rpl35a-ps2	Intersection_00110
Rpl41	Intersection_10110
Rpl23	Intersection_10110
Rpl21	Intersection_10110
Rpsa	Intersection_10110
Rpl34	Intersection_10110
Ch25h	Intersection_10110
Rpl39	Intersection_10110
Rps13	Intersection_01110
Mpeg1	Intersection_01110
Rpl8	Intersection_01110
Cxcl16	Intersection_01110
Rpl7a	Intersection_01110
Rps26	Intersection_01110
Rpl35a-ps3	Intersection_01110
Rpl35a-ps6	Intersection_01110
Ctse	Intersection_01110
Cst7	Intersection_11110
Clec7a	Intersection_11110
Cd52	Intersection_11110
Ctsd	Intersection_11110
Lpl	Intersection_11110
Axl	Intersection_11110
Ank	Intersection_11110
Npc2	Intersection_11110
Rplp0	Intersection_11110
Ccl3	Intersection_11110
Cd63	Intersection_11110
Ccl6	Intersection_11110
Rps5	Intersection_11110
Ctsz	Intersection_11110
Uba52	Intersection_11110
Ftl1	Intersection_11110
Rps14	Intersection_11110
Rps18	Intersection_11110
Rpl26	Intersection_11110
Rps4x	Intersection_11110
Rpl6	Intersection_11110
Rpl29	Intersection_11110
Rpl36	Intersection_11110
Rpl18	Intersection_11110
Rps10	Intersection_11110
Gnb2l1	Intersection_11110
B2m	Intersection_11110
Rpl22	Intersection_11110
Rpl7	Intersection_11110
Rps25	Intersection_11110
Eef1b2	Intersection_11110
Rps23-ps1	Intersection_11110
Rpl3	Intersection_11110
Rpl9	Intersection_11110
Rpl37a	Intersection_11110
Cd9	Intersection_11110
Rps21	Intersection_11110
Cstb	Intersection_11110
Cyba	Intersection_00001
Ftl	Intersection_00001
Acsl1	Intersection_00001
Actb	Intersection_00001
Adgrg1	Intersection_00001
Ambra1	Intersection_00001
C1qa	Intersection_00001
C1qb	Intersection_00001
C1qc	Intersection_00001
Cd14	Intersection_00001
Cst3	Intersection_00001
Dennd3	Intersection_00001
Dpyd	Intersection_00001
Epb41l3	Intersection_00001
Gpx1	Intersection_00001
Hck	Intersection_00001
Hcls1	Intersection_00001
Hla-b	Intersection_00001
Hla-dra	Intersection_00001
Hla-drb1	Intersection_00001
Hsp90aa1	Intersection_00001
Hspa1a	Intersection_00001
Laptm5	Intersection_00001
Ms4a6a	Intersection_00001
Numb	Intersection_00001
Pde4b	Intersection_00001
Phc2	Intersection_00001
Plekha7	Intersection_00001
Psap	Intersection_00001
Rb1	Intersection_00001
Rnf149	Intersection_00001
Rpl10	Intersection_00001
Sat1	Intersection_00001
Sh3tc1	Intersection_00001
Sipa1l1	Intersection_00001
Slc2a5	Intersection_00001
Tbc1d14	Intersection_00001
Tuba1b	Intersection_00001
Txnrd1	Intersection_00001
Vsig4	Intersection_00001
Hif1a	Intersection_10001
Rpl35	Intersection_01001
Slc11a1	Intersection_01001
Tmsb4x	Intersection_01001
Srgn	Intersection_01001
Tmem163	Intersection_00101
Rps6	Intersection_00101
Rpl19	Intersection_00101
Rpl31	Intersection_00101
Tmsb10	Intersection_10101
Rps20	Intersection_01101
Rpl13	Intersection_01101
Rpl27a	Intersection_01101
Rps8	Intersection_11011
Spp1	Intersection_00111
Rps3	Intersection_01111
Rps16	Intersection_01111
Rpl28	Intersection_01111
Rps27a	Intersection_01111
Tyrobp	Intersection_11111
Apoe	Intersection_11111
Gapdh	Intersection_11111
Ctsb	Intersection_11111
Fth1	Intersection_11111
Eef1a1	Intersection_11111
Rpl32	Intersection_11111
Rps2	Intersection_11111
Rps24	Intersection_11111
Rps19	Intersection_11111
Rpl13a	Intersection_11111
Cd74	Intersection_11111
Rps11	Intersection_11111
Rplp2	Intersection_11111
Rplp1	Intersection_11111
Tpt1	Intersection_11111
Rps15	Intersection_11111
Rps9	Intersection_11111
